# Supplementary material for: CilioGenics: an integrated method and database for predicting novel ciliary genes
Source: Nucleic Acids Res. 2024 Jul 11;52(14):8127–45. doi: 10.1093/nar/gkae554 (PMC11317154; doi:10.1093/nar/gkae554)
Supplement: gkae554_Supplemental_Files [file gkae554_supplemental_files.zip]

Archive with 14 entries (14 files):
- Supplementary Figures.pdf
- Supplementary Material Legends_clean.pdf
- Table_S1.xlsx
- Table_S10_publication.xlsx
- Table_S11_Organisms.xlsx
- Table_S12.xlsx
- Table_S2.xlsx
- Table_S3_Gold_standard.xlsx
- Table_S4_Negative.xlsx
- Table_S5_Comparative.xlsx
- Table_S6_TF.xlsx
- Table_S7_PPI.xlsx
- Table_S8_Protein_atlas.xlsx
- Table_S9_500_CilioGenics.xlsx
