# Supplementary material for: CilioGenics: an integrated method and database for predicting novel ciliary genes
Source: Nucleic Acids Res. 2024 Jul 11;52(14):8127–45. doi: 10.1093/nar/gkae554 (PMC11317154; doi:10.1093/nar/gkae554)
Supplement: gkae554_Supplemental_Files [file gkae554_supplemental_files.zip › Table_S10_publication.xlsx]

## Sheet: Publication_Numbers
Number of genes and gene names from articles
Gene_Names	Number of Publications	Publication
EFHC1	31	Kilburn et al., Alexander E. Ivliev et al, Baron DM et al., Cilia Carta (TJP van Dam et al.), Dey G et al., GO CC Cilium, Karsten Boldt et al., Lambacher N. et al., Ostrowski et al., Pazour et al., Ross et al., Semil P. Choksi et al., SYSCILIA Gold Standard (van Dam TJ et al.), McClintock et al., Monika-Abedin-Sigg et al., Ramona A. Hoh et al., Broadhead et al., Merchant et al., Lauwaet T. et al.…
IFT172	30	Efimenko et al., Phirke et al., Laurençon et al., Alexander E. Ivliev et al, Chen et al., Cilia Carta (TJP van Dam et al.), Dey G et al., GO CC Cilium, Karsten Boldt et al., Lambacher N. et al., Li et al., Ostrowski et al., Pazour et al., Ross et al., Semil P. Choksi et al., SYSCILIA Gold Standard (van Dam TJ et al.), David K. Breslow et al., Liu et al., McClintock et al., Monika-Abedin-Sigg et a…
IFT57	29	Efimenko et al., Phirke et al., Bechstedt et al., Laurençon et al., Alexander E. Ivliev et al, Cilia Carta (TJP van Dam et al.), Dey G et al., GO CC Cilium, Karsten Boldt et al., Lambacher N. et al., Li et al., Ostrowski et al., Pazour et al., Ross et al., SYSCILIA Gold Standard (van Dam TJ et al.), David K. Breslow et al., David U. Mick et al., Liu et al., McClintock et al., Monika-Abedin-Sigg e…
IFT88	29	Efimenko et al., Phirke et al., Alexander E. Ivliev et al, Chen et al., Cilia Carta (TJP van Dam et al.), Dey G et al., GO CC Cilium, Karsten Boldt et al., Lambacher N. et al., Li et al., Ostrowski et al., Pazour et al., Ross et al., Semil P. Choksi et al., SYSCILIA Gold Standard (van Dam TJ et al.), David K. Breslow et al., David U. Mick et al., Gabrielle Wheway, Liu et al., McClintock et al., M…
PACRG	29	Kilburn et al., Efimenko et al., Avidor-Reiss et al., Laurençon et al., Alexander E. Ivliev et al, Chen et al., Cilia Carta (TJP van Dam et al.), Dey G et al., GO CC Cilium, Karsten Boldt et al., Lambacher N. et al., Ostrowski et al., Pazour et al., Ross et al., Semil P. Choksi et al., SYSCILIA Gold Standard (van Dam TJ et al.), McClintock et al., Monika-Abedin-Sigg et al., Ramona A. Hoh et al., …
IFT80	28	Efimenko et al., Phirke et al., Alexander E. Ivliev et al, Chen et al., Cilia Carta (TJP van Dam et al.), Dey G et al., GO CC Cilium, Karsten Boldt et al., Lambacher N. et al., Li et al., Mayer et al. 2009, Ostrowski et al., Pazour et al., Semil P. Choksi et al., SYSCILIA Gold Standard (van Dam TJ et al.), David K. Breslow et al., David U. Mick et al., Liu et al., McClintock et al., Monika-Abedin…
TRAF3IP1	28	Efimenko et al., Laurençon et al., Alexander E. Ivliev et al, Baron DM et al., Cilia Carta (TJP van Dam et al.), Dey G et al., GO CC Cilium, Karsten Boldt et al., Lambacher N. et al., Ostrowski et al., Pazour et al., Ross et al., Semil P. Choksi et al., SYSCILIA Gold Standard (van Dam TJ et al.), David K. Breslow et al., Gabrielle Wheway, Liu et al., McClintock et al., Monika-Abedin-Sigg et al., …
NME7	27	David U. Mick et al., Laurençon et al., Alexander E. Ivliev et al, Andersen et al., Baron DM et al., Cilia Carta (TJP van Dam et al.), Dey G et al., GO CC Cilium, Karsten Boldt et al., Lambacher N. et al., Ostrowski et al., Pazour et al., SYSCILIA Gold Standard (van Dam TJ et al.), Liu et al., McClintock et al., Monika-Abedin-Sigg et al., Broadhead et al., Merchant et al., Lauwaet T. et al., Gere…
TTC26	27	Phirke et al., Alexander E. Ivliev et al, Chen et al., Cilia Carta (TJP van Dam et al.), Dey G et al., GO CC Cilium, Karsten Boldt et al., Lambacher N. et al., Mayer et al. 2009, Ostrowski et al., Ross et al., Semil P. Choksi et al., SYSCILIA Gold Standard (van Dam TJ et al.), David K. Breslow et al., David U. Mick et al., Liu et al., McClintock et al., Monika-Abedin-Sigg et al., Ramona A. Hoh et…
CFAP52	26	Avidor-Reiss et al., Alexander E. Ivliev et al, Baron DM et al., Karsten Boldt et al., Pazour et al., Ross et al., McClintock et al., Monika-Abedin-Sigg et al., Ramona A. Hoh et al., Broadhead et al., Merchant et al., Lauwaet T. et al., Geremek M. et al. 2011, Fritz-Laylin L.K. et Cande, Keller et al., Hodges ME. et al., Arnaiz O. et al., Bayesian (TJP van Dam et al.), Cilia Carta (TJP van Dam et…
DNAI1	26	Avidor-Reiss et al., Alexander E. Ivliev et al, Baron DM et al., Cilia Carta (TJP van Dam et al.), Dey G et al., GO CC Cilium, Karsten Boldt et al., Lambacher N. et al., Li et al., Ostrowski et al., Pazour et al., Ross et al., Semil P. Choksi et al., SYSCILIA Gold Standard (van Dam TJ et al.), McClintock et al., Monika-Abedin-Sigg et al., Ramona A. Hoh et al., Broadhead et al., Merchant et al., G…
DYNC2LI1	26	Efimenko et al., Phirke et al., Laurençon et al., Alexander E. Ivliev et al, Bayesian (TJP van Dam et al.), Chen et al., Cilia Carta (TJP van Dam et al.), Dey G et al., GO CC Cilium, Karsten Boldt et al., Lambacher N. et al., Li et al., Mayer et al. 2009, Pazour et al., SYSCILIA Gold Standard (van Dam TJ et al.), David K. Breslow et al., Liu et al., McClintock et al., Monika-Abedin-Sigg et al., G…
IFT22	26	Efimenko et al., Phirke et al., Alexander E. Ivliev et al, Chen et al., GO CC Cilium, Karsten Boldt et al., Ostrowski et al., Pazour et al., Ross et al., David K. Breslow et al., Liu et al., McClintock et al., Monika-Abedin-Sigg et al., Merchant et al., Geremek M. et al. 2014, Ishikawa H. et al, Fritz-Laylin L.K. et Cande, Yano J. et al., Hodges ME. et al., Blacque et al._sage, Cilia Carta (TJP v…
BBS5	25	Efimenko et al., Phirke et al., Laurençon et al., Alexander E. Ivliev et al, Chen et al., Cilia Carta (TJP van Dam et al.), Dey G et al., GO CC Cilium, Karsten Boldt et al., Lambacher N. et al., Li et al., Ross et al., SYSCILIA Gold Standard (van Dam TJ et al.), David K. Breslow et al., Liu et al., McClintock et al., Monika-Abedin-Sigg et al., Ramona A. Hoh et al., Merchant et al., Geremek M. et …
DNALI1	25	Avidor-Reiss et al., Alexander E. Ivliev et al, Cilia Carta (TJP van Dam et al.), Dey G et al., GO CC Cilium, Karsten Boldt et al., Lambacher N. et al., Li et al., Ostrowski et al., Pazour et al., Ross et al., Semil P. Choksi et al., SYSCILIA Gold Standard (van Dam TJ et al.), McClintock et al., Monika-Abedin-Sigg et al., Ramona A. Hoh et al., Broadhead et al., Geremek M. et al. 2011, Geremek M. …
IFT81	25	Alexander E. Ivliev et al, Chen et al., Cilia Carta (TJP van Dam et al.), Dey G et al., GO CC Cilium, Karsten Boldt et al., Lambacher N. et al., Li et al., Ostrowski et al., Pazour et al., Ross et al., SYSCILIA Gold Standard (van Dam TJ et al.), David K. Breslow et al., David U. Mick et al., Liu et al., McClintock et al., Monika-Abedin-Sigg et al., Ramona A. Hoh et al., Merchant et al., Jakobsen …
IFT52	24	Efimenko et al., Phirke et al., Bechstedt et al., Alexander E. Ivliev et al, Chen et al., Cilia Carta (TJP van Dam et al.), Dey G et al., GO CC Cilium, Karsten Boldt et al., Lambacher N. et al., Ostrowski et al., Pazour et al., SYSCILIA Gold Standard (van Dam TJ et al.), David K. Breslow et al., David U. Mick et al., Liu et al., McClintock et al., Monika-Abedin-Sigg et al., Merchant et al., Ishik…
IFT74	24	Phirke et al., Alexander E. Ivliev et al, Chen et al., Cilia Carta (TJP van Dam et al.), Dey G et al., GO CC Cilium, Karsten Boldt et al., Lambacher N. et al., Pazour et al., Ross et al., SYSCILIA Gold Standard (van Dam TJ et al.), David K. Breslow et al., David U. Mick et al., Liu et al., McClintock et al., Monika-Abedin-Sigg et al., Ramona A. Hoh et al., Merchant et al., Geremek M. et al. 2011,…
SPEF1	24	Ramona A. Hoh et al., Stubbs J.L. et al., Kilburn et al., Alexander E. Ivliev et al, Baron DM et al., Bayesian (TJP van Dam et al.), Cilia Carta (TJP van Dam et al.), Dey G et al., GO CC Cilium, Karsten Boldt et al., Lambacher N. et al., Mayer et al. 2009, Ostrowski et al., Ross et al., Semil P. Choksi et al., SYSCILIA Gold Standard (van Dam TJ et al.), McClintock et al., Monika-Abedin-Sigg et al…
DNAI2	23	Avidor-Reiss et al., Laurençon et al., Alexander E. Ivliev et al, Cilia Carta (TJP van Dam et al.), Dey G et al., GO CC Cilium, Karsten Boldt et al., Lambacher N. et al., Ostrowski et al., Pazour et al., Ross et al., SYSCILIA Gold Standard (van Dam TJ et al.), McClintock et al., Monika-Abedin-Sigg et al., Broadhead et al., Merchant et al., Geremek M. et al. 2011, Geremek M. et al. 2014, Fritz-Lay…
DRC3	23	Kilburn et al., Laurençon et al., Alexander E. Ivliev et al, Baron DM et al., Li et al., Pazour et al., Ross et al., McClintock et al., Monika-Abedin-Sigg et al., Ramona A. Hoh et al., Broadhead et al., Merchant et al., Lauwaet T. et al., Geremek M. et al. 2011, Fritz-Laylin L.K. et Cande, Marshall et al., Arnaiz O. et al., Bayesian (TJP van Dam et al.), Cilia Carta (TJP van Dam et al.), Dey G et…
DYNC2H1	23	Phirke et al., Laurençon et al., Alexander E. Ivliev et al, Chen et al., Cilia Carta (TJP van Dam et al.), Dey G et al., GO CC Cilium, Karsten Boldt et al., Lambacher N. et al., Mayer et al. 2009, Pazour et al., Semil P. Choksi et al., SYSCILIA Gold Standard (van Dam TJ et al.), David K. Breslow et al., Liu et al., McClintock et al., Monika-Abedin-Sigg et al., Geremek M. et al. 2014, Ishikawa H. …
WDR35	23	Phirke et al., Alexander E. Ivliev et al, Chen et al., Cilia Carta (TJP van Dam et al.), Dey G et al., GO CC Cilium, Karsten Boldt et al., Lambacher N. et al., Li et al., Pazour et al., Semil P. Choksi et al., SYSCILIA Gold Standard (van Dam TJ et al.), David K. Breslow et al., David U. Mick et al., Liu et al., McClintock et al., Monika-Abedin-Sigg et al., Merchant et al., Nogales-Cadenas R. et a…
CCDC65	22	Avidor-Reiss et al., Alexander E. Ivliev et al, Baron DM et al., Bayesian (TJP van Dam et al.), Cilia Carta (TJP van Dam et al.), Dey G et al., Karsten Boldt et al., Lambacher N. et al., Li et al., Pazour et al., Ross et al., Semil P. Choksi et al., SYSCILIA Gold Standard (van Dam TJ et al.), McClintock et al., Monika-Abedin-Sigg et al., Ramona A. Hoh et al., Merchant et al., Geremek M. et al. 20…
CETN2	22	Kilburn et al., Hannah Müller et al., Alexander E. Ivliev et al, Andersen et al., Bayesian (TJP van Dam et al.), Cilia Carta (TJP van Dam et al.), Dey G et al., GO CC Cilium, Lambacher N. et al., Ostrowski et al., Pazour et al., Ross et al., Semil P. Choksi et al., Liu et al., McClintock et al., Monika-Abedin-Sigg et al., Ramona A. Hoh et al., Geremek M. et al. 2011, Nogales-Cadenas R. et al., Ma…
ENKUR	22	Laurençon et al., Alexander E. Ivliev et al, Bayesian (TJP van Dam et al.), Cilia Carta (TJP van Dam et al.), Dey G et al., GO CC Cilium, Lambacher N. et al., Pazour et al., Ross et al., Semil P. Choksi et al., SYSCILIA Gold Standard (van Dam TJ et al.), McClintock et al., Monika-Abedin-Sigg et al., Ramona A. Hoh et al., Broadhead et al., Merchant et al., Lauwaet T. et al., Geremek M. et al. 2011…
IFT46	22	Laurençon et al., Alexander E. Ivliev et al, Cilia Carta (TJP van Dam et al.), Dey G et al., GO CC Cilium, Karsten Boldt et al., Lambacher N. et al., Li et al., Ostrowski et al., Pazour et al., Ross et al., SYSCILIA Gold Standard (van Dam TJ et al.), David K. Breslow et al., Liu et al., McClintock et al., Monika-Abedin-Sigg et al., Merchant et al., Geremek M. et al. 2011, Ishikawa H. et al, Fritz…
IQCA1	22	Ramona A. Hoh et al., Stubbs J.L. et al., Avidor-Reiss et al., Alexander E. Ivliev et al, Baron DM et al., Bayesian (TJP van Dam et al.), Cilia Carta (TJP van Dam et al.), Dey G et al., Lambacher N. et al., Li et al., Pazour et al., Semil P. Choksi et al., SYSCILIA Gold Standard (van Dam TJ et al.), McClintock et al., Monika-Abedin-Sigg et al., Broadhead et al., Merchant et al., Geremek M. et al.…
MNS1	22	Alexander E. Ivliev et al, Cilia Carta (TJP van Dam et al.), Dey G et al., GO CC Cilium, Karsten Boldt et al., Lambacher N. et al., Li et al., Ostrowski et al., Pazour et al., Ross et al., Semil P. Choksi et al., SYSCILIA Gold Standard (van Dam TJ et al.), McClintock et al., Monika-Abedin-Sigg et al., Ramona A. Hoh et al., Broadhead et al., Geremek M. et al. 2011, Cao W. et al., Fritz-Laylin L.K.…
TTC8	22	Bechstedt et al., Efimenko et al., Phirke et al., Alexander E. Ivliev et al, Chen et al., Cilia Carta (TJP van Dam et al.), Dey G et al., GO CC Cilium, Karsten Boldt et al., Lambacher N. et al., Li et al., SYSCILIA Gold Standard (van Dam TJ et al.), David K. Breslow et al., Liu et al., McClintock et al., Monika-Abedin-Sigg et al., Merchant et al., Nogales-Cadenas R. et al., Fritz-Laylin L.K. et C…
BBS1	21	Efimenko et al., Phirke et al., Alexander E. Ivliev et al, Cilia Carta (TJP van Dam et al.), Dey G et al., GO CC Cilium, Karsten Boldt et al., Lambacher N. et al., Li et al., SYSCILIA Gold Standard (van Dam TJ et al.), David K. Breslow et al., Liu et al., McClintock et al., Monika-Abedin-Sigg et al., Kubo A. et al., Nogales-Cadenas R. et al., Fritz-Laylin L.K. et Cande, Marshall et al., Hodges ME…
BBS7	21	Efimenko et al., Phirke et al., Chen et al., Cilia Carta (TJP van Dam et al.), Dey G et al., GO CC Cilium, Karsten Boldt et al., Lambacher N. et al., Li et al., Semil P. Choksi et al., SYSCILIA Gold Standard (van Dam TJ et al.), David K. Breslow et al., Liu et al., McClintock et al., Monika-Abedin-Sigg et al., Ramona A. Hoh et al., Merchant et al., Nogales-Cadenas R. et al., Fritz-Laylin L.K. et …
CFAP45	21	Bayesian (TJP van Dam et al.), Cilia Carta (TJP van Dam et al.), Dey G et al., Lambacher N. et al., Semil P. Choksi et al., SYSCILIA Gold Standard (van Dam TJ et al.), Ramona A. Hoh et al., Stubbs J.L. et al., Avidor-Reiss et al., Alexander E. Ivliev et al, GO CC Cilium, Ostrowski et al., Pazour et al., Ross et al., McClintock et al., Monika-Abedin-Sigg et al., Broadhead et al., Merchant et al., …
CLUAP1	21	Efimenko et al., Alexander E. Ivliev et al, Chen et al., Cilia Carta (TJP van Dam et al.), Dey G et al., GO CC Cilium, Karsten Boldt et al., Lambacher N. et al., Ostrowski et al., Pazour et al., Ross et al., SYSCILIA Gold Standard (van Dam TJ et al.), David K. Breslow et al., Liu et al., McClintock et al., Monika-Abedin-Sigg et al., Merchant et al., Ishikawa H. et al, Fritz-Laylin L.K. et Cande, …
CYB5D1	21	Avidor-Reiss et al., Alexander E. Ivliev et al, Baron DM et al., Bayesian (TJP van Dam et al.), Cilia Carta (TJP van Dam et al.), Dey G et al., Li et al., Pazour et al., Ross et al., Semil P. Choksi et al., SYSCILIA Gold Standard (van Dam TJ et al.), McClintock et al., Monika-Abedin-Sigg et al., Ramona A. Hoh et al., Broadhead et al., Merchant et al., Geremek M. et al. 2011, Geremek M. et al. 201…
DNAH7	21	Kilburn et al., Phirke et al., Avidor-Reiss et al., Alexander E. Ivliev et al, Bayesian (TJP van Dam et al.), Cilia Carta (TJP van Dam et al.), Dey G et al., GO CC Cilium, Lambacher N. et al., Li et al., Ostrowski et al., Pazour et al., Semil P. Choksi et al., Monika-Abedin-Sigg et al., Broadhead et al., Merchant et al., Boesger J et al., Geremek M. et al. 2011, Geremek M. et al. 2014, Fritz-Layl…
IFT140	21	Efimenko et al., Phirke et al., Alexander E. Ivliev et al, Cilia Carta (TJP van Dam et al.), Dey G et al., GO CC Cilium, Karsten Boldt et al., Lambacher N. et al., Pazour et al., Semil P. Choksi et al., SYSCILIA Gold Standard (van Dam TJ et al.), David K. Breslow et al., Liu et al., McClintock et al., Monika-Abedin-Sigg et al., Merchant et al., Geremek M. et al. 2011, Geremek M. et al. 2014, Ishi…
IFT27	21	Alexander E. Ivliev et al, Cilia Carta (TJP van Dam et al.), Dey G et al., GO CC Cilium, Karsten Boldt et al., Lambacher N. et al., Ostrowski et al., Pazour et al., Ross et al., Semil P. Choksi et al., SYSCILIA Gold Standard (van Dam TJ et al.), David K. Breslow et al., Gabrielle Wheway, Liu et al., McClintock et al., Monika-Abedin-Sigg et al., Merchant et al., Ishikawa H. et al, Hodges ME. et al…
IQUB	21	Alexander E. Ivliev et al, Baron DM et al., Bayesian (TJP van Dam et al.), Cilia Carta (TJP van Dam et al.), Dey G et al., GO CC Cilium, Lambacher N. et al., Li et al., Pazour et al., Ross et al., Semil P. Choksi et al., SYSCILIA Gold Standard (van Dam TJ et al.), McClintock et al., Monika-Abedin-Sigg et al., Broadhead et al., Merchant et al., Geremek M. et al. 2011, Fritz-Laylin L.K. et Cande, M…
RSPH4A	21	Ramona A. Hoh et al., Stubbs J.L. et al., Kilburn et al., Avidor-Reiss et al., Alexander E. Ivliev et al, Baron DM et al., Cilia Carta (TJP van Dam et al.), Dey G et al., GO CC Cilium, Lambacher N. et al., Li et al., Semil P. Choksi et al., SYSCILIA Gold Standard (van Dam TJ et al.), McClintock et al., Monika-Abedin-Sigg et al., Broadhead et al., Geremek M. et al. 2011, Fritz-Laylin L.K. et Cande
SPAG6	21	Alexander E. Ivliev et al, Cilia Carta (TJP van Dam et al.), Dey G et al., GO CC Cilium, Karsten Boldt et al., Lambacher N. et al., Ostrowski et al., Pazour et al., Ross et al., Semil P. Choksi et al., SYSCILIA Gold Standard (van Dam TJ et al.), McClintock et al., Monika-Abedin-Sigg et al., Ramona A. Hoh et al., Merchant et al., Lauwaet T. et al., Geremek M. et al. 2011, Fritz-Laylin L.K. et Cand…
WDR19	21	Alexander E. Ivliev et al, Chen et al., Cilia Carta (TJP van Dam et al.), Dey G et al., GO CC Cilium, Karsten Boldt et al., Lambacher N. et al., Pazour et al., Ross et al., SYSCILIA Gold Standard (van Dam TJ et al.), David K. Breslow et al., David U. Mick et al., Liu et al., McClintock et al., Monika-Abedin-Sigg et al., Merchant et al., Geremek M. et al. 2011, Geremek M. et al. 2014, Ishikawa H. …
WDR60	21	Phirke et al., Alexander E. Ivliev et al, Cilia Carta (TJP van Dam et al.), Dey G et al., GO CC Cilium, Karsten Boldt et al., Lambacher N. et al., Pazour et al., SYSCILIA Gold Standard (van Dam TJ et al.), David K. Breslow et al., David U. Mick et al., Liu et al., McClintock et al., Monika-Abedin-Sigg et al., Geremek M. et al. 2011, Jakobsen L. et al., Nogales-Cadenas R. et al., Ishikawa H. et al…
WDR63	21	Alexander E. Ivliev et al, Baron DM et al., Bayesian (TJP van Dam et al.), Cilia Carta (TJP van Dam et al.), Dey G et al., Lambacher N. et al., Li et al., Pazour et al., Ross et al., Semil P. Choksi et al., SYSCILIA Gold Standard (van Dam TJ et al.), McClintock et al., Monika-Abedin-Sigg et al., Ramona A. Hoh et al., Broadhead et al., Geremek M. et al. 2014, Marshall et al., Hodges ME. et al., St…
ARL3	20	Efimenko et al., Phirke et al., Alexander E. Ivliev et al, Chen et al., Cilia Carta (TJP van Dam et al.), GO CC Cilium, Karsten Boldt et al., Lambacher N. et al., Pazour et al., SYSCILIA Gold Standard (van Dam TJ et al.), David U. Mick et al., Liu et al., McClintock et al., Monika-Abedin-Sigg et al., Geremek M. et al. 2011, Nogales-Cadenas R. et al., Ishikawa H. et al, Fritz-Laylin L.K. et Cande,…
ARL6	20	Phirke et al., Bechstedt et al., Alexander E. Ivliev et al, Cilia Carta (TJP van Dam et al.), GO CC Cilium, Karsten Boldt et al., Lambacher N. et al., Pazour et al., Ross et al., SYSCILIA Gold Standard (van Dam TJ et al.), David K. Breslow et al., David U. Mick et al., Liu et al., McClintock et al., Monika-Abedin-Sigg et al., Fritz-Laylin L.K. et Cande, Yano J. et al., Marshall et al., Hodges ME.…
BBS2	20	Kilburn et al., Efimenko et al., Phirke et al., Alexander E. Ivliev et al, Cilia Carta (TJP van Dam et al.), Dey G et al., GO CC Cilium, Karsten Boldt et al., Lambacher N. et al., Li et al., SYSCILIA Gold Standard (van Dam TJ et al.), David K. Breslow et al., Liu et al., McClintock et al., Monika-Abedin-Sigg et al., Fritz-Laylin L.K. et Cande, Marshall et al., Hodges ME. et al., Blacque et al._xb…
BBS9	20	Efimenko et al., Phirke et al., Alexander E. Ivliev et al, Chen et al., Cilia Carta (TJP van Dam et al.), Dey G et al., GO CC Cilium, Karsten Boldt et al., Lambacher N. et al., Li et al., SYSCILIA Gold Standard (van Dam TJ et al.), David K. Breslow et al., Liu et al., McClintock et al., Monika-Abedin-Sigg et al., Ramona A. Hoh et al., Merchant et al., Fritz-Laylin L.K. et Cande, Hodges ME. et al.…
CCDC113	20	Alexander E. Ivliev et al, Bayesian (TJP van Dam et al.), Cilia Carta (TJP van Dam et al.), Dey G et al., GO CC Cilium, Lambacher N. et al., Li et al., Pazour et al., Ross et al., Semil P. Choksi et al., SYSCILIA Gold Standard (van Dam TJ et al.), McClintock et al., Monika-Abedin-Sigg et al., Ramona A. Hoh et al., Merchant et al., Boesger J et al., Lauwaet T. et al., Fritz-Laylin L.K. et Cande, M…
CCDC40	20	Alexander E. Ivliev et al, Cilia Carta (TJP van Dam et al.), Dey G et al., GO CC Cilium, Karsten Boldt et al., Lambacher N. et al., Li et al., Ostrowski et al., Pazour et al., Ross et al., Semil P. Choksi et al., SYSCILIA Gold Standard (van Dam TJ et al.), McClintock et al., Monika-Abedin-Sigg et al., Broadhead et al., Lauwaet T. et al., Marshall et al., Hodges ME. et al., Arnaiz O. et al.
CFAP20	20	Bayesian (TJP van Dam et al.), Cilia Carta (TJP van Dam et al.), Lambacher N. et al., Semil P. Choksi et al., SYSCILIA Gold Standard (van Dam TJ et al.), Stubbs J.L. et al., Alexander E. Ivliev et al, GO CC Cilium, Karsten Boldt et al., Ostrowski et al., Pazour et al., Liu et al., McClintock et al., Monika-Abedin-Sigg et al., Broadhead et al., Lauwaet T. et al., Ishikawa H. et al, Keller et al., …
CFAP251	20	Alexander E. Ivliev et al, Bayesian (TJP van Dam et al.), Cilia Carta (TJP van Dam et al.), Dey G et al., Karsten Boldt et al., Lambacher N. et al., Li et al., Pazour et al., Ross et al., Semil P. Choksi et al., SYSCILIA Gold Standard (van Dam TJ et al.), McClintock et al., Monika-Abedin-Sigg et al., Ramona A. Hoh et al., Broadhead et al., Merchant et al., Geremek M. et al. 2014, Fritz-Laylin L.K…
COL6A5	20	Efimenko et al., Phirke et al., Chen et al., Broadhead et al., Blacque et al._xbox, Blacque et al._sage
DYNLRB2	20	Efimenko et al., Alexander E. Ivliev et al, Baron DM et al., Bayesian (TJP van Dam et al.), Cilia Carta (TJP van Dam et al.), GO CC Cilium, Karsten Boldt et al., Lambacher N. et al., Li et al., Pazour et al., Ross et al., McClintock et al., Monika-Abedin-Sigg et al., Ramona A. Hoh et al., Broadhead et al., Geremek M. et al. 2011, Nogales-Cadenas R. et al., Fritz-Laylin L.K. et Cande, Marshall et …
GAS8	20	Avidor-Reiss et al., Alexander E. Ivliev et al, Baron DM et al., Cilia Carta (TJP van Dam et al.), Dey G et al., GO CC Cilium, Li et al., Ostrowski et al., Pazour et al., Semil P. Choksi et al., SYSCILIA Gold Standard (van Dam TJ et al.), McClintock et al., Monika-Abedin-Sigg et al., Broadhead et al., Merchant et al., Lauwaet T. et al., Hodges ME. et al., Arnaiz O. et al.
IFT20	20	Efimenko et al., Laurençon et al., Alexander E. Ivliev et al, Cilia Carta (TJP van Dam et al.), Dey G et al., GO CC Cilium, Karsten Boldt et al., Pazour et al., SYSCILIA Gold Standard (van Dam TJ et al.), David K. Breslow et al., Liu et al., McClintock et al., Monika-Abedin-Sigg et al., Merchant et al., Nogales-Cadenas R. et al., Ishikawa H. et al, Fritz-Laylin L.K. et Cande, Marshall et al., Hod…
MAK	20	Efimenko et al., Alexander E. Ivliev et al, Cilia Carta (TJP van Dam et al.), GO CC Cilium, Karsten Boldt et al., Lambacher N. et al., Ostrowski et al., Pazour et al., Ross et al., SYSCILIA Gold Standard (van Dam TJ et al.), Liu et al., McClintock et al., Monika-Abedin-Sigg et al., Ramona A. Hoh et al., Boesger J et al., Geremek M. et al. 2011, Nogales-Cadenas R. et al., Fritz-Laylin L.K. et Cand…
NPHP4	20	Efimenko et al., Alexander E. Ivliev et al, Chen et al., Cilia Carta (TJP van Dam et al.), Dey G et al., GO CC Cilium, Karsten Boldt et al., Lambacher N. et al., Semil P. Choksi et al., SYSCILIA Gold Standard (van Dam TJ et al.), David K. Breslow et al., Liu et al., McClintock et al., Ramona A. Hoh et al., Merchant et al., Geremek M. et al. 2011, Geremek M. et al. 2014, Nogales-Cadenas R. et al.,…
ROPN1L	20	Alexander E. Ivliev et al, Cilia Carta (TJP van Dam et al.), Dey G et al., GO CC Cilium, Lambacher N. et al., Ostrowski et al., Pazour et al., Ross et al., Semil P. Choksi et al., SYSCILIA Gold Standard (van Dam TJ et al.), McClintock et al., Monika-Abedin-Sigg et al., Ramona A. Hoh et al., Broadhead et al., Lauwaet T. et al., Geremek M. et al. 2011, Fritz-Laylin L.K. et Cande, Marshall et al., S…
RSPH3	20	Ramona A. Hoh et al., Stubbs J.L. et al., Alexander E. Ivliev et al, Baron DM et al., Cilia Carta (TJP van Dam et al.), Dey G et al., Lambacher N. et al., Li et al., Ostrowski et al., Pazour et al., Semil P. Choksi et al., SYSCILIA Gold Standard (van Dam TJ et al.), McClintock et al., Monika-Abedin-Sigg et al., Broadhead et al., Merchant et al., Lauwaet T. et al., Fritz-Laylin L.K. et Cande, Arna…
RSPH9	20	Stubbs J.L. et al., Alexander E. Ivliev et al, Cilia Carta (TJP van Dam et al.), Dey G et al., GO CC Cilium, Karsten Boldt et al., Lambacher N. et al., Ostrowski et al., Pazour et al., Ross et al., Semil P. Choksi et al., SYSCILIA Gold Standard (van Dam TJ et al.), McClintock et al., Monika-Abedin-Sigg et al., Broadhead et al., Merchant et al., Geremek M. et al. 2011, Marshall et al., Nakachi M. …
TCTEX1D2	20	Efimenko et al., Phirke et al., Avidor-Reiss et al., Alexander E. Ivliev et al, Bayesian (TJP van Dam et al.), Chen et al., Cilia Carta (TJP van Dam et al.), Dey G et al., Karsten Boldt et al., Lambacher N. et al., Li et al., Pazour et al., SYSCILIA Gold Standard (van Dam TJ et al.), McClintock et al., Monika-Abedin-Sigg et al., Ramona A. Hoh et al., Geremek M. et al. 2011, Fritz-Laylin L.K. et C…
TUBB4B	20	Hannah Müller et al., Andersen et al., Bayesian (TJP van Dam et al.), Cilia Carta (TJP van Dam et al.), Karsten Boldt et al., Mayer et al. 2009, Ostrowski et al., Pazour et al., Ross et al., SYSCILIA Gold Standard (van Dam TJ et al.), Liu et al., McClintock et al., Geremek M. et al. 2011, Geremek M. et al. 2014, Nogales-Cadenas R. et al., Ishikawa H. et al, Mayer et al. 2008, Marshall et al., Kel…
B9D1	19	Efimenko et al., Phirke et al., Bechstedt et al., Alexander E. Ivliev et al, Chen et al., Cilia Carta (TJP van Dam et al.), GO CC Cilium, Karsten Boldt et al., Lambacher N. et al., Li et al., SYSCILIA Gold Standard (van Dam TJ et al.), David K. Breslow et al., Liu et al., McClintock et al., Merchant et al., Nogales-Cadenas R. et al., Yano J. et al., Marshall et al., Blacque et al._xbox
CAPSL	19	Kilburn et al., Avidor-Reiss et al., Alexander E. Ivliev et al, Baron DM et al., Bayesian (TJP van Dam et al.), Cilia Carta (TJP van Dam et al.), Dey G et al., Lambacher N. et al., Ross et al., Semil P. Choksi et al., SYSCILIA Gold Standard (van Dam TJ et al.), McClintock et al., Monika-Abedin-Sigg et al., Broadhead et al., Geremek M. et al. 2011, Marshall et al., Arnaiz O. et al.
CCDC146	19	Alexander E. Ivliev et al, Baron DM et al., Bayesian (TJP van Dam et al.), Cilia Carta (TJP van Dam et al.), Dey G et al., Li et al., Ross et al., Semil P. Choksi et al., SYSCILIA Gold Standard (van Dam TJ et al.), McClintock et al., Monika-Abedin-Sigg et al., Ramona A. Hoh et al., Broadhead et al., Merchant et al., Geremek M. et al. 2011, Fritz-Laylin L.K. et Cande, Marshall et al., Arnaiz O. et…
CCDC39	19	Alexander E. Ivliev et al, Cilia Carta (TJP van Dam et al.), Dey G et al., GO CC Cilium, Lambacher N. et al., Pazour et al., Semil P. Choksi et al., SYSCILIA Gold Standard (van Dam TJ et al.), McClintock et al., Monika-Abedin-Sigg et al., Ramona A. Hoh et al., Broadhead et al., Merchant et al., Boesger J et al., Lauwaet T. et al., Fritz-Laylin L.K. et Cande, Marshall et al., Hodges ME. et al., Ar…
CFAP161	19	Bayesian (TJP van Dam et al.), Cilia Carta (TJP van Dam et al.), Karsten Boldt et al., Lambacher N. et al., Semil P. Choksi et al., SYSCILIA Gold Standard (van Dam TJ et al.), Kilburn et al., Alexander E. Ivliev et al, Pazour et al., Ross et al., McClintock et al., Monika-Abedin-Sigg et al., Ramona A. Hoh et al., Broadhead et al., Merchant et al., Geremek M. et al. 2011, Fritz-Laylin L.K. et Cand…
CFAP70	19	Alexander E. Ivliev et al, GO CC Cilium, Li et al., Pazour et al., Ross et al., McClintock et al., Monika-Abedin-Sigg et al., Ramona A. Hoh et al., Broadhead et al., Geremek M. et al. 2011, Geremek M. et al. 2014, Fritz-Laylin L.K. et Cande, Arnaiz O. et al., Bayesian (TJP van Dam et al.), Cilia Carta (TJP van Dam et al.), Dey G et al., Lambacher N. et al., Semil P. Choksi et al., SYSCILIA Gold S…
CFAP91	19	SYSCILIA Gold Standard (van Dam TJ et al.), Ramona A. Hoh et al., Alexander E. Ivliev et al, Bayesian (TJP van Dam et al.), Cilia Carta (TJP van Dam et al.), Dey G et al., Karsten Boldt et al., Lambacher N. et al., Pazour et al., Ross et al., Semil P. Choksi et al., McClintock et al., Monika-Abedin-Sigg et al., Broadhead et al., Lauwaet T. et al., Geremek M. et al. 2011, Geremek M. et al. 2014, F…
DNAAF1	19	Avidor-Reiss et al., Alexander E. Ivliev et al, Baron DM et al., Cilia Carta (TJP van Dam et al.), Dey G et al., GO CC Cilium, Karsten Boldt et al., Lambacher N. et al., Ross et al., Semil P. Choksi et al., SYSCILIA Gold Standard (van Dam TJ et al.), McClintock et al., Ramona A. Hoh et al., Geremek M. et al. 2011, Geremek M. et al. 2014, Nogales-Cadenas R. et al., Hodges ME. et al., Arnaiz O. et …
DNAH9	19	Alexander E. Ivliev et al, Bayesian (TJP van Dam et al.), Cilia Carta (TJP van Dam et al.), Dey G et al., GO CC Cilium, Lambacher N. et al., Ostrowski et al., Pazour et al., Ross et al., McClintock et al., Monika-Abedin-Sigg et al., Ramona A. Hoh et al., Geremek M. et al. 2011, Geremek M. et al. 2014, Hodges ME. et al., Stubbs J.L. et al.
IFT122	19	Phirke et al., Alexander E. Ivliev et al, Chen et al., Cilia Carta (TJP van Dam et al.), Dey G et al., GO CC Cilium, Karsten Boldt et al., Lambacher N. et al., Li et al., Pazour et al., SYSCILIA Gold Standard (van Dam TJ et al.), David K. Breslow et al., Gabrielle Wheway, Liu et al., McClintock et al., Monika-Abedin-Sigg et al., Ramona A. Hoh et al., Ishikawa H. et al, Fritz-Laylin L.K. et Cande
KIF3B	19	Kilburn et al., Avidor-Reiss et al., Laurençon et al., Alexander E. Ivliev et al, Cilia Carta (TJP van Dam et al.), Dey G et al., GO CC Cilium, Karsten Boldt et al., Pazour et al., SYSCILIA Gold Standard (van Dam TJ et al.), David K. Breslow et al., David U. Mick et al., Liu et al., McClintock et al., Monika-Abedin-Sigg et al., Nogales-Cadenas R. et al., Ishikawa H. et al, Fritz-Laylin L.K. et Ca…
MKS1	19	Efimenko et al., Phirke et al., Alexander E. Ivliev et al, Cilia Carta (TJP van Dam et al.), Dey G et al., GO CC Cilium, Karsten Boldt et al., Lambacher N. et al., SYSCILIA Gold Standard (van Dam TJ et al.), David K. Breslow et al., Liu et al., McClintock et al., Geremek M. et al. 2011, Geremek M. et al. 2014, Nogales-Cadenas R. et al., Marshall et al., Keller et al., Hodges ME. et al.
NME5	19	Alexander E. Ivliev et al, Cilia Carta (TJP van Dam et al.), GO CC Cilium, Lambacher N. et al., Ostrowski et al., Pazour et al., Ross et al., Semil P. Choksi et al., SYSCILIA Gold Standard (van Dam TJ et al.), Gabrielle Wheway, McClintock et al., Monika-Abedin-Sigg et al., Ramona A. Hoh et al., Broadhead et al., Geremek M. et al. 2011, Fritz-Laylin L.K. et Cande, Marshall et al., Stubbs J.L. et a…
RIBC2	19	Avidor-Reiss et al., Alexander E. Ivliev et al, Baron DM et al., Bayesian (TJP van Dam et al.), Cilia Carta (TJP van Dam et al.), Dey G et al., Ostrowski et al., Pazour et al., Ross et al., McClintock et al., Monika-Abedin-Sigg et al., Broadhead et al., Merchant et al., Fritz-Laylin L.K. et Cande, Keller et al., Hodges ME. et al., Arnaiz O. et al.
TEKT1	19	Laurençon et al., Alexander E. Ivliev et al, Bayesian (TJP van Dam et al.), Cilia Carta (TJP van Dam et al.), GO CC Cilium, Lambacher N. et al., Ostrowski et al., Ross et al., Semil P. Choksi et al., SYSCILIA Gold Standard (van Dam TJ et al.), McClintock et al., Monika-Abedin-Sigg et al., Ramona A. Hoh et al., Geremek M. et al. 2011, Kubo A. et al., Marshall et al., Keller et al., Stubbs J.L. et …
TEKT2	19	Kilburn et al., Laurençon et al., Alexander E. Ivliev et al, Cilia Carta (TJP van Dam et al.), GO CC Cilium, Karsten Boldt et al., Lambacher N. et al., Ostrowski et al., Ross et al., Semil P. Choksi et al., SYSCILIA Gold Standard (van Dam TJ et al.), McClintock et al., Monika-Abedin-Sigg et al., Ramona A. Hoh et al., Geremek M. et al. 2011, Geremek M. et al. 2014, Marshall et al., Stubbs J.L. et …
TTC21B	19	Phirke et al., Alexander E. Ivliev et al, Cilia Carta (TJP van Dam et al.), Dey G et al., GO CC Cilium, Karsten Boldt et al., Lambacher N. et al., Pazour et al., SYSCILIA Gold Standard (van Dam TJ et al.), David K. Breslow et al., Gabrielle Wheway, Liu et al., Monika-Abedin-Sigg et al., Merchant et al., Ishikawa H. et al, Fritz-Laylin L.K. et Cande, Hodges ME. et al., Blacque et al._xbox, Arnaiz …
AK7	18	Alexander E. Ivliev et al, Cilia Carta (TJP van Dam et al.), Dey G et al., GO CC Cilium, Lambacher N. et al., Pazour et al., Ross et al., Semil P. Choksi et al., SYSCILIA Gold Standard (van Dam TJ et al.), McClintock et al., Monika-Abedin-Sigg et al., Ramona A. Hoh et al., Broadhead et al., Merchant et al., Fritz-Laylin L.K. et Cande, Marshall et al., Stubbs J.L. et al., Arnaiz O. et al.
B9D2	18	Phirke et al., Alexander E. Ivliev et al, Cilia Carta (TJP van Dam et al.), Dey G et al., GO CC Cilium, Karsten Boldt et al., Lambacher N. et al., Li et al., SYSCILIA Gold Standard (van Dam TJ et al.), David K. Breslow et al., McClintock et al., Geremek M. et al. 2011, Nogales-Cadenas R. et al., Yano J. et al., Marshall et al., Hodges ME. et al., Blacque et al._xbox, Blacque et al._sage
BBS4	18	Avidor-Reiss et al., Bechstedt et al., Alexander E. Ivliev et al, Cilia Carta (TJP van Dam et al.), Dey G et al., GO CC Cilium, Karsten Boldt et al., Lambacher N. et al., Li et al., SYSCILIA Gold Standard (van Dam TJ et al.), David K. Breslow et al., Liu et al., McClintock et al., Monika-Abedin-Sigg et al., Geremek M. et al. 2011, Nogales-Cadenas R. et al., Fritz-Laylin L.K. et Cande, Arnaiz O. e…
CCDC114	18	Avidor-Reiss et al., Alexander E. Ivliev et al, Cilia Carta (TJP van Dam et al.), Dey G et al., GO CC Cilium, Ostrowski et al., Ross et al., Semil P. Choksi et al., SYSCILIA Gold Standard (van Dam TJ et al.), McClintock et al., Monika-Abedin-Sigg et al., Ramona A. Hoh et al., Merchant et al., Boesger J et al., Geremek M. et al. 2011, Geremek M. et al. 2014, Marshall et al., Arnaiz O. et al.
CCDC151	18	Laurençon et al., Alexander E. Ivliev et al, Bayesian (TJP van Dam et al.), Cilia Carta (TJP van Dam et al.), Dey G et al., GO CC Cilium, Lambacher N. et al., Ostrowski et al., Ross et al., Semil P. Choksi et al., SYSCILIA Gold Standard (van Dam TJ et al.), McClintock et al., Monika-Abedin-Sigg et al., Ramona A. Hoh et al., Broadhead et al., Fritz-Laylin L.K. et Cande, Marshall et al., Arnaiz O. …
CCDC96	18	Alexander E. Ivliev et al, Dey G et al., Lambacher N. et al., Li et al., Pazour et al., Ross et al., Semil P. Choksi et al., McClintock et al., Monika-Abedin-Sigg et al., Ramona A. Hoh et al., Broadhead et al., Merchant et al., Boesger J et al., Lauwaet T. et al., Fritz-Laylin L.K. et Cande, Hodges ME. et al., Stubbs J.L. et al., Arnaiz O. et al.
CFAP58	18	Bayesian (TJP van Dam et al.), Cilia Carta (TJP van Dam et al.), Dey G et al., Semil P. Choksi et al., SYSCILIA Gold Standard (van Dam TJ et al.), Avidor-Reiss et al., Laurençon et al., Alexander E. Ivliev et al, Baron DM et al., GO CC Cilium, Pazour et al., Ross et al., McClintock et al., Monika-Abedin-Sigg et al., Broadhead et al., Lauwaet T. et al., Geremek M. et al. 2011, Arnaiz O. et al.
DRC7	18	Bayesian (TJP van Dam et al.), Cilia Carta (TJP van Dam et al.), Dey G et al., SYSCILIA Gold Standard (van Dam TJ et al.), Alexander E. Ivliev et al, GO CC Cilium, Pazour et al., Ross et al., McClintock et al., Monika-Abedin-Sigg et al., Ramona A. Hoh et al., Broadhead et al., Merchant et al., Lauwaet T. et al., Geremek M. et al. 2011, Geremek M. et al. 2014, Fritz-Laylin L.K. et Cande, Arnaiz O.…
DYDC2	18	Kilburn et al., Alexander E. Ivliev et al, Bayesian (TJP van Dam et al.), Cilia Carta (TJP van Dam et al.), Dey G et al., Lambacher N. et al., Ostrowski et al., Pazour et al., Ross et al., Semil P. Choksi et al., SYSCILIA Gold Standard (van Dam TJ et al.), McClintock et al., Monika-Abedin-Sigg et al., Ramona A. Hoh et al., Broadhead et al., Geremek M. et al. 2011, Marshall et al., Arnaiz O. et al.
HPGDS	18	Efimenko et al., Phirke et al., Alexander E. Ivliev et al, Chen et al., Li et al., Gabrielle Wheway, McClintock et al., Monika-Abedin-Sigg et al., Fritz-Laylin L.K. et Cande, Blacque et al._xbox, Blacque et al._sage
KIF9	18	Alexander E. Ivliev et al, Bayesian (TJP van Dam et al.), Cilia Carta (TJP van Dam et al.), Dey G et al., Lambacher N. et al., Pazour et al., Ross et al., Semil P. Choksi et al., SYSCILIA Gold Standard (van Dam TJ et al.), McClintock et al., Monika-Abedin-Sigg et al., Ramona A. Hoh et al., Broadhead et al., Merchant et al., Fritz-Laylin L.K. et Cande, Marshall et al., Stubbs J.L. et al., Arnaiz O…
PROM1	18	Kilburn et al., Alexander E. Ivliev et al, Cilia Carta (TJP van Dam et al.), GO CC Cilium, Mayer et al. 2009, Ross et al., SYSCILIA Gold Standard (van Dam TJ et al.), David U. Mick et al., Liu et al., McClintock et al., Geremek M. et al. 2011, Geremek M. et al. 2014, Kubo A. et al., Nogales-Cadenas R. et al., Ishikawa H. et al, Fritz-Laylin L.K. et Cande, Mayer et al. 2008, Blacque et al._sage
RSPH1	18	Alexander E. Ivliev et al, Cilia Carta (TJP van Dam et al.), Dey G et al., GO CC Cilium, Lambacher N. et al., Pazour et al., Ross et al., Semil P. Choksi et al., SYSCILIA Gold Standard (van Dam TJ et al.), McClintock et al., Monika-Abedin-Sigg et al., Ramona A. Hoh et al., Broadhead et al., Geremek M. et al. 2011, Fritz-Laylin L.K. et Cande, Marshall et al., Stubbs J.L. et al.
SSNA1	18	Andersen et al., Cilia Carta (TJP van Dam et al.), Dey G et al., GO CC Cilium, Karsten Boldt et al., Li et al., Pazour et al., SYSCILIA Gold Standard (van Dam TJ et al.), McClintock et al., Monika-Abedin-Sigg et al., Broadhead et al., Merchant et al., Nogales-Cadenas R. et al., Fritz-Laylin L.K. et Cande, Marshall et al., Keller et al., Hodges ME. et al.
TTC30A	18	Alexander E. Ivliev et al, Cilia Carta (TJP van Dam et al.), Dey G et al., GO CC Cilium, Karsten Boldt et al., Lambacher N. et al., Pazour et al., Ross et al., SYSCILIA Gold Standard (van Dam TJ et al.), David K. Breslow et al., Liu et al., McClintock et al., Ramona A. Hoh et al., Merchant et al., Geremek M. et al. 2011, Fritz-Laylin L.K. et Cande, Arnaiz O. et al.
TUBA1A	18	Hannah Müller et al., Alexander E. Ivliev et al, Andersen et al., Cilia Carta (TJP van Dam et al.), Mayer et al. 2009, Pazour et al., Ross et al., SYSCILIA Gold Standard (van Dam TJ et al.), Gabrielle Wheway, Liu et al., Ramona A. Hoh et al., Geremek M. et al. 2011, Nogales-Cadenas R. et al., Mayer et al. 2008, Marshall et al., Keller et al.
WDR34	18	Alexander E. Ivliev et al, Baron DM et al., Bayesian (TJP van Dam et al.), Cilia Carta (TJP van Dam et al.), Dey G et al., GO CC Cilium, Karsten Boldt et al., Lambacher N. et al., Pazour et al., David K. Breslow et al., Gabrielle Wheway, Liu et al., McClintock et al., Monika-Abedin-Sigg et al., Nogales-Cadenas R. et al., Ishikawa H. et al, Marshall et al.
WDR78	18	Alexander E. Ivliev et al, Baron DM et al., Cilia Carta (TJP van Dam et al.), Dey G et al., Lambacher N. et al., Ross et al., Semil P. Choksi et al., SYSCILIA Gold Standard (van Dam TJ et al.), McClintock et al., Monika-Abedin-Sigg et al., Ramona A. Hoh et al., Broadhead et al., Boesger J et al., Geremek M. et al. 2011, Geremek M. et al. 2014, Fritz-Laylin L.K. et Cande, Marshall et al.
CFAP299	17	Bayesian (TJP van Dam et al.), Cilia Carta (TJP van Dam et al.), Dey G et al., Lambacher N. et al., Semil P. Choksi et al., SYSCILIA Gold Standard (van Dam TJ et al.), McClintock et al., Monika-Abedin-Sigg et al., Broadhead et al., Merchant et al., Geremek M. et al. 2011, Marshall et al., Alexander E. Ivliev et al, Pazour et al., Ramona A. Hoh et al., Hodges ME. et al., Arnaiz O. et al.
CFAP61	17	Bayesian (TJP van Dam et al.), Cilia Carta (TJP van Dam et al.), Dey G et al., Semil P. Choksi et al., SYSCILIA Gold Standard (van Dam TJ et al.), Alexander E. Ivliev et al, Karsten Boldt et al., Li et al., Pazour et al., Ross et al., Monika-Abedin-Sigg et al., Broadhead et al., Merchant et al., Geremek M. et al. 2011, Geremek M. et al. 2014, Fritz-Laylin L.K. et Cande, Arnaiz O. et al.
DNAH5	17	Avidor-Reiss et al., Laurençon et al., Alexander E. Ivliev et al, Cilia Carta (TJP van Dam et al.), Dey G et al., GO CC Cilium, Lambacher N. et al., Ostrowski et al., Semil P. Choksi et al., SYSCILIA Gold Standard (van Dam TJ et al.), McClintock et al., Monika-Abedin-Sigg et al., Broadhead et al., Lauwaet T. et al., Geremek M. et al. 2014, Hodges ME. et al., Arnaiz O. et al.
DRC1	17	Cilia Carta (TJP van Dam et al.), Dey G et al., SYSCILIA Gold Standard (van Dam TJ et al.), Avidor-Reiss et al., Alexander E. Ivliev et al, GO CC Cilium, Lambacher N. et al., Pazour et al., Ross et al., Semil P. Choksi et al., McClintock et al., Monika-Abedin-Sigg et al., Ramona A. Hoh et al., Broadhead et al., Lauwaet T. et al., Geremek M. et al. 2011, Arnaiz O. et al.
HYDIN	17	Kilburn et al., Alexander E. Ivliev et al, Cilia Carta (TJP van Dam et al.), Dey G et al., GO CC Cilium, Pazour et al., Ross et al., Semil P. Choksi et al., SYSCILIA Gold Standard (van Dam TJ et al.), McClintock et al., Monika-Abedin-Sigg et al., Ramona A. Hoh et al., Broadhead et al., Boesger J et al., Lauwaet T. et al., Geremek M. et al. 2014, Fritz-Laylin L.K. et Cande
KIFAP3	17	David U. Mick et al., Bayesian (TJP van Dam et al.), Cilia Carta (TJP van Dam et al.), Dey G et al., GO CC Cilium, Karsten Boldt et al., Pazour et al., Semil P. Choksi et al., SYSCILIA Gold Standard (van Dam TJ et al.), David K. Breslow et al., Liu et al., McClintock et al., Geremek M. et al. 2011, Nogales-Cadenas R. et al., Ishikawa H. et al, Fritz-Laylin L.K. et Cande, Hodges ME. et al.
LRRC23	17	Alexander E. Ivliev et al, Bayesian (TJP van Dam et al.), Cilia Carta (TJP van Dam et al.), Dey G et al., Lambacher N. et al., Ostrowski et al., Ross et al., Semil P. Choksi et al., SYSCILIA Gold Standard (van Dam TJ et al.), McClintock et al., Monika-Abedin-Sigg et al., Ramona A. Hoh et al., Broadhead et al., Geremek M. et al. 2011, Geremek M. et al. 2014, Marshall et al., Arnaiz O. et al.
MORN3	17	Alexander E. Ivliev et al, Bayesian (TJP van Dam et al.), Cilia Carta (TJP van Dam et al.), Dey G et al., Lambacher N. et al., Pazour et al., Ross et al., Semil P. Choksi et al., SYSCILIA Gold Standard (van Dam TJ et al.), McClintock et al., Monika-Abedin-Sigg et al., Ramona A. Hoh et al., Broadhead et al., Geremek M. et al. 2011, Geremek M. et al. 2014, Fritz-Laylin L.K. et Cande, Arnaiz O. et a…
NPHP1	17	Phirke et al., Alexander E. Ivliev et al, Chen et al., Cilia Carta (TJP van Dam et al.), GO CC Cilium, Karsten Boldt et al., Lambacher N. et al., Ostrowski et al., Ross et al., SYSCILIA Gold Standard (van Dam TJ et al.), David K. Breslow et al., Liu et al., McClintock et al., Ramona A. Hoh et al., Geremek M. et al. 2011, Marshall et al., Blacque et al._sage
SPAG16	17	Alexander E. Ivliev et al, Cilia Carta (TJP van Dam et al.), Dey G et al., GO CC Cilium, Karsten Boldt et al., Lambacher N. et al., Li et al., Pazour et al., SYSCILIA Gold Standard (van Dam TJ et al.), McClintock et al., Monika-Abedin-Sigg et al., Broadhead et al., Merchant et al., Geremek M. et al. 2011, Fritz-Laylin L.K. et Cande, Marshall et al., Hodges ME. et al.
SPATA17	17	Alexander E. Ivliev et al, Bayesian (TJP van Dam et al.), Cilia Carta (TJP van Dam et al.), Dey G et al., Lambacher N. et al., Pazour et al., Ross et al., Semil P. Choksi et al., SYSCILIA Gold Standard (van Dam TJ et al.), McClintock et al., Monika-Abedin-Sigg et al., Ramona A. Hoh et al., Geremek M. et al. 2011, Fritz-Laylin L.K. et Cande, Marshall et al., Hodges ME. et al., Arnaiz O. et al.
TMEM67	17	Efimenko et al., Phirke et al., Alexander E. Ivliev et al, Chen et al., Cilia Carta (TJP van Dam et al.), Dey G et al., GO CC Cilium, Lambacher N. et al., Ross et al., SYSCILIA Gold Standard (van Dam TJ et al.), David K. Breslow et al., Liu et al., McClintock et al., Ramona A. Hoh et al., Nogales-Cadenas R. et al., Hodges ME. et al., Blacque et al._xbox
TTC30B	17	Phirke et al., Alexander E. Ivliev et al, Chen et al., Cilia Carta (TJP van Dam et al.), Dey G et al., GO CC Cilium, Karsten Boldt et al., Lambacher N. et al., Ross et al., SYSCILIA Gold Standard (van Dam TJ et al.), David K. Breslow et al., Liu et al., Monika-Abedin-Sigg et al., Ramona A. Hoh et al., Geremek M. et al. 2011, Ishikawa H. et al, Marshall et al.
ZMYND12	17	Alexander E. Ivliev et al, Bayesian (TJP van Dam et al.), Cilia Carta (TJP van Dam et al.), Dey G et al., Karsten Boldt et al., Lambacher N. et al., Ostrowski et al., Pazour et al., Ross et al., Semil P. Choksi et al., SYSCILIA Gold Standard (van Dam TJ et al.), Monika-Abedin-Sigg et al., Broadhead et al., Merchant et al., Geremek M. et al. 2011, Hodges ME. et al., Arnaiz O. et al.
BBOF1	16	Alexander E. Ivliev et al, Ross et al., Monika-Abedin-Sigg et al., Geremek M. et al. 2011, Jakobsen L. et al., Nogales-Cadenas R. et al., Arnaiz O. et al., SYSCILIA Gold Standard (van Dam TJ et al.), Stubbs J.L. et al., Bayesian (TJP van Dam et al.), Cilia Carta (TJP van Dam et al.), Dey G et al., GO CC Cilium, Lambacher N. et al., Semil P. Choksi et al.
HSPB11	16	Alexander E. Ivliev et al, Cilia Carta (TJP van Dam et al.), Dey G et al., GO CC Cilium, Karsten Boldt et al., Lambacher N. et al., Pazour et al., Semil P. Choksi et al., SYSCILIA Gold Standard (van Dam TJ et al.), David K. Breslow et al., Liu et al., McClintock et al., Monika-Abedin-Sigg et al., Ramona A. Hoh et al., Ishikawa H. et al, Hodges ME. et al.
KIF3A	16	Ostrowski et al., Alexander E. Ivliev et al, Cilia Carta (TJP van Dam et al.), Dey G et al., GO CC Cilium, Karsten Boldt et al., SYSCILIA Gold Standard (van Dam TJ et al.), David K. Breslow et al., David U. Mick et al., Liu et al., McClintock et al., Monika-Abedin-Sigg et al., Ramona A. Hoh et al., Nogales-Cadenas R. et al., Ishikawa H. et al, Marshall et al.
RSPH14	16	Alexander E. Ivliev et al, Ostrowski et al., Pazour et al., Ross et al., McClintock et al., Monika-Abedin-Sigg et al., Ramona A. Hoh et al., Geremek M. et al. 2011, Arnaiz O. et al., Bayesian (TJP van Dam et al.), Cilia Carta (TJP van Dam et al.), Dey G et al., Semil P. Choksi et al., SYSCILIA Gold Standard (van Dam TJ et al.), Stubbs J.L. et al.
SPA17	16	Alexander E. Ivliev et al, Cilia Carta (TJP van Dam et al.), GO CC Cilium, Lambacher N. et al., Ostrowski et al., Ross et al., Semil P. Choksi et al., SYSCILIA Gold Standard (van Dam TJ et al.), McClintock et al., Monika-Abedin-Sigg et al., Ramona A. Hoh et al., Geremek M. et al. 2011, Cao W. et al., Marshall et al., Stubbs J.L. et al., Arnaiz O. et al.
SPATA4	16	Alexander E. Ivliev et al, Bayesian (TJP van Dam et al.), Cilia Carta (TJP van Dam et al.), Dey G et al., Karsten Boldt et al., Li et al., Pazour et al., Ross et al., SYSCILIA Gold Standard (van Dam TJ et al.), Gabrielle Wheway, McClintock et al., Monika-Abedin-Sigg et al., Broadhead et al., Geremek M. et al. 2011, Hodges ME. et al., Arnaiz O. et al.
SPEF2	16	Alexander E. Ivliev et al, Cilia Carta (TJP van Dam et al.), Dey G et al., GO CC Cilium, Lambacher N. et al., Mayer et al. 2009, Ostrowski et al., Ross et al., Semil P. Choksi et al., SYSCILIA Gold Standard (van Dam TJ et al.), Monika-Abedin-Sigg et al., Broadhead et al., Geremek M. et al. 2014, Fritz-Laylin L.K. et Cande, Mayer et al. 2008, Marshall et al.
TMEM231	16	Phirke et al., Alexander E. Ivliev et al, Chen et al., Cilia Carta (TJP van Dam et al.), GO CC Cilium, Karsten Boldt et al., Lambacher N. et al., Li et al., Ross et al., SYSCILIA Gold Standard (van Dam TJ et al.), David K. Breslow et al., Liu et al., McClintock et al., Marshall et al., Blacque et al._xbox, Blacque et al._sage
ARL13B	15	Efimenko et al., Alexander E. Ivliev et al, Cilia Carta (TJP van Dam et al.), GO CC Cilium, Karsten Boldt et al., Lambacher N. et al., Ross et al., SYSCILIA Gold Standard (van Dam TJ et al.), David K. Breslow et al., Liu et al., Monika-Abedin-Sigg et al., Broadhead et al., Ishikawa H. et al, Fritz-Laylin L.K. et Cande, Blacque et al._xbox
ARMC4	15	Laurençon et al., Alexander E. Ivliev et al, Cilia Carta (TJP van Dam et al.), GO CC Cilium, Lambacher N. et al., Ostrowski et al., Ross et al., Semil P. Choksi et al., SYSCILIA Gold Standard (van Dam TJ et al.), McClintock et al., Monika-Abedin-Sigg et al., Ramona A. Hoh et al., Broadhead et al., Geremek M. et al. 2011, Marshall et al.
CAPS	15	Kilburn et al., Alexander E. Ivliev et al, Bayesian (TJP van Dam et al.), Cilia Carta (TJP van Dam et al.), Dey G et al., Ostrowski et al., Pazour et al., Ross et al., Semil P. Choksi et al., Broadhead et al., Boesger J et al., Geremek M. et al. 2011, Geremek M. et al. 2014, Hodges ME. et al., Arnaiz O. et al.
CASC1	15	Alexander E. Ivliev et al, Bayesian (TJP van Dam et al.), Cilia Carta (TJP van Dam et al.), Dey G et al., Pazour et al., Ross et al., Semil P. Choksi et al., SYSCILIA Gold Standard (van Dam TJ et al.), McClintock et al., Monika-Abedin-Sigg et al., Ramona A. Hoh et al., Broadhead et al., Merchant et al., Geremek M. et al. 2011, Marshall et al.
CC2D2A	15	Laurençon et al., Alexander E. Ivliev et al, Chen et al., Cilia Carta (TJP van Dam et al.), Dey G et al., GO CC Cilium, Karsten Boldt et al., Lambacher N. et al., Ross et al., SYSCILIA Gold Standard (van Dam TJ et al.), David K. Breslow et al., Liu et al., McClintock et al., Marshall et al., Blacque et al._xbox
CENPJ	15	Avidor-Reiss et al., Hannah Müller et al., Andersen et al., Cilia Carta (TJP van Dam et al.), Dey G et al., SYSCILIA Gold Standard (van Dam TJ et al.), Gabrielle Wheway, McClintock et al., Ramona A. Hoh et al., Broadhead et al., Lauwaet T. et al., Jakobsen L. et al., Nogales-Cadenas R. et al., Marshall et al., Hodges ME. et al.
CEP131	15	Cilia Carta (TJP van Dam et al.), SYSCILIA Gold Standard (van Dam TJ et al.), David U. Mick et al., Avidor-Reiss et al., Andersen et al., GO CC Cilium, Karsten Boldt et al., Li et al., Pazour et al., Liu et al., McClintock et al., Jakobsen L. et al., Nogales-Cadenas R. et al., Ishikawa H. et al, Hodges ME. et al.
CEP290	15	Alexander E. Ivliev et al, Andersen et al., Cilia Carta (TJP van Dam et al.), GO CC Cilium, Karsten Boldt et al., Lambacher N. et al., SYSCILIA Gold Standard (van Dam TJ et al.), David K. Breslow et al., Gabrielle Wheway, Liu et al., McClintock et al., Nogales-Cadenas R. et al., Keller et al.
DNAL1	15	Avidor-Reiss et al., Alexander E. Ivliev et al, Baron DM et al., Cilia Carta (TJP van Dam et al.), Dey G et al., Lambacher N. et al., Pazour et al., Ross et al., SYSCILIA Gold Standard (van Dam TJ et al.), McClintock et al., Monika-Abedin-Sigg et al., Broadhead et al., Merchant et al., Geremek M. et al. 2014, Nogales-Cadenas R. et al.
DYNLL1	15	Alexander E. Ivliev et al, Andersen et al., Bayesian (TJP van Dam et al.), Cilia Carta (TJP van Dam et al.), GO CC Cilium, Karsten Boldt et al., Ostrowski et al., David K. Breslow et al., Liu et al., McClintock et al., Monika-Abedin-Sigg et al., Broadhead et al., Geremek M. et al. 2011, Nogales-Cadenas R. et al.
H2BC5	15	Hannah Müller et al., Alexander E. Ivliev et al, Ross et al., Broadhead et al., Monika-Abedin-Sigg et al.
HSP90AA1	15	Hannah Müller et al., Alexander E. Ivliev et al, Andersen et al., Mayer et al. 2009, Pazour et al., SYSCILIA Gold Standard (van Dam TJ et al.), Liu et al., McClintock et al., Monika-Abedin-Sigg et al., Nogales-Cadenas R. et al., Fritz-Laylin L.K. et Cande, Mayer et al. 2008, Marshall et al., Keller et al.
HSPA8	15	Kilburn et al., Phirke et al., Hannah Müller et al., Laurençon et al., Andersen et al., Cilia Carta (TJP van Dam et al.), SYSCILIA Gold Standard (van Dam TJ et al.), Liu et al., Lauwaet T. et al., Nogales-Cadenas R. et al., Fritz-Laylin L.K. et Cande, Blacque et al._xbox
IQCG	15	Alexander E. Ivliev et al, Bayesian (TJP van Dam et al.), Cilia Carta (TJP van Dam et al.), Dey G et al., Lambacher N. et al., Li et al., Pazour et al., Ross et al., Semil P. Choksi et al., SYSCILIA Gold Standard (van Dam TJ et al.), McClintock et al., Monika-Abedin-Sigg et al., Merchant et al., Geremek M. et al. 2011, Fritz-Laylin L.K. et Cande
LRRC6	15	Alexander E. Ivliev et al, Baron DM et al., Cilia Carta (TJP van Dam et al.), Dey G et al., GO CC Cilium, Karsten Boldt et al., Lambacher N. et al., Li et al., Ross et al., Semil P. Choksi et al., SYSCILIA Gold Standard (van Dam TJ et al.), McClintock et al., Ramona A. Hoh et al., Marshall et al., Hodges ME. et al.
RAN	15	Phirke et al., Alexander E. Ivliev et al, Andersen et al., Cilia Carta (TJP van Dam et al.), GO CC Cilium, Pazour et al., SYSCILIA Gold Standard (van Dam TJ et al.), Gabrielle Wheway, Liu et al., McClintock et al., Lauwaet T. et al., Nogales-Cadenas R. et al., Ishikawa H. et al, Fritz-Laylin L.K. et Cande
SPAG17	15	Kilburn et al., Laurençon et al., Alexander E. Ivliev et al, Cilia Carta (TJP van Dam et al.), GO CC Cilium, Lambacher N. et al., Ross et al., Semil P. Choksi et al., SYSCILIA Gold Standard (van Dam TJ et al.), McClintock et al., Monika-Abedin-Sigg et al., Boesger J et al., Geremek M. et al. 2011, Geremek M. et al. 2014, Marshall et al.
YWHAE	15	Kilburn et al., Hannah Müller et al., Andersen et al., Bayesian (TJP van Dam et al.), Cilia Carta (TJP van Dam et al.), Karsten Boldt et al., Mayer et al. 2009, Pazour et al., SYSCILIA Gold Standard (van Dam TJ et al.), Liu et al., McClintock et al., Lauwaet T. et al., Nogales-Cadenas R. et al., Mayer et al. 2008
AK8	14	Alexander E. Ivliev et al, Cilia Carta (TJP van Dam et al.), Lambacher N. et al., Ostrowski et al., Semil P. Choksi et al., SYSCILIA Gold Standard (van Dam TJ et al.), McClintock et al., Monika-Abedin-Sigg et al., Ramona A. Hoh et al., Broadhead et al., Geremek M. et al. 2011, Geremek M. et al. 2014, Marshall et al., Stubbs J.L. et al.
CEP164	14	Efimenko et al., Andersen et al., Baron DM et al., Cilia Carta (TJP van Dam et al.), GO CC Cilium, SYSCILIA Gold Standard (van Dam TJ et al.), David K. Breslow et al., Gabrielle Wheway, Liu et al., Broadhead et al., Nogales-Cadenas R. et al., Marshall et al., Hodges ME. et al.
CFAP206	14	Bayesian (TJP van Dam et al.), Cilia Carta (TJP van Dam et al.), Dey G et al., Lambacher N. et al., Semil P. Choksi et al., SYSCILIA Gold Standard (van Dam TJ et al.), Alexander E. Ivliev et al, Ross et al., McClintock et al., Monika-Abedin-Sigg et al., Ramona A. Hoh et al., Broadhead et al., Geremek M. et al. 2011, Arnaiz O. et al.
CFAP298	14	Avidor-Reiss et al., Baron DM et al., Bayesian (TJP van Dam et al.), Cilia Carta (TJP van Dam et al.), Dey G et al., Lambacher N. et al., Semil P. Choksi et al., Geremek M. et al. 2011, Hodges ME. et al., Alexander E. Ivliev et al, Li et al., Ross et al., McClintock et al., Arnaiz O. et al.
CFAP300	14	Bayesian (TJP van Dam et al.), Cilia Carta (TJP van Dam et al.), Dey G et al., Lambacher N. et al., Semil P. Choksi et al., McClintock et al., Ramona A. Hoh et al., Merchant et al., Geremek M. et al. 2011, Marshall et al., Alexander E. Ivliev et al, Ross et al., Hodges ME. et al., Arnaiz O. et al.
CFAP53	14	Bayesian (TJP van Dam et al.), Cilia Carta (TJP van Dam et al.), Dey G et al., Lambacher N. et al., Semil P. Choksi et al., Alexander E. Ivliev et al, GO CC Cilium, Ross et al., Gabrielle Wheway, Monika-Abedin-Sigg et al., Ramona A. Hoh et al., Broadhead et al., Geremek M. et al. 2011, Hodges ME. et al.
CFAP57	14	Kilburn et al., Alexander E. Ivliev et al, Baron DM et al., Pazour et al., McClintock et al., Monika-Abedin-Sigg et al., Ramona A. Hoh et al., Broadhead et al., Merchant et al., Lauwaet T. et al., Arnaiz O. et al., Dey G et al., Semil P. Choksi et al., SYSCILIA Gold Standard (van Dam TJ et al.)
CFAP69	14	Bayesian (TJP van Dam et al.), Cilia Carta (TJP van Dam et al.), Dey G et al., Lambacher N. et al., SYSCILIA Gold Standard (van Dam TJ et al.), Alexander E. Ivliev et al, Pazour et al., Ross et al., McClintock et al., Monika-Abedin-Sigg et al., Ramona A. Hoh et al., Merchant et al., Fritz-Laylin L.K. et Cande, Hodges ME. et al.
CROCC	14	Laurençon et al., Alexander E. Ivliev et al, Andersen et al., Cilia Carta (TJP van Dam et al.), GO CC Cilium, Pazour et al., Semil P. Choksi et al., SYSCILIA Gold Standard (van Dam TJ et al.), Liu et al., McClintock et al., Geremek M. et al. 2014, Jakobsen L. et al., Nogales-Cadenas R. et al., Keller et al.
CSNK1A1	14	Andersen et al., Cilia Carta (TJP van Dam et al.), GO CC Cilium, Karsten Boldt et al., Ostrowski et al., Liu et al., McClintock et al., Monika-Abedin-Sigg et al., Kim J. et al., Nogales-Cadenas R. et al., Blacque et al._xbox
DNAL4	14	Avidor-Reiss et al., Alexander E. Ivliev et al, Bayesian (TJP van Dam et al.), Cilia Carta (TJP van Dam et al.), Dey G et al., GO CC Cilium, Lambacher N. et al., Gabrielle Wheway, McClintock et al., Monika-Abedin-Sigg et al., Geremek M. et al. 2011, Jakobsen L. et al., Nogales-Cadenas R. et al., Hodges ME. et al.
EEF1A1	14	Kilburn et al., Hannah Müller et al., Andersen et al., Bayesian (TJP van Dam et al.), Cilia Carta (TJP van Dam et al.), Semil P. Choksi et al., Gabrielle Wheway, Liu et al., Monika-Abedin-Sigg et al., Broadhead et al., Lauwaet T. et al., Fritz-Laylin L.K. et Cande, Mayer et al. 2008
EEF2	14	Kilburn et al., Hannah Müller et al., Andersen et al., Pazour et al., SYSCILIA Gold Standard (van Dam TJ et al.), Gabrielle Wheway, Liu et al., McClintock et al., Lauwaet T. et al., Fritz-Laylin L.K. et Cande, Mayer et al. 2008, Keller et al., Blacque et al._sage
EFHC2	14	Alexander E. Ivliev et al, Bayesian (TJP van Dam et al.), Cilia Carta (TJP van Dam et al.), Dey G et al., Karsten Boldt et al., Lambacher N. et al., Ostrowski et al., Ross et al., Semil P. Choksi et al., Gabrielle Wheway, McClintock et al., Monika-Abedin-Sigg et al., Broadhead et al., Geremek M. et al. 2011
ENKD1	14	SYSCILIA Gold Standard (van Dam TJ et al.), Alexander E. Ivliev et al, Bayesian (TJP van Dam et al.), Cilia Carta (TJP van Dam et al.), Dey G et al., Lambacher N. et al., Li et al., Semil P. Choksi et al., McClintock et al., Monika-Abedin-Sigg et al., Ramona A. Hoh et al., Merchant et al., Geremek M. et al. 2011, Nogales-Cadenas R. et al.
IQCH	14	Phirke et al., Alexander E. Ivliev et al, Bayesian (TJP van Dam et al.), Cilia Carta (TJP van Dam et al.), Dey G et al., Pazour et al., Semil P. Choksi et al., SYSCILIA Gold Standard (van Dam TJ et al.), McClintock et al., Monika-Abedin-Sigg et al., Ramona A. Hoh et al., Broadhead et al., Geremek M. et al. 2011, Arnaiz O. et al.
KIF2A	14	Hannah Müller et al., Andersen et al., Bayesian (TJP van Dam et al.), Cilia Carta (TJP van Dam et al.), GO CC Cilium, SYSCILIA Gold Standard (van Dam TJ et al.), David U. Mick et al., Liu et al., McClintock et al., Monika-Abedin-Sigg et al., Lauwaet T. et al., Jakobsen L. et al., Nogales-Cadenas R. et al.
LRRC34	14	Alexander E. Ivliev et al, Bayesian (TJP van Dam et al.), Cilia Carta (TJP van Dam et al.), Dey G et al., Lambacher N. et al., Ross et al., Semil P. Choksi et al., SYSCILIA Gold Standard (van Dam TJ et al.), McClintock et al., Monika-Abedin-Sigg et al., Ramona A. Hoh et al., Geremek M. et al. 2011, Marshall et al., Stubbs J.L. et al.
LZTFL1	14	Alexander E. Ivliev et al, Cilia Carta (TJP van Dam et al.), Karsten Boldt et al., Lambacher N. et al., Pazour et al., Ross et al., SYSCILIA Gold Standard (van Dam TJ et al.), David K. Breslow et al., Liu et al., McClintock et al., Monika-Abedin-Sigg et al., Geremek M. et al. 2011, Fritz-Laylin L.K. et Cande, Marshall et al.
NEK1	14	Alexander E. Ivliev et al, Cilia Carta (TJP van Dam et al.), GO CC Cilium, Karsten Boldt et al., Lambacher N. et al., Pazour et al., SYSCILIA Gold Standard (van Dam TJ et al.), David K. Breslow et al., McClintock et al., Lauwaet T. et al., Nogales-Cadenas R. et al., Fritz-Laylin L.K. et Cande, Marshall et al., Hodges ME. et al.
OFD1	14	Alexander E. Ivliev et al, Andersen et al., Cilia Carta (TJP van Dam et al.), Dey G et al., GO CC Cilium, Karsten Boldt et al., SYSCILIA Gold Standard (van Dam TJ et al.), David K. Breslow et al., Gabrielle Wheway, Liu et al., McClintock et al., Nogales-Cadenas R. et al., Keller et al.
PKD2	14	Alexander E. Ivliev et al, Cilia Carta (TJP van Dam et al.), GO CC Cilium, Karsten Boldt et al., Pazour et al., SYSCILIA Gold Standard (van Dam TJ et al.), David K. Breslow et al., David U. Mick et al., McClintock et al., Monika-Abedin-Sigg et al., Geremek M. et al. 2014, Nogales-Cadenas R. et al., Marshall et al., Hodges ME. et al.
POC1A	14	Kilburn et al., Avidor-Reiss et al., Andersen et al., Cilia Carta (TJP van Dam et al.), Dey G et al., GO CC Cilium, SYSCILIA Gold Standard (van Dam TJ et al.), Liu et al., McClintock et al., Monika-Abedin-Sigg et al., Ramona A. Hoh et al., Merchant et al., Nogales-Cadenas R. et al., Marshall et al.
STOM	14	Efimenko et al., Phirke et al., Karsten Boldt et al., Mayer et al. 2009, Ostrowski et al., Semil P. Choksi et al., Liu et al., McClintock et al., Monika-Abedin-Sigg et al., Mayer et al. 2008, Blacque et al._xbox, Blacque et al._sage
TUBA1C	14	Kilburn et al., Phirke et al., Cilia Carta (TJP van Dam et al.), Mayer et al. 2009, Ostrowski et al., SYSCILIA Gold Standard (van Dam TJ et al.), Gabrielle Wheway, Ishikawa H. et al, Fritz-Laylin L.K. et Cande, Mayer et al. 2008, Blacque et al._xbox, Blacque et al._sage
ZMYND10	14	Alexander E. Ivliev et al, Bayesian (TJP van Dam et al.), Cilia Carta (TJP van Dam et al.), Dey G et al., GO CC Cilium, Karsten Boldt et al., Lambacher N. et al., Ross et al., Semil P. Choksi et al., McClintock et al., Ramona A. Hoh et al., Geremek M. et al. 2011, Geremek M. et al. 2014, Marshall et al.
AK1	13	Kilburn et al., Alexander E. Ivliev et al, Bayesian (TJP van Dam et al.), Cilia Carta (TJP van Dam et al.), GO CC Cilium, Pazour et al., Ross et al., SYSCILIA Gold Standard (van Dam TJ et al.), Liu et al., McClintock et al., Monika-Abedin-Sigg et al., Cao W. et al., Fritz-Laylin L.K. et Cande
CEP104	13	Phirke et al., Alexander E. Ivliev et al, Baron DM et al., Cilia Carta (TJP van Dam et al.), Dey G et al., Pazour et al., SYSCILIA Gold Standard (van Dam TJ et al.), David K. Breslow et al., McClintock et al., Monika-Abedin-Sigg et al., Nogales-Cadenas R. et al., Blacque et al._xbox
CEP41	13	Alexander E. Ivliev et al, Andersen et al., Cilia Carta (TJP van Dam et al.), GO CC Cilium, Karsten Boldt et al., Lambacher N. et al., SYSCILIA Gold Standard (van Dam TJ et al.), David K. Breslow et al., David U. Mick et al., Liu et al., Monika-Abedin-Sigg et al., Ramona A. Hoh et al., Ishikawa H. et al
CEP97	13	Bechstedt et al., Alexander E. Ivliev et al, Andersen et al., Cilia Carta (TJP van Dam et al.), Karsten Boldt et al., Ross et al., SYSCILIA Gold Standard (van Dam TJ et al.), Gabrielle Wheway, Ramona A. Hoh et al., Jakobsen L. et al., Nogales-Cadenas R. et al., Marshall et al.
CFAP36	13	Bayesian (TJP van Dam et al.), Cilia Carta (TJP van Dam et al.), Dey G et al., Lambacher N. et al., Alexander E. Ivliev et al, Liu et al., McClintock et al., Monika-Abedin-Sigg et al., Merchant et al., Geremek M. et al. 2011, Yano J. et al., Hodges ME. et al., Blacque et al._xbox
CFAP43	13	Kilburn et al., Alexander E. Ivliev et al, Ross et al., Broadhead et al., Merchant et al., Geremek M. et al. 2011, Arnaiz O. et al., Bayesian (TJP van Dam et al.), Cilia Carta (TJP van Dam et al.), Dey G et al., Lambacher N. et al., Semil P. Choksi et al., SYSCILIA Gold Standard (van Dam TJ et al.)
COL21A1	13	Alexander E. Ivliev et al, Chen et al., Ross et al., Yano J. et al., Blacque et al._xbox, Blacque et al._sage
DCDC2	13	Alexander E. Ivliev et al, Cilia Carta (TJP van Dam et al.), GO CC Cilium, Lambacher N. et al., Mayer et al. 2009, SYSCILIA Gold Standard (van Dam TJ et al.), David K. Breslow et al., David U. Mick et al., Monika-Abedin-Sigg et al., Ramona A. Hoh et al., Ishikawa H. et al, Marshall et al., Stubbs J.L. et al.
DNAAF4	13	Alexander E. Ivliev et al, Li et al., Ross et al., Ramona A. Hoh et al., Marshall et al., Hodges ME. et al., Cilia Carta (TJP van Dam et al.), Dey G et al., GO CC Cilium, Karsten Boldt et al., Lambacher N. et al., Semil P. Choksi et al., SYSCILIA Gold Standard (van Dam TJ et al.)
DNAH2	13	Alexander E. Ivliev et al, Cilia Carta (TJP van Dam et al.), Dey G et al., GO CC Cilium, Pazour et al., Semil P. Choksi et al., SYSCILIA Gold Standard (van Dam TJ et al.), Monika-Abedin-Sigg et al., Ramona A. Hoh et al., Broadhead et al., Lauwaet T. et al., Geremek M. et al. 2011, Geremek M. et al. 2014
DNAH3	13	Laurençon et al., Alexander E. Ivliev et al, Bayesian (TJP van Dam et al.), Cilia Carta (TJP van Dam et al.), Dey G et al., GO CC Cilium, Li et al., Pazour et al., Monika-Abedin-Sigg et al., Broadhead et al., Geremek M. et al. 2011, Geremek M. et al. 2014, Fritz-Laylin L.K. et Cande
DNAH6	13	Efimenko et al., Alexander E. Ivliev et al, Cilia Carta (TJP van Dam et al.), Dey G et al., GO CC Cilium, Lambacher N. et al., Li et al., Ross et al., Semil P. Choksi et al., SYSCILIA Gold Standard (van Dam TJ et al.), Monika-Abedin-Sigg et al., Broadhead et al., Arnaiz O. et al.
DYNC1H1	13	Efimenko et al., Hannah Müller et al., Andersen et al., Karsten Boldt et al., Mayer et al. 2009, SYSCILIA Gold Standard (van Dam TJ et al.), Gabrielle Wheway, Liu et al., Jakobsen L. et al., Nogales-Cadenas R. et al., Ishikawa H. et al, Mayer et al. 2008
FOXJ1	13	Alexander E. Ivliev et al, Cilia Carta (TJP van Dam et al.), GO CC Cilium, Karsten Boldt et al., Lambacher N. et al., Ross et al., Semil P. Choksi et al., SYSCILIA Gold Standard (van Dam TJ et al.), McClintock et al., Ramona A. Hoh et al., Geremek M. et al. 2014, Nogales-Cadenas R. et al., Marshall et al.
LCA5	13	Alexander E. Ivliev et al, Cilia Carta (TJP van Dam et al.), GO CC Cilium, Karsten Boldt et al., Lambacher N. et al., SYSCILIA Gold Standard (van Dam TJ et al.), David U. Mick et al., Liu et al., McClintock et al., Monika-Abedin-Sigg et al., Nogales-Cadenas R. et al., Ishikawa H. et al, Marshall et al.
MDH1B	13	Efimenko et al., Alexander E. Ivliev et al, Bayesian (TJP van Dam et al.), Cilia Carta (TJP van Dam et al.), Lambacher N. et al., Ross et al., Semil P. Choksi et al., McClintock et al., Monika-Abedin-Sigg et al., Ramona A. Hoh et al., Geremek M. et al. 2011, Geremek M. et al. 2014, Marshall et al.
MLF1	13	Alexander E. Ivliev et al, Cilia Carta (TJP van Dam et al.), Karsten Boldt et al., Lambacher N. et al., Ostrowski et al., Ross et al., SYSCILIA Gold Standard (van Dam TJ et al.), Gabrielle Wheway, McClintock et al., Ramona A. Hoh et al., Geremek M. et al. 2011, Nogales-Cadenas R. et al., Marshall et al.
MYH10	13	Alexander E. Ivliev et al, Andersen et al., Bayesian (TJP van Dam et al.), Cilia Carta (TJP van Dam et al.), Liu et al., McClintock et al., Kim J. et al., Marshall et al., Blacque et al._xbox, Blacque et al._sage
OSCP1	13	Bechstedt et al., Alexander E. Ivliev et al, Bayesian (TJP van Dam et al.), Cilia Carta (TJP van Dam et al.), Dey G et al., Lambacher N. et al., Ross et al., SYSCILIA Gold Standard (van Dam TJ et al.), McClintock et al., Geremek M. et al. 2011, Fritz-Laylin L.K. et Cande, Marshall et al., Blacque et al._xbox
PGK1	13	Kilburn et al., Andersen et al., Mayer et al. 2009, Pazour et al., Ross et al., Gabrielle Wheway, Liu et al., Lauwaet T. et al., Fritz-Laylin L.K. et Cande, Mayer et al. 2008, Nakachi M. et al.
PTPDC1	13	Phirke et al., Cilia Carta (TJP van Dam et al.), Dey G et al., Karsten Boldt et al., Lambacher N. et al., Li et al., Pazour et al., Semil P. Choksi et al., SYSCILIA Gold Standard (van Dam TJ et al.), McClintock et al., Hodges ME. et al., Blacque et al._xbox, Arnaiz O. et al.
RABL2A	13	Bayesian (TJP van Dam et al.), Cilia Carta (TJP van Dam et al.), Dey G et al., Ross et al., SYSCILIA Gold Standard (van Dam TJ et al.), Gabrielle Wheway, Liu et al., McClintock et al., Geremek M. et al. 2011, Geremek M. et al. 2014, Fritz-Laylin L.K. et Cande, Marshall et al., Hodges ME. et al.
RP2	13	Efimenko et al., Alexander E. Ivliev et al, Cilia Carta (TJP van Dam et al.), Dey G et al., GO CC Cilium, Karsten Boldt et al., Li et al., Mayer et al. 2009, SYSCILIA Gold Standard (van Dam TJ et al.), McClintock et al., Broadhead et al., Fritz-Laylin L.K. et Cande, Blacque et al._xbox
RPGR	13	Alexander E. Ivliev et al, Cilia Carta (TJP van Dam et al.), GO CC Cilium, Karsten Boldt et al., Lambacher N. et al., Ross et al., SYSCILIA Gold Standard (van Dam TJ et al.), Liu et al., McClintock et al., Monika-Abedin-Sigg et al., Geremek M. et al. 2011, Nogales-Cadenas R. et al., Marshall et al.
RPGRIP1L	13	Alexander E. Ivliev et al, Cilia Carta (TJP van Dam et al.), GO CC Cilium, Karsten Boldt et al., Lambacher N. et al., Ross et al., SYSCILIA Gold Standard (van Dam TJ et al.), David K. Breslow et al., McClintock et al., Nogales-Cadenas R. et al., Fritz-Laylin L.K. et Cande, Marshall et al., Blacque et al._sage
RUVBL2	13	Phirke et al., Alexander E. Ivliev et al, Bayesian (TJP van Dam et al.), Cilia Carta (TJP van Dam et al.), SYSCILIA Gold Standard (van Dam TJ et al.), Gabrielle Wheway, Liu et al., McClintock et al., Geremek M. et al. 2011, Nogales-Cadenas R. et al., Ishikawa H. et al, Marshall et al., Blacque et al._xbox
SKP1	13	Efimenko et al., Phirke et al., Bayesian (TJP van Dam et al.), Cilia Carta (TJP van Dam et al.), Karsten Boldt et al., SYSCILIA Gold Standard (van Dam TJ et al.), Liu et al., McClintock et al., Nogales-Cadenas R. et al., Blacque et al._xbox
TCTN1	13	Phirke et al., Alexander E. Ivliev et al, Chen et al., Cilia Carta (TJP van Dam et al.), Dey G et al., GO CC Cilium, Karsten Boldt et al., Lambacher N. et al., Ross et al., SYSCILIA Gold Standard (van Dam TJ et al.), David K. Breslow et al., Geremek M. et al. 2011, Hodges ME. et al.
TEKT3	13	Alexander E. Ivliev et al, Bayesian (TJP van Dam et al.), Cilia Carta (TJP van Dam et al.), GO CC Cilium, Ostrowski et al., SYSCILIA Gold Standard (van Dam TJ et al.), McClintock et al., Monika-Abedin-Sigg et al., Ramona A. Hoh et al., Boesger J et al., Geremek M. et al. 2014, Nogales-Cadenas R. et al., Stubbs J.L. et al.
TEX9	13	Laurençon et al., Alexander E. Ivliev et al, Bayesian (TJP van Dam et al.), Cilia Carta (TJP van Dam et al.), Dey G et al., Lambacher N. et al., Pazour et al., Ross et al., Semil P. Choksi et al., SYSCILIA Gold Standard (van Dam TJ et al.), Monika-Abedin-Sigg et al., Geremek M. et al. 2011, Marshall et al.
TPPP3	13	Avidor-Reiss et al., Alexander E. Ivliev et al, Bayesian (TJP van Dam et al.), Cilia Carta (TJP van Dam et al.), Ostrowski et al., Pazour et al., Ross et al., Semil P. Choksi et al., McClintock et al., Ramona A. Hoh et al., Geremek M. et al. 2011, Marshall et al., Blacque et al._xbox
TTC21A	13	Alexander E. Ivliev et al, Bayesian (TJP van Dam et al.), Cilia Carta (TJP van Dam et al.), Dey G et al., GO CC Cilium, Karsten Boldt et al., Ross et al., Semil P. Choksi et al., McClintock et al., Ramona A. Hoh et al., Geremek M. et al. 2011, Geremek M. et al. 2014, Marshall et al.
VCP	13	David U. Mick et al., Phirke et al., Andersen et al., Mayer et al. 2009, Ostrowski et al., Pazour et al., Gabrielle Wheway, Liu et al., McClintock et al., Fritz-Laylin L.K. et Cande, Mayer et al. 2008, Nakachi M. et al.
ACTG1	12	Kilburn et al., Hannah Müller et al., Laurençon et al., Andersen et al., Mayer et al. 2009, Pazour et al., McClintock et al., Broadhead et al., Fritz-Laylin L.K. et Cande, Mayer et al. 2008, Nakachi M. et al.
CABCOCO1	12	Bayesian (TJP van Dam et al.), Cilia Carta (TJP van Dam et al.), Dey G et al., Lambacher N. et al., SYSCILIA Gold Standard (van Dam TJ et al.), McClintock et al., Monika-Abedin-Sigg et al., Ramona A. Hoh et al., Geremek M. et al. 2011, Alexander E. Ivliev et al, Ross et al., Nogales-Cadenas R. et al.
CALM1	12	Kilburn et al., Alexander E. Ivliev et al, Karsten Boldt et al., Pazour et al., Ross et al., Liu et al., McClintock et al., Broadhead et al., Merchant et al., Lauwaet T. et al., Nogales-Cadenas R. et al., Fritz-Laylin L.K. et Cande
CCDC63	12	Dey G et al., Li et al., Pazour et al., SYSCILIA Gold Standard (van Dam TJ et al.), McClintock et al., Monika-Abedin-Sigg et al., Ramona A. Hoh et al., Broadhead et al., Lauwaet T. et al., Fritz-Laylin L.K. et Cande, Stubbs J.L. et al., Arnaiz O. et al.
CCT2	12	Bechstedt et al., Hannah Müller et al., Alexander E. Ivliev et al, Andersen et al., Bayesian (TJP van Dam et al.), Cilia Carta (TJP van Dam et al.), SYSCILIA Gold Standard (van Dam TJ et al.), Gabrielle Wheway, Liu et al., McClintock et al., Fritz-Laylin L.K. et Cande
CCT3	12	Hannah Müller et al., Andersen et al., Bayesian (TJP van Dam et al.), Cilia Carta (TJP van Dam et al.), SYSCILIA Gold Standard (van Dam TJ et al.), Gabrielle Wheway, Liu et al., McClintock et al., Fritz-Laylin L.K. et Cande, Keller et al.
CCT5	12	Laurençon et al., Alexander E. Ivliev et al, Andersen et al., Pazour et al., SYSCILIA Gold Standard (van Dam TJ et al.), Liu et al., McClintock et al., Lauwaet T. et al., Nogales-Cadenas R. et al., Ishikawa H. et al, Fritz-Laylin L.K. et Cande
CDK1	12	Hannah Müller et al., Phirke et al., Andersen et al., SYSCILIA Gold Standard (van Dam TJ et al.), Gabrielle Wheway, McClintock et al., Nogales-Cadenas R. et al., Ishikawa H. et al, Marshall et al., Blacque et al._xbox
CEP20	12	Liu et al., Nogales-Cadenas R. et al., Kilburn et al., Andersen et al., Cilia Carta (TJP van Dam et al.), Dey G et al., GO CC Cilium, Li et al., SYSCILIA Gold Standard (van Dam TJ et al.), McClintock et al., Lauwaet T. et al.
CEP83	12	Cilia Carta (TJP van Dam et al.), Lambacher N. et al., SYSCILIA Gold Standard (van Dam TJ et al.), Alexander E. Ivliev et al, GO CC Cilium, Ross et al., David K. Breslow et al., Gabrielle Wheway, McClintock et al., Ramona A. Hoh et al., Geremek M. et al. 2011, Nogales-Cadenas R. et al.
CFAP100	12	Cilia Carta (TJP van Dam et al.), Dey G et al., Semil P. Choksi et al., SYSCILIA Gold Standard (van Dam TJ et al.), Alexander E. Ivliev et al, Pazour et al., McClintock et al., Monika-Abedin-Sigg et al., Merchant et al., Geremek M. et al. 2011, Geremek M. et al. 2014, Arnaiz O. et al.
CFAP126	12	Bayesian (TJP van Dam et al.), Cilia Carta (TJP van Dam et al.), Lambacher N. et al., Semil P. Choksi et al., SYSCILIA Gold Standard (van Dam TJ et al.), Alexander E. Ivliev et al, GO CC Cilium, Ross et al., McClintock et al., Monika-Abedin-Sigg et al., Ramona A. Hoh et al., Geremek M. et al. 2011
CFAP157	12	Bayesian (TJP van Dam et al.), Cilia Carta (TJP van Dam et al.), Dey G et al., Semil P. Choksi et al., Alexander E. Ivliev et al, Pazour et al., Gabrielle Wheway, McClintock et al., Monika-Abedin-Sigg et al., Ramona A. Hoh et al., Geremek M. et al. 2011, Geremek M. et al. 2014
CFAP221	12	Efimenko et al., Phirke et al., Alexander E. Ivliev et al, GO CC Cilium, Ross et al., Monika-Abedin-Sigg et al., Geremek M. et al. 2014, Hodges ME. et al., Arnaiz O. et al., Cilia Carta (TJP van Dam et al.), Dey G et al., Semil P. Choksi et al.
CSPP1	12	Alexander E. Ivliev et al, Karsten Boldt et al., Lambacher N. et al., Ross et al., Semil P. Choksi et al., David K. Breslow et al., David U. Mick et al., Monika-Abedin-Sigg et al., Ramona A. Hoh et al., Geremek M. et al. 2011, Geremek M. et al. 2014, Marshall et al.
DNAH1	12	Alexander E. Ivliev et al, Cilia Carta (TJP van Dam et al.), Dey G et al., GO CC Cilium, Semil P. Choksi et al., SYSCILIA Gold Standard (van Dam TJ et al.), Monika-Abedin-Sigg et al., Ramona A. Hoh et al., Broadhead et al., Merchant et al., Geremek M. et al. 2014, Fritz-Laylin L.K. et Cande
DZIP1L	12	Laurençon et al., Alexander E. Ivliev et al, Cilia Carta (TJP van Dam et al.), Dey G et al., GO CC Cilium, Lambacher N. et al., Semil P. Choksi et al., Ramona A. Hoh et al., Geremek M. et al. 2014, Nogales-Cadenas R. et al., Marshall et al., Hodges ME. et al.
EFHB	12	Alexander E. Ivliev et al, Dey G et al., Pazour et al., Semil P. Choksi et al., SYSCILIA Gold Standard (van Dam TJ et al.), McClintock et al., Monika-Abedin-Sigg et al., Broadhead et al., Merchant et al., Geremek M. et al. 2011, Marshall et al., Arnaiz O. et al.
FAM161A	12	Alexander E. Ivliev et al, Andersen et al., Cilia Carta (TJP van Dam et al.), GO CC Cilium, Karsten Boldt et al., Lambacher N. et al., Ross et al., SYSCILIA Gold Standard (van Dam TJ et al.), Liu et al., Jakobsen L. et al., Nogales-Cadenas R. et al., Marshall et al.
FBF1	12	Phirke et al., Avidor-Reiss et al., Laurençon et al., Chen et al., Cilia Carta (TJP van Dam et al.), GO CC Cilium, SYSCILIA Gold Standard (van Dam TJ et al.), McClintock et al., Jakobsen L. et al., Nogales-Cadenas R. et al., Blacque et al._xbox, Blacque et al._sage
GSTP1	12	Efimenko et al., Phirke et al., Chen et al., Ostrowski et al., Pazour et al., SYSCILIA Gold Standard (van Dam TJ et al.), Liu et al., McClintock et al., Monika-Abedin-Sigg et al., Fritz-Laylin L.K. et Cande, Blacque et al._xbox
HNF4A	12	Efimenko et al., Phirke et al., Chen et al., Blacque et al._xbox
HSPA5	12	David U. Mick et al., Kilburn et al., Phirke et al., Hannah Müller et al., Karsten Boldt et al., Mayer et al. 2009, Pazour et al., SYSCILIA Gold Standard (van Dam TJ et al.), Gabrielle Wheway, Liu et al., Mayer et al. 2008, Keller et al.
IFT43	12	Alexander E. Ivliev et al, Cilia Carta (TJP van Dam et al.), GO CC Cilium, Karsten Boldt et al., Lambacher N. et al., Li et al., Pazour et al., Ross et al., SYSCILIA Gold Standard (van Dam TJ et al.), David K. Breslow et al., McClintock et al., Boesger J et al.
LRGUK	12	Alexander E. Ivliev et al, Dey G et al., Lambacher N. et al., Pazour et al., Semil P. Choksi et al., SYSCILIA Gold Standard (van Dam TJ et al.), McClintock et al., Monika-Abedin-Sigg et al., Ramona A. Hoh et al., Geremek M. et al. 2011, Geremek M. et al. 2014, Marshall et al.
LRTOMT	12	Ramona A. Hoh et al., Stubbs J.L. et al., Alexander E. Ivliev et al, Li et al., Pazour et al., Ross et al., Semil P. Choksi et al., Broadhead et al., Merchant et al., Geremek M. et al. 2011, Geremek M. et al. 2014, Yano J. et al.
MORN5	12	Alexander E. Ivliev et al, Bayesian (TJP van Dam et al.), Cilia Carta (TJP van Dam et al.), Dey G et al., Lambacher N. et al., Ross et al., Semil P. Choksi et al., SYSCILIA Gold Standard (van Dam TJ et al.), McClintock et al., Monika-Abedin-Sigg et al., Ramona A. Hoh et al., Marshall et al.
NME8	12	Cilia Carta (TJP van Dam et al.), Dey G et al., GO CC Cilium, Karsten Boldt et al., Li et al., Pazour et al., SYSCILIA Gold Standard (van Dam TJ et al.), Gabrielle Wheway, McClintock et al., Monika-Abedin-Sigg et al., Broadhead et al., Arnaiz O. et al.
ODF2	12	Alexander E. Ivliev et al, Andersen et al., Cilia Carta (TJP van Dam et al.), GO CC Cilium, SYSCILIA Gold Standard (van Dam TJ et al.), Liu et al., McClintock et al., Geremek M. et al. 2014, Jakobsen L. et al., Nogales-Cadenas R. et al., Cao W. et al., Marshall et al.
PPP1CA	12	Efimenko et al., Hannah Müller et al., Karsten Boldt et al., SYSCILIA Gold Standard (van Dam TJ et al.), Liu et al., Monika-Abedin-Sigg et al., Nogales-Cadenas R. et al., Mayer et al. 2008, Blacque et al._xbox
PSMD2	12	Kilburn et al., Andersen et al., Mayer et al. 2009, SYSCILIA Gold Standard (van Dam TJ et al.), Gabrielle Wheway, Liu et al., McClintock et al., Nogales-Cadenas R. et al., Fritz-Laylin L.K. et Cande, Mayer et al. 2008, Blacque et al._xbox
RACK1	12	SYSCILIA Gold Standard (van Dam TJ et al.), Mayer et al. 2008, Kilburn et al., Andersen et al., Mayer et al. 2009, Pazour et al., Gabrielle Wheway, Liu et al., McClintock et al., Blacque et al._xbox
RFX3	12	Efimenko et al., Phirke et al., Alexander E. Ivliev et al, Chen et al., Cilia Carta (TJP van Dam et al.), GO CC Cilium, Karsten Boldt et al., Ross et al., SYSCILIA Gold Standard (van Dam TJ et al.), McClintock et al., Geremek M. et al. 2011, Marshall et al.
RPS7	12	Kilburn et al., Hannah Müller et al., Andersen et al., SYSCILIA Gold Standard (van Dam TJ et al.), Gabrielle Wheway, McClintock et al., Broadhead et al., Lauwaet T. et al., Fritz-Laylin L.K. et Cande, Mayer et al. 2008, Blacque et al._xbox
RUVBL1	12	Efimenko et al., Phirke et al., Alexander E. Ivliev et al, Bayesian (TJP van Dam et al.), Cilia Carta (TJP van Dam et al.), SYSCILIA Gold Standard (van Dam TJ et al.), Gabrielle Wheway, Liu et al., McClintock et al., Ramona A. Hoh et al., Geremek M. et al. 2011, Nogales-Cadenas R. et al.
SASS6	12	Kilburn et al., Hannah Müller et al., Andersen et al., Cilia Carta (TJP van Dam et al.), Dey G et al., Li et al., SYSCILIA Gold Standard (van Dam TJ et al.), Gabrielle Wheway, McClintock et al., Ramona A. Hoh et al., Nogales-Cadenas R. et al., Marshall et al.
SPAG1	12	Alexander E. Ivliev et al, Bayesian (TJP van Dam et al.), Cilia Carta (TJP van Dam et al.), GO CC Cilium, Karsten Boldt et al., Lambacher N. et al., Ross et al., Semil P. Choksi et al., Gabrielle Wheway, McClintock et al., Ramona A. Hoh et al., Geremek M. et al. 2014
TEKT4	12	Alexander E. Ivliev et al, Cilia Carta (TJP van Dam et al.), GO CC Cilium, Ostrowski et al., Semil P. Choksi et al., SYSCILIA Gold Standard (van Dam TJ et al.), McClintock et al., Monika-Abedin-Sigg et al., Ramona A. Hoh et al., Geremek M. et al. 2011, Marshall et al., Stubbs J.L. et al.
TMEM107	12	Alexander E. Ivliev et al, Bayesian (TJP van Dam et al.), Chen et al., Cilia Carta (TJP van Dam et al.), GO CC Cilium, Karsten Boldt et al., Lambacher N. et al., Semil P. Choksi et al., David K. Breslow et al., Ramona A. Hoh et al., Geremek M. et al. 2011, Marshall et al.
TSNAXIP1	12	Alexander E. Ivliev et al, Bayesian (TJP van Dam et al.), Cilia Carta (TJP van Dam et al.), Lambacher N. et al., Ross et al., Semil P. Choksi et al., McClintock et al., Monika-Abedin-Sigg et al., Ramona A. Hoh et al., Broadhead et al., Geremek M. et al. 2014, Marshall et al.
ZNF474	12	Alexander E. Ivliev et al, Bayesian (TJP van Dam et al.), Cilia Carta (TJP van Dam et al.), Dey G et al., Lambacher N. et al., Li et al., Ross et al., McClintock et al., Ramona A. Hoh et al., Geremek M. et al. 2011, Fritz-Laylin L.K. et Cande, Marshall et al.
ACTB	11	Hannah Müller et al., Andersen et al., Gabrielle Wheway, Liu et al., McClintock et al., Broadhead et al., Lauwaet T. et al., Fritz-Laylin L.K. et Cande, Nakachi M. et al.
AGBL2	11	Avidor-Reiss et al., Alexander E. Ivliev et al, Bayesian (TJP van Dam et al.), Cilia Carta (TJP van Dam et al.), Dey G et al., GO CC Cilium, Lambacher N. et al., Ross et al., Semil P. Choksi et al., Geremek M. et al. 2014, Marshall et al.
ALMS1	11	Alexander E. Ivliev et al, Andersen et al., Cilia Carta (TJP van Dam et al.), GO CC Cilium, Ross et al., SYSCILIA Gold Standard (van Dam TJ et al.), Gabrielle Wheway, Liu et al., McClintock et al., Nogales-Cadenas R. et al., Marshall et al.
C8orf37	11	Alexander E. Ivliev et al, Cilia Carta (TJP van Dam et al.), Dey G et al., Karsten Boldt et al., Lambacher N. et al., Li et al., SYSCILIA Gold Standard (van Dam TJ et al.), David K. Breslow et al., McClintock et al., Fritz-Laylin L.K. et Cande, Marshall et al.
C9orf135	11	Alexander E. Ivliev et al, Bayesian (TJP van Dam et al.), Cilia Carta (TJP van Dam et al.), Lambacher N. et al., Ross et al., McClintock et al., Monika-Abedin-Sigg et al., Ramona A. Hoh et al., Geremek M. et al. 2011, Marshall et al., Arnaiz O. et al.
CCDC103	11	Laurençon et al., Alexander E. Ivliev et al, Cilia Carta (TJP van Dam et al.), GO CC Cilium, Karsten Boldt et al., Semil P. Choksi et al., SYSCILIA Gold Standard (van Dam TJ et al.), McClintock et al., Geremek M. et al. 2011, Marshall et al., Hodges ME. et al.
CCDC181	11	Bayesian (TJP van Dam et al.), Cilia Carta (TJP van Dam et al.), SYSCILIA Gold Standard (van Dam TJ et al.), Alexander E. Ivliev et al, Lambacher N. et al., Ostrowski et al., Ross et al., Semil P. Choksi et al., McClintock et al., Monika-Abedin-Sigg et al., Ramona A. Hoh et al.
CEP135	11	Efimenko et al., Alexander E. Ivliev et al, Cilia Carta (TJP van Dam et al.), Li et al., SYSCILIA Gold Standard (van Dam TJ et al.), Liu et al., Ramona A. Hoh et al., Broadhead et al., Nogales-Cadenas R. et al., Marshall et al., Hodges ME. et al.
CETN1	11	Hannah Müller et al., Cilia Carta (TJP van Dam et al.), Dey G et al., GO CC Cilium, Pazour et al., McClintock et al., Broadhead et al., Lauwaet T. et al., Nogales-Cadenas R. et al., Fritz-Laylin L.K. et Cande, Yano J. et al.
CFAP410	11	Alexander E. Ivliev et al, Cilia Carta (TJP van Dam et al.), Karsten Boldt et al., Lambacher N. et al., Li et al., Ross et al., SYSCILIA Gold Standard (van Dam TJ et al.), Gabrielle Wheway, McClintock et al., Broadhead et al., Fritz-Laylin L.K. et Cande
CFAP44	11	Avidor-Reiss et al., Alexander E. Ivliev et al, Baron DM et al., Pazour et al., Ross et al., Monika-Abedin-Sigg et al., Broadhead et al., Merchant et al., Arnaiz O. et al., Dey G et al., SYSCILIA Gold Standard (van Dam TJ et al.)
CFAP46	11	Alexander E. Ivliev et al, GO CC Cilium, McClintock et al., Monika-Abedin-Sigg et al., Ramona A. Hoh et al., Merchant et al., Geremek M. et al. 2014, Arnaiz O. et al., Cilia Carta (TJP van Dam et al.), Dey G et al., Semil P. Choksi et al.
CFAP65	11	Dey G et al., Semil P. Choksi et al., SYSCILIA Gold Standard (van Dam TJ et al.), Alexander E. Ivliev et al, Pazour et al., McClintock et al., Monika-Abedin-Sigg et al., Ramona A. Hoh et al., Fritz-Laylin L.K. et Cande, Marshall et al., Arnaiz O. et al.
CFAP74	11	Cilia Carta (TJP van Dam et al.), Semil P. Choksi et al., SYSCILIA Gold Standard (van Dam TJ et al.), Alexander E. Ivliev et al, GO CC Cilium, Pazour et al., Monika-Abedin-Sigg et al., Broadhead et al., Geremek M. et al. 2014, Arnaiz O. et al., Dey G et al.
DAW1	11	Alexander E. Ivliev et al, Dey G et al., GO CC Cilium, Ross et al., Semil P. Choksi et al., Geremek M. et al. 2011, Yano J. et al., Bayesian (TJP van Dam et al.), Cilia Carta (TJP van Dam et al.), Ramona A. Hoh et al., Stubbs J.L. et al.
DDAH1	11	Phirke et al., Alexander E. Ivliev et al, Bayesian (TJP van Dam et al.), Cilia Carta (TJP van Dam et al.), Li et al., Ross et al., Semil P. Choksi et al., Liu et al., McClintock et al., Ramona A. Hoh et al., Geremek M. et al. 2014
DNAAF3	11	Alexander E. Ivliev et al, Cilia Carta (TJP van Dam et al.), Dey G et al., GO CC Cilium, Karsten Boldt et al., Lambacher N. et al., Ross et al., Semil P. Choksi et al., SYSCILIA Gold Standard (van Dam TJ et al.), Geremek M. et al. 2011, Geremek M. et al. 2014
DNAAF6	11	SYSCILIA Gold Standard (van Dam TJ et al.), Laurençon et al., Alexander E. Ivliev et al, Bayesian (TJP van Dam et al.), Cilia Carta (TJP van Dam et al.), Dey G et al., GO CC Cilium, Ross et al., Semil P. Choksi et al., Geremek M. et al. 2011, Hodges ME. et al.
DNAH10	11	Laurençon et al., Alexander E. Ivliev et al, Cilia Carta (TJP van Dam et al.), Dey G et al., GO CC Cilium, Pazour et al., Semil P. Choksi et al., SYSCILIA Gold Standard (van Dam TJ et al.), Monika-Abedin-Sigg et al., Broadhead et al., Fritz-Laylin L.K. et Cande
DNAH11	11	Alexander E. Ivliev et al, Cilia Carta (TJP van Dam et al.), Dey G et al., GO CC Cilium, Ostrowski et al., Semil P. Choksi et al., SYSCILIA Gold Standard (van Dam TJ et al.), McClintock et al., Monika-Abedin-Sigg et al., Geremek M. et al. 2014
DYDC1	11	Alexander E. Ivliev et al, Bayesian (TJP van Dam et al.), Cilia Carta (TJP van Dam et al.), Dey G et al., SYSCILIA Gold Standard (van Dam TJ et al.), Monika-Abedin-Sigg et al., Ramona A. Hoh et al., Broadhead et al., Geremek M. et al. 2011, Nogales-Cadenas R. et al., Stubbs J.L. et al.
EFCAB1	11	Laurençon et al., Alexander E. Ivliev et al, Bayesian (TJP van Dam et al.), Cilia Carta (TJP van Dam et al.), Lambacher N. et al., Ross et al., Semil P. Choksi et al., Monika-Abedin-Sigg et al., Ramona A. Hoh et al., Geremek M. et al. 2011, Marshall et al.
EML1	11	Efimenko et al., Alexander E. Ivliev et al, Bayesian (TJP van Dam et al.), Cilia Carta (TJP van Dam et al.), Li et al., Ross et al., Liu et al., Monika-Abedin-Sigg et al., Ramona A. Hoh et al., Geremek M. et al. 2011, Marshall et al.
G6PD	11	Mayer et al. 2009, Ross et al., SYSCILIA Gold Standard (van Dam TJ et al.), Liu et al., McClintock et al., Monika-Abedin-Sigg et al., Lauwaet T. et al., Jakobsen L. et al., Nogales-Cadenas R. et al., Mayer et al. 2008, Blacque et al._xbox
GART	11	Karsten Boldt et al., Pazour et al., SYSCILIA Gold Standard (van Dam TJ et al.), McClintock et al., Monika-Abedin-Sigg et al., Andersen et al., Ishikawa H. et al, Blacque et al._xbox
INTU	11	Alexander E. Ivliev et al, Cilia Carta (TJP van Dam et al.), GO CC Cilium, Karsten Boldt et al., Lambacher N. et al., SYSCILIA Gold Standard (van Dam TJ et al.), David K. Breslow et al., McClintock et al., Ramona A. Hoh et al., Geremek M. et al. 2011, Geremek M. et al. 2014
INVS	11	Cilia Carta (TJP van Dam et al.), GO CC Cilium, Karsten Boldt et al., Pazour et al., SYSCILIA Gold Standard (van Dam TJ et al.), David K. Breslow et al., McClintock et al., Monika-Abedin-Sigg et al., Nogales-Cadenas R. et al., Ishikawa H. et al, Blacque et al._xbox
IQCE	11	Alexander E. Ivliev et al, Bayesian (TJP van Dam et al.), Cilia Carta (TJP van Dam et al.), GO CC Cilium, Lambacher N. et al., Ostrowski et al., Ross et al., David U. Mick et al., McClintock et al., Monika-Abedin-Sigg et al., Boesger J et al.
MOK	11	Alexander E. Ivliev et al, Bayesian (TJP van Dam et al.), Cilia Carta (TJP van Dam et al.), Dey G et al., Lambacher N. et al., Monika-Abedin-Sigg et al., Ramona A. Hoh et al., Kim J. et al., Hodges ME. et al., Stubbs J.L. et al.
NUDC	11	Efimenko et al., Alexander E. Ivliev et al, Bayesian (TJP van Dam et al.), Cilia Carta (TJP van Dam et al.), Karsten Boldt et al., Ross et al., SYSCILIA Gold Standard (van Dam TJ et al.), Liu et al., McClintock et al., Marshall et al., Blacque et al._xbox
PAFAH1B1	11	Andersen et al., Cilia Carta (TJP van Dam et al.), GO CC Cilium, Karsten Boldt et al., Ross et al., SYSCILIA Gold Standard (van Dam TJ et al.), Gabrielle Wheway, Liu et al., Jakobsen L. et al., Nogales-Cadenas R. et al.
PCM1	11	Alexander E. Ivliev et al, Andersen et al., Cilia Carta (TJP van Dam et al.), GO CC Cilium, Ross et al., SYSCILIA Gold Standard (van Dam TJ et al.), Liu et al., McClintock et al., Jakobsen L. et al., Nogales-Cadenas R. et al., Marshall et al.
PIFO	11	Alexander E. Ivliev et al, Bayesian (TJP van Dam et al.), Cilia Carta (TJP van Dam et al.), GO CC Cilium, Lambacher N. et al., Ross et al., McClintock et al., Monika-Abedin-Sigg et al., Ramona A. Hoh et al., Geremek M. et al. 2011, Geremek M. et al. 2014
PIH1D2	11	Phirke et al., Alexander E. Ivliev et al, Bayesian (TJP van Dam et al.), Cilia Carta (TJP van Dam et al.), Lambacher N. et al., Ross et al., Semil P. Choksi et al., Gabrielle Wheway, Ramona A. Hoh et al., Geremek M. et al. 2011, Marshall et al.
PPIL6	11	Alexander E. Ivliev et al, Lambacher N. et al., Pazour et al., Ross et al., Semil P. Choksi et al., SYSCILIA Gold Standard (van Dam TJ et al.), Monika-Abedin-Sigg et al., Ramona A. Hoh et al., Broadhead et al., Geremek M. et al. 2011, Marshall et al.
PPP4R4	11	Kilburn et al., Alexander E. Ivliev et al, Li et al., Pazour et al., Ross et al., Semil P. Choksi et al., SYSCILIA Gold Standard (van Dam TJ et al.), McClintock et al., Merchant et al., Geremek M. et al. 2014, Fritz-Laylin L.K. et Cande
PRDX2	11	Kilburn et al., Hannah Müller et al., Andersen et al., Karsten Boldt et al., Mayer et al. 2009, Liu et al., McClintock et al., Fritz-Laylin L.K. et Cande, Mayer et al. 2008, Blacque et al._xbox
PRKACA	11	Andersen et al., Cilia Carta (TJP van Dam et al.), GO CC Cilium, Karsten Boldt et al., Pazour et al., Liu et al., Monika-Abedin-Sigg et al., Nogales-Cadenas R. et al., Blacque et al._xbox, Arnaiz O. et al.
PTGES3	11	Alexander E. Ivliev et al, Andersen et al., SYSCILIA Gold Standard (van Dam TJ et al.), Liu et al., Monika-Abedin-Sigg et al., Lauwaet T. et al., Ishikawa H. et al, Marshall et al., Blacque et al._xbox, David U. Mick et al.
RAB23	11	Avidor-Reiss et al., Cilia Carta (TJP van Dam et al.), Dey G et al., GO CC Cilium, SYSCILIA Gold Standard (van Dam TJ et al.), Liu et al., McClintock et al., Monika-Abedin-Sigg et al., Nogales-Cadenas R. et al., Ishikawa H. et al, Hodges ME. et al.
RAB28	11	Phirke et al., Alexander E. Ivliev et al, Chen et al., Cilia Carta (TJP van Dam et al.), GO CC Cilium, Karsten Boldt et al., Li et al., Gabrielle Wheway, Liu et al., Monika-Abedin-Sigg et al., Fritz-Laylin L.K. et Cande
RAB36	11	Alexander E. Ivliev et al, Bayesian (TJP van Dam et al.), Cilia Carta (TJP van Dam et al.), Lambacher N. et al., Ross et al., Semil P. Choksi et al., Gabrielle Wheway, Monika-Abedin-Sigg et al., Ramona A. Hoh et al., Geremek M. et al. 2014, Marshall et al.
RPS9	11	Efimenko et al., Hannah Müller et al., Andersen et al., SYSCILIA Gold Standard (van Dam TJ et al.), Gabrielle Wheway, McClintock et al., Broadhead et al., Lauwaet T. et al., Mayer et al. 2008, Blacque et al._xbox
RSPH10B	11	Bayesian (TJP van Dam et al.), Cilia Carta (TJP van Dam et al.), Dey G et al., Karsten Boldt et al., Pazour et al., Ross et al., Broadhead et al., Geremek M. et al. 2011, Geremek M. et al. 2014, Yano J. et al., Arnaiz O. et al.
SAXO2	11	Bayesian (TJP van Dam et al.), Cilia Carta (TJP van Dam et al.), Lambacher N. et al., Semil P. Choksi et al., Alexander E. Ivliev et al, Pazour et al., McClintock et al., Monika-Abedin-Sigg et al., Ramona A. Hoh et al., Broadhead et al., Geremek M. et al. 2011
SEPTIN7	11	Cilia Carta (TJP van Dam et al.), GO CC Cilium, Karsten Boldt et al., Mayer et al. 2009, SYSCILIA Gold Standard (van Dam TJ et al.), David U. Mick et al., Liu et al., McClintock et al., Nogales-Cadenas R. et al., Mayer et al. 2008, Arnaiz O. et al.
TCTN3	11	Laurençon et al., Cilia Carta (TJP van Dam et al.), Dey G et al., GO CC Cilium, Karsten Boldt et al., Lambacher N. et al., SYSCILIA Gold Standard (van Dam TJ et al.), David K. Breslow et al., Liu et al., Ramona A. Hoh et al., Marshall et al.
TKT	11	Kilburn et al., Andersen et al., Mayer et al. 2009, Ross et al., Liu et al., Monika-Abedin-Sigg et al., Lauwaet T. et al., Fritz-Laylin L.K. et Cande, Mayer et al. 2008, Nakachi M. et al.
TTBK2	11	Alexander E. Ivliev et al, Cilia Carta (TJP van Dam et al.), GO CC Cilium, SYSCILIA Gold Standard (van Dam TJ et al.), Gabrielle Wheway, Kim J. et al., Marshall et al., Blacque et al._xbox
TTC25	11	Alexander E. Ivliev et al, Lambacher N. et al., Ostrowski et al., Ross et al., Semil P. Choksi et al., Gabrielle Wheway, McClintock et al., Monika-Abedin-Sigg et al., Ramona A. Hoh et al., Geremek M. et al. 2014, Marshall et al.
TTC29	11	Alexander E. Ivliev et al, Cilia Carta (TJP van Dam et al.), Dey G et al., Lambacher N. et al., Ross et al., Semil P. Choksi et al., SYSCILIA Gold Standard (van Dam TJ et al.), Monika-Abedin-Sigg et al., Geremek M. et al. 2011, Marshall et al., Arnaiz O. et al.
TTLL1	11	Laurençon et al., Bayesian (TJP van Dam et al.), Cilia Carta (TJP van Dam et al.), Dey G et al., GO CC Cilium, Karsten Boldt et al., Lambacher N. et al., Li et al., McClintock et al., Geremek M. et al. 2014, Hodges ME. et al.
TTLL9	11	Alexander E. Ivliev et al, Cilia Carta (TJP van Dam et al.), Dey G et al., GO CC Cilium, Lambacher N. et al., Pazour et al., Semil P. Choksi et al., SYSCILIA Gold Standard (van Dam TJ et al.), Monika-Abedin-Sigg et al., Merchant et al., Geremek M. et al. 2014
TTN	11	Efimenko et al., Phirke et al., Chen et al., Broadhead et al., Boesger J et al., Fritz-Laylin L.K. et Cande, Marshall et al., Blacque et al._xbox, Blacque et al._sage
UBA1	11	Andersen et al., Karsten Boldt et al., Pazour et al., SYSCILIA Gold Standard (van Dam TJ et al.), David U. Mick et al., Gabrielle Wheway, Liu et al., McClintock et al., Nogales-Cadenas R. et al., Fritz-Laylin L.K. et Cande
UBXN11	11	Alexander E. Ivliev et al, Li et al., Ross et al., Semil P. Choksi et al., McClintock et al., Monika-Abedin-Sigg et al., Ramona A. Hoh et al., Broadhead et al., Geremek M. et al. 2014, Marshall et al., Hodges ME. et al.
VPS35	11	Alexander E. Ivliev et al, Andersen et al., Bayesian (TJP van Dam et al.), Cilia Carta (TJP van Dam et al.), Mayer et al. 2009, SYSCILIA Gold Standard (van Dam TJ et al.), Liu et al., McClintock et al., Monika-Abedin-Sigg et al., Lauwaet T. et al., Mayer et al. 2008
AK5	10	Alexander E. Ivliev et al, Pazour et al., SYSCILIA Gold Standard (van Dam TJ et al.), Monika-Abedin-Sigg et al., Ramona A. Hoh et al., Jakobsen L. et al., Nogales-Cadenas R. et al., Stubbs J.L. et al., Blacque et al._xbox
AKAP14	10	Alexander E. Ivliev et al, Bayesian (TJP van Dam et al.), Cilia Carta (TJP van Dam et al.), GO CC Cilium, Lambacher N. et al., Ross et al., McClintock et al., Monika-Abedin-Sigg et al., Geremek M. et al. 2011, Marshall et al.
AKAP9	10	Hannah Müller et al., Alexander E. Ivliev et al, Andersen et al., Bayesian (TJP van Dam et al.), Cilia Carta (TJP van Dam et al.), GO CC Cilium, Semil P. Choksi et al., Liu et al., Jakobsen L. et al., Nogales-Cadenas R. et al.
ASNS	10	Andersen et al., Chen et al., Pazour et al., Ross et al., SYSCILIA Gold Standard (van Dam TJ et al.), David U. Mick et al., Gabrielle Wheway, McClintock et al., Monika-Abedin-Sigg et al.
C4orf47	10	Dey G et al., Lambacher N. et al., Ross et al., SYSCILIA Gold Standard (van Dam TJ et al.), Monika-Abedin-Sigg et al., Ramona A. Hoh et al., Broadhead et al., Fritz-Laylin L.K. et Cande, Marshall et al., Arnaiz O. et al.
C5orf49	10	Alexander E. Ivliev et al, Bayesian (TJP van Dam et al.), Cilia Carta (TJP van Dam et al.), Lambacher N. et al., Ross et al., Semil P. Choksi et al., McClintock et al., Monika-Abedin-Sigg et al., Ramona A. Hoh et al., Marshall et al.
C7orf57	10	Alexander E. Ivliev et al, Bayesian (TJP van Dam et al.), Cilia Carta (TJP van Dam et al.), Lambacher N. et al., Mayer et al. 2009, Ross et al., SYSCILIA Gold Standard (van Dam TJ et al.), Monika-Abedin-Sigg et al., Mayer et al. 2008, Marshall et al.
C9orf24	10	Alexander E. Ivliev et al, Bayesian (TJP van Dam et al.), Cilia Carta (TJP van Dam et al.), Lambacher N. et al., Ross et al., SYSCILIA Gold Standard (van Dam TJ et al.), McClintock et al., Ramona A. Hoh et al., Geremek M. et al. 2011, Marshall et al.
CCDC13	10	Laurençon et al., Alexander E. Ivliev et al, Cilia Carta (TJP van Dam et al.), Dey G et al., GO CC Cilium, Li et al., Semil P. Choksi et al., Gabrielle Wheway, Monika-Abedin-Sigg et al., Geremek M. et al. 2014
CCDC170	10	Stubbs J.L. et al., Alexander E. Ivliev et al, Bayesian (TJP van Dam et al.), Cilia Carta (TJP van Dam et al.), Ostrowski et al., Ross et al., Semil P. Choksi et al., McClintock et al., Monika-Abedin-Sigg et al., Geremek M. et al. 2011
CCDC78	10	Alexander E. Ivliev et al, Bayesian (TJP van Dam et al.), Cilia Carta (TJP van Dam et al.), Ross et al., Semil P. Choksi et al., Ramona A. Hoh et al., Geremek M. et al. 2011, Geremek M. et al. 2014, Marshall et al., Stubbs J.L. et al.
CCP110	10	Alexander E. Ivliev et al, Andersen et al., Cilia Carta (TJP van Dam et al.), Karsten Boldt et al., Lambacher N. et al., Ross et al., Ramona A. Hoh et al., Nogales-Cadenas R. et al., SYSCILIA Gold Standard (van Dam TJ et al.)
CCT4	10	Andersen et al., Gabrielle Wheway, Liu et al., McClintock et al., Lauwaet T. et al., Nogales-Cadenas R. et al., Ishikawa H. et al, Fritz-Laylin L.K. et Cande, Marshall et al.
CDC14A	10	Phirke et al., Alexander E. Ivliev et al, Ross et al., Semil P. Choksi et al., Gabrielle Wheway, McClintock et al., Monika-Abedin-Sigg et al., Jakobsen L. et al., Nogales-Cadenas R. et al., Blacque et al._sage
CDK20	10	Alexander E. Ivliev et al, Bayesian (TJP van Dam et al.), Cilia Carta (TJP van Dam et al.), GO CC Cilium, Karsten Boldt et al., Ross et al., SYSCILIA Gold Standard (van Dam TJ et al.), Monika-Abedin-Sigg et al., Geremek M. et al. 2011, Marshall et al.
CETN3	10	Alexander E. Ivliev et al, Andersen et al., Cilia Carta (TJP van Dam et al.), GO CC Cilium, Pazour et al., Liu et al., Broadhead et al., Nogales-Cadenas R. et al., Keller et al.
CFAP54	10	Cilia Carta (TJP van Dam et al.), Dey G et al., Alexander E. Ivliev et al, GO CC Cilium, Pazour et al., McClintock et al., Monika-Abedin-Sigg et al., Hodges ME. et al., Arnaiz O. et al.
CILK1	10	Alexander E. Ivliev et al, Chen et al., Cilia Carta (TJP van Dam et al.), GO CC Cilium, Karsten Boldt et al., Ross et al., Gabrielle Wheway, Liu et al., Monika-Abedin-Sigg et al., Blacque et al._xbox
CLIP1	10	Phirke et al., Chen et al., Karsten Boldt et al., Pazour et al., Gabrielle Wheway, Liu et al., Broadhead et al., Jakobsen L. et al., Nogales-Cadenas R. et al., Blacque et al._xbox
CLTC	10	Andersen et al., Bayesian (TJP van Dam et al.), Cilia Carta (TJP van Dam et al.), Mayer et al. 2009, Gabrielle Wheway, Liu et al., McClintock et al., Lauwaet T. et al., Mayer et al. 2008
CNGA2	10	Kilburn et al., Phirke et al., Cilia Carta (TJP van Dam et al.), GO CC Cilium, Mayer et al. 2009, SYSCILIA Gold Standard (van Dam TJ et al.), Broadhead et al., Mayer et al. 2008, Blacque et al._xbox
CNGA4	10	Alexander E. Ivliev et al, Cilia Carta (TJP van Dam et al.), GO CC Cilium, Lambacher N. et al., Mayer et al. 2009, Ross et al., Semil P. Choksi et al., SYSCILIA Gold Standard (van Dam TJ et al.), Yano J. et al., Mayer et al. 2008
CRYAB	10	Phirke et al., SYSCILIA Gold Standard (van Dam TJ et al.), Gabrielle Wheway, Liu et al., McClintock et al., Nogales-Cadenas R. et al., Blacque et al._xbox, Blacque et al._sage
CSNK1D	10	Andersen et al., Cilia Carta (TJP van Dam et al.), GO CC Cilium, Pazour et al., Ross et al., Liu et al., McClintock et al., Monika-Abedin-Sigg et al., Nogales-Cadenas R. et al.
DLEC1	10	Efimenko et al., Alexander E. Ivliev et al, Dey G et al., Pazour et al., Semil P. Choksi et al., SYSCILIA Gold Standard (van Dam TJ et al.), Monika-Abedin-Sigg et al., Merchant et al., Geremek M. et al. 2014, Marshall et al.
DNAH12	10	Laurençon et al., Alexander E. Ivliev et al, Bayesian (TJP van Dam et al.), Cilia Carta (TJP van Dam et al.), Dey G et al., GO CC Cilium, Lambacher N. et al., Ostrowski et al., Ross et al., Geremek M. et al. 2014
DPY30	10	Alexander E. Ivliev et al, Dey G et al., Li et al., Ostrowski et al., SYSCILIA Gold Standard (van Dam TJ et al.), McClintock et al., Monika-Abedin-Sigg et al., Geremek M. et al. 2011, Fritz-Laylin L.K. et Cande, Marshall et al.
DYNLL2	10	Cilia Carta (TJP van Dam et al.), GO CC Cilium, Karsten Boldt et al., Pazour et al., Gabrielle Wheway, Liu et al., McClintock et al., Monika-Abedin-Sigg et al., Broadhead et al., Lauwaet T. et al.
DYNLRB1	10	Alexander E. Ivliev et al, Bayesian (TJP van Dam et al.), Cilia Carta (TJP van Dam et al.), GO CC Cilium, Karsten Boldt et al., Ostrowski et al., Liu et al., McClintock et al., Monika-Abedin-Sigg et al., Nogales-Cadenas R. et al.
DYNLT1	10	Alexander E. Ivliev et al, Cilia Carta (TJP van Dam et al.), Karsten Boldt et al., Ostrowski et al., Semil P. Choksi et al., SYSCILIA Gold Standard (van Dam TJ et al.), Gabrielle Wheway, Monika-Abedin-Sigg et al., Broadhead et al., Merchant et al.
EFCAB2	10	Alexander E. Ivliev et al, Bayesian (TJP van Dam et al.), Cilia Carta (TJP van Dam et al.), Dey G et al., Pazour et al., Ross et al., SYSCILIA Gold Standard (van Dam TJ et al.), Monika-Abedin-Sigg et al., Lauwaet T. et al., Marshall et al.
EZR	10	Alexander E. Ivliev et al, Cilia Carta (TJP van Dam et al.), GO CC Cilium, Karsten Boldt et al., Mayer et al. 2009, Ostrowski et al., Semil P. Choksi et al., Liu et al., McClintock et al., Mayer et al. 2008
FANK1	10	Alexander E. Ivliev et al, Bayesian (TJP van Dam et al.), Cilia Carta (TJP van Dam et al.), Lambacher N. et al., Ross et al., Semil P. Choksi et al., Monika-Abedin-Sigg et al., Ramona A. Hoh et al., Geremek M. et al. 2014, Marshall et al.
GAPDH	10	Kilburn et al., Andersen et al., Pazour et al., Liu et al., Broadhead et al., Lauwaet T. et al., Fritz-Laylin L.K. et Cande, Mayer et al. 2008, Nakachi M. et al.
GNAQ	10	Bechstedt et al., Cilia Carta (TJP van Dam et al.), GO CC Cilium, Mayer et al. 2009, Liu et al., McClintock et al., Monika-Abedin-Sigg et al., Mayer et al. 2008, Blacque et al._sage
HSP90AB1	10	Hannah Müller et al., Andersen et al., Bayesian (TJP van Dam et al.), Cilia Carta (TJP van Dam et al.), Mayer et al. 2009, Liu et al., Lauwaet T. et al., Fritz-Laylin L.K. et Cande, Mayer et al. 2008
HSPA1B	10	Hannah Müller et al., Ostrowski et al., Ross et al., Gabrielle Wheway, Liu et al., Monika-Abedin-Sigg et al., Broadhead et al., Nogales-Cadenas R. et al., Ishikawa H. et al, Fritz-Laylin L.K. et Cande
KIF27	10	Alexander E. Ivliev et al, Cilia Carta (TJP van Dam et al.), GO CC Cilium, SYSCILIA Gold Standard (van Dam TJ et al.), McClintock et al., Ramona A. Hoh et al., Broadhead et al., Geremek M. et al. 2014, Kim J. et al., Yano J. et al.
MAPRE3	10	Phirke et al., Bayesian (TJP van Dam et al.), Cilia Carta (TJP van Dam et al.), Karsten Boldt et al., Pazour et al., Liu et al., Monika-Abedin-Sigg et al., Geremek M. et al. 2011, Geremek M. et al. 2014, Blacque et al._xbox
MDM1	10	Alexander E. Ivliev et al, Andersen et al., Cilia Carta (TJP van Dam et al.), Lambacher N. et al., Ross et al., SYSCILIA Gold Standard (van Dam TJ et al.), Liu et al., Ramona A. Hoh et al., Nogales-Cadenas R. et al., Marshall et al.
MORN2	10	Bayesian (TJP van Dam et al.), Cilia Carta (TJP van Dam et al.), Lambacher N. et al., Ross et al., Semil P. Choksi et al., SYSCILIA Gold Standard (van Dam TJ et al.), McClintock et al., Monika-Abedin-Sigg et al., Geremek M. et al. 2011, Marshall et al.
MYCBPAP	10	Alexander E. Ivliev et al, Dey G et al., Pazour et al., Semil P. Choksi et al., McClintock et al., Monika-Abedin-Sigg et al., Ramona A. Hoh et al., Boesger J et al., Fritz-Laylin L.K. et Cande, Arnaiz O. et al.
NEK4	10	Kilburn et al., Alexander E. Ivliev et al, Cilia Carta (TJP van Dam et al.), GO CC Cilium, Karsten Boldt et al., Pazour et al., SYSCILIA Gold Standard (van Dam TJ et al.), Gabrielle Wheway, Monika-Abedin-Sigg et al., Marshall et al.
PCNT	10	Hannah Müller et al., Andersen et al., Cilia Carta (TJP van Dam et al.), GO CC Cilium, Liu et al., McClintock et al., Broadhead et al., Jakobsen L. et al., Nogales-Cadenas R. et al.
PHB	10	Kilburn et al., Hannah Müller et al., Andersen et al., Karsten Boldt et al., Ross et al., SYSCILIA Gold Standard (van Dam TJ et al.), Liu et al., Broadhead et al., Nakachi M. et al.
PKM	10	Andersen et al., Cilia Carta (TJP van Dam et al.), GO CC Cilium, Liu et al., McClintock et al., Fritz-Laylin L.K. et Cande, Mayer et al. 2008, Nakachi M. et al., Hannah Müller et al.
PLK1	10	Phirke et al., Hannah Müller et al., Andersen et al., Cilia Carta (TJP van Dam et al.), Karsten Boldt et al., Ross et al., SYSCILIA Gold Standard (van Dam TJ et al.), Gabrielle Wheway, Nogales-Cadenas R. et al.
POC5	10	Alexander E. Ivliev et al, Andersen et al., Dey G et al., SYSCILIA Gold Standard (van Dam TJ et al.), Liu et al., Ramona A. Hoh et al., Nogales-Cadenas R. et al., Marshall et al., Keller et al., Hodges ME. et al.
PPP1CB	10	Efimenko et al., Andersen et al., Karsten Boldt et al., Pazour et al., Gabrielle Wheway, Liu et al., Nogales-Cadenas R. et al., Blacque et al._xbox
PPP2CB	10	Hannah Müller et al., Alexander E. Ivliev et al, Bayesian (TJP van Dam et al.), Cilia Carta (TJP van Dam et al.), Karsten Boldt et al., McClintock et al., Lauwaet T. et al., Kim J. et al., Nogales-Cadenas R. et al., Blacque et al._xbox
PRKAR2B	10	Alexander E. Ivliev et al, Andersen et al., Bayesian (TJP van Dam et al.), Cilia Carta (TJP van Dam et al.), GO CC Cilium, Ross et al., Liu et al., Jakobsen L. et al., Nogales-Cadenas R. et al.
PSMC2	10	Phirke et al., Bayesian (TJP van Dam et al.), Cilia Carta (TJP van Dam et al.), Ross et al., SYSCILIA Gold Standard (van Dam TJ et al.), Gabrielle Wheway, Liu et al., McClintock et al., Fritz-Laylin L.K. et Cande, Blacque et al._xbox
RAB10	10	Andersen et al., Cilia Carta (TJP van Dam et al.), GO CC Cilium, Karsten Boldt et al., Liu et al., Monika-Abedin-Sigg et al., Ishikawa H. et al, Yano J. et al., Blacque et al._xbox
RIBC1	10	Alexander E. Ivliev et al, Bayesian (TJP van Dam et al.), Cilia Carta (TJP van Dam et al.), Dey G et al., Karsten Boldt et al., Lambacher N. et al., Ross et al., Semil P. Choksi et al., Ramona A. Hoh et al., Marshall et al.
RPL10A	10	Kilburn et al., Hannah Müller et al., Andersen et al., Pazour et al., SYSCILIA Gold Standard (van Dam TJ et al.), McClintock et al., Lauwaet T. et al., Fritz-Laylin L.K. et Cande, Mayer et al. 2008
RPS3	10	Hannah Müller et al., Andersen et al., Pazour et al., Gabrielle Wheway, McClintock et al., Broadhead et al., Lauwaet T. et al., Mayer et al. 2008, Keller et al.
RPSA	10	Hannah Müller et al., Andersen et al., Mayer et al. 2009, Ostrowski et al., Pazour et al., Gabrielle Wheway, Ishikawa H. et al, Fritz-Laylin L.K. et Cande, Keller et al.
SEPTIN6	10	Cilia Carta (TJP van Dam et al.), GO CC Cilium, Mayer et al. 2009, SYSCILIA Gold Standard (van Dam TJ et al.), David U. Mick et al., Gabrielle Wheway, Liu et al., Ross et al., Andersen et al.
SLC9A3R1	10	Cilia Carta (TJP van Dam et al.), GO CC Cilium, Karsten Boldt et al., Mayer et al. 2009, SYSCILIA Gold Standard (van Dam TJ et al.), Liu et al., McClintock et al., Nogales-Cadenas R. et al., Mayer et al. 2008, Blacque et al._xbox
STOML2	10	Kilburn et al., Karsten Boldt et al., Mayer et al. 2009, Pazour et al., Gabrielle Wheway, Liu et al., McClintock et al., Broadhead et al., Mayer et al. 2008, Nakachi M. et al.
STOML3	10	Alexander E. Ivliev et al, Cilia Carta (TJP van Dam et al.), GO CC Cilium, Lambacher N. et al., Mayer et al. 2009, Ross et al., SYSCILIA Gold Standard (van Dam TJ et al.), McClintock et al., Geremek M. et al. 2011, Geremek M. et al. 2014
SYNE1	10	Efimenko et al., Alexander E. Ivliev et al, Bayesian (TJP van Dam et al.), Cilia Carta (TJP van Dam et al.), Semil P. Choksi et al., SYSCILIA Gold Standard (van Dam TJ et al.), Liu et al., Ramona A. Hoh et al., Broadhead et al., Stubbs J.L. et al.
TBC1D31	10	Avidor-Reiss et al., Andersen et al., Baron DM et al., McClintock et al., Merchant et al., Jakobsen L. et al., Nogales-Cadenas R. et al., Keller et al., Dey G et al., SYSCILIA Gold Standard (van Dam TJ et al.)
TMEM17	10	Phirke et al., Alexander E. Ivliev et al, Chen et al., Cilia Carta (TJP van Dam et al.), GO CC Cilium, Lambacher N. et al., Ross et al., SYSCILIA Gold Standard (van Dam TJ et al.), McClintock et al., Blacque et al._xbox
TSGA10	10	Alexander E. Ivliev et al, Bayesian (TJP van Dam et al.), Cilia Carta (TJP van Dam et al.), GO CC Cilium, Lambacher N. et al., Ross et al., Semil P. Choksi et al., McClintock et al., Yano J. et al., Marshall et al.
TTC12	10	Alexander E. Ivliev et al, Cilia Carta (TJP van Dam et al.), Lambacher N. et al., Ross et al., Semil P. Choksi et al., SYSCILIA Gold Standard (van Dam TJ et al.), McClintock et al., Ramona A. Hoh et al., Marshall et al., Stubbs J.L. et al.
TTLL6	10	Avidor-Reiss et al., Alexander E. Ivliev et al, Cilia Carta (TJP van Dam et al.), Dey G et al., GO CC Cilium, Semil P. Choksi et al., SYSCILIA Gold Standard (van Dam TJ et al.), McClintock et al., Ramona A. Hoh et al., Marshall et al.
TUBA1B	10	Hannah Müller et al., Andersen et al., Bayesian (TJP van Dam et al.), Cilia Carta (TJP van Dam et al.), Gabrielle Wheway, McClintock et al., Ishikawa H. et al, Mayer et al. 2008, Marshall et al.
UBC	10	Kilburn et al., Mayer et al. 2009, Pazour et al., SYSCILIA Gold Standard (van Dam TJ et al.), Gabrielle Wheway, Liu et al., McClintock et al., Fritz-Laylin L.K. et Cande
WDR1	10	Phirke et al., Andersen et al., SYSCILIA Gold Standard (van Dam TJ et al.), Gabrielle Wheway, Liu et al., Monika-Abedin-Sigg et al., Kim J. et al., Fritz-Laylin L.K. et Cande
ABCB1	9	Efimenko et al., Phirke et al., Chen et al., Gabrielle Wheway, McClintock et al., Monika-Abedin-Sigg et al., Yano J. et al., Blacque et al._xbox
AHI1	9	Alexander E. Ivliev et al, Cilia Carta (TJP van Dam et al.), GO CC Cilium, Karsten Boldt et al., Lambacher N. et al., SYSCILIA Gold Standard (van Dam TJ et al.), David K. Breslow et al., Liu et al., Nogales-Cadenas R. et al.
AK2	9	Kilburn et al., Cilia Carta (TJP van Dam et al.), GO CC Cilium, SYSCILIA Gold Standard (van Dam TJ et al.), McClintock et al., Monika-Abedin-Sigg et al., Broadhead et al., Cao W. et al., Blacque et al._xbox
ANXA5	9	Chen et al., Karsten Boldt et al., Mayer et al. 2009, Ostrowski et al., Liu et al., McClintock et al., Mayer et al. 2008, Blacque et al._xbox, Blacque et al._sage
ATP6V0D1	9	Cilia Carta (TJP van Dam et al.), GO CC Cilium, SYSCILIA Gold Standard (van Dam TJ et al.), Gabrielle Wheway, Liu et al., McClintock et al., Mayer et al. 2008, Marshall et al., Blacque et al._xbox
C2CD3	9	Alexander E. Ivliev et al, Andersen et al., Cilia Carta (TJP van Dam et al.), GO CC Cilium, Lambacher N. et al., SYSCILIA Gold Standard (van Dam TJ et al.), David K. Breslow et al., Gabrielle Wheway, Nogales-Cadenas R. et al.
C9orf116	9	Alexander E. Ivliev et al, Bayesian (TJP van Dam et al.), Cilia Carta (TJP van Dam et al.), Lambacher N. et al., Ross et al., Semil P. Choksi et al., Monika-Abedin-Sigg et al., Geremek M. et al. 2011, Marshall et al.
CCDC173	9	Kilburn et al., Alexander E. Ivliev et al, Bayesian (TJP van Dam et al.), Cilia Carta (TJP van Dam et al.), Dey G et al., Lambacher N. et al., Ross et al., Semil P. Choksi et al., Monika-Abedin-Sigg et al.
CCDC189	9	Dey G et al., Lambacher N. et al., SYSCILIA Gold Standard (van Dam TJ et al.), Alexander E. Ivliev et al, Pazour et al., McClintock et al., Monika-Abedin-Sigg et al., Broadhead et al., Hodges ME. et al.
CCNA1	9	Phirke et al., Alexander E. Ivliev et al, Ross et al., Semil P. Choksi et al., Ramona A. Hoh et al., Nogales-Cadenas R. et al., Fritz-Laylin L.K. et Cande, Marshall et al., Blacque et al._xbox
CCT8	9	Andersen et al., Gabrielle Wheway, Liu et al., McClintock et al., Lauwaet T. et al., Nogales-Cadenas R. et al., Ishikawa H. et al, Marshall et al.
CEP78	9	Laurençon et al., Alexander E. Ivliev et al, Andersen et al., Dey G et al., Ross et al., SYSCILIA Gold Standard (van Dam TJ et al.), Liu et al., Ramona A. Hoh et al., Nogales-Cadenas R. et al.
CFAP47	9	Alexander E. Ivliev et al, Ross et al., Merchant et al., Lauwaet T. et al., Arnaiz O. et al., Dey G et al., SYSCILIA Gold Standard (van Dam TJ et al.)
CKAP5	9	Hannah Müller et al., Andersen et al., SYSCILIA Gold Standard (van Dam TJ et al.), David U. Mick et al., Gabrielle Wheway, Liu et al., Nogales-Cadenas R. et al., Arnaiz O. et al.
CTNNB1	9	Hannah Müller et al., Cilia Carta (TJP van Dam et al.), Karsten Boldt et al., Mayer et al. 2009, Ross et al., SYSCILIA Gold Standard (van Dam TJ et al.), Liu et al., Nogales-Cadenas R. et al., Mayer et al. 2008
DCTN1	9	Andersen et al., Bayesian (TJP van Dam et al.), Cilia Carta (TJP van Dam et al.), Karsten Boldt et al., SYSCILIA Gold Standard (van Dam TJ et al.), Liu et al., McClintock et al., Nogales-Cadenas R. et al., Blacque et al._sage
DNAAF2	9	Alexander E. Ivliev et al, Cilia Carta (TJP van Dam et al.), Dey G et al., GO CC Cilium, Karsten Boldt et al., Lambacher N. et al., Semil P. Choksi et al., SYSCILIA Gold Standard (van Dam TJ et al.), Arnaiz O. et al.
DNAH17	9	Laurençon et al., Cilia Carta (TJP van Dam et al.), Dey G et al., GO CC Cilium, Semil P. Choksi et al., Monika-Abedin-Sigg et al., Broadhead et al., Merchant et al., Fritz-Laylin L.K. et Cande
DNAH8	9	Cilia Carta (TJP van Dam et al.), Dey G et al., GO CC Cilium, Pazour et al., Semil P. Choksi et al., McClintock et al., Monika-Abedin-Sigg et al., Ramona A. Hoh et al., Stubbs J.L. et al.
DNAJA1	9	Hannah Müller et al., Alexander E. Ivliev et al, Andersen et al., Bayesian (TJP van Dam et al.), Cilia Carta (TJP van Dam et al.), Ross et al., Liu et al., McClintock et al.
DNAJA4	9	Hannah Müller et al., Laurençon et al., Alexander E. Ivliev et al, Bayesian (TJP van Dam et al.), Cilia Carta (TJP van Dam et al.), Lambacher N. et al., Ross et al., Liu et al., Lauwaet T. et al.
DNAJB13	9	Kilburn et al., Laurençon et al., Alexander E. Ivliev et al, Lambacher N. et al., Semil P. Choksi et al., Monika-Abedin-Sigg et al., Ramona A. Hoh et al., Geremek M. et al. 2014, Marshall et al.
DZANK1	9	Alexander E. Ivliev et al, Bayesian (TJP van Dam et al.), Cilia Carta (TJP van Dam et al.), Karsten Boldt et al., Lambacher N. et al., Ross et al., Semil P. Choksi et al., Liu et al., Monika-Abedin-Sigg et al.
EFCAB7	9	Efimenko et al., Phirke et al., Alexander E. Ivliev et al, Bayesian (TJP van Dam et al.), Cilia Carta (TJP van Dam et al.), GO CC Cilium, Lambacher N. et al., Ross et al., Ishikawa H. et al
ENAH	9	Alexander E. Ivliev et al, Bayesian (TJP van Dam et al.), Cilia Carta (TJP van Dam et al.), Karsten Boldt et al., Liu et al., McClintock et al., Monika-Abedin-Sigg et al., Geremek M. et al. 2014, Arnaiz O. et al.
ENO2	9	Kilburn et al., Pazour et al., Ross et al., Gabrielle Wheway, Liu et al., McClintock et al., Geremek M. et al. 2014, Nogales-Cadenas R. et al., Fritz-Laylin L.K. et Cande
EPRS1	9	Kilburn et al., Mayer et al. 2009, Liu et al., Lauwaet T. et al., Andersen et al., Mayer et al. 2008, Karsten Boldt et al.
ERICH3	9	Bayesian (TJP van Dam et al.), Cilia Carta (TJP van Dam et al.), Semil P. Choksi et al., SYSCILIA Gold Standard (van Dam TJ et al.), Alexander E. Ivliev et al, Ross et al., Monika-Abedin-Sigg et al., Ramona A. Hoh et al., Geremek M. et al. 2014
FMO5	9	Phirke et al., Alexander E. Ivliev et al, Mayer et al. 2009, Ross et al., SYSCILIA Gold Standard (van Dam TJ et al.), McClintock et al., Mayer et al. 2008, Blacque et al._xbox
GGT1	9	Efimenko et al., Mayer et al. 2009, Liu et al., McClintock et al., Monika-Abedin-Sigg et al., Mayer et al. 2008, Blacque et al._xbox
GLG1	9	Li et al., Mayer et al. 2009, SYSCILIA Gold Standard (van Dam TJ et al.), Liu et al., McClintock et al., Cao W. et al., Mayer et al. 2008, Hodges ME. et al., Blacque et al._xbox
GNAO1	9	Phirke et al., Chen et al., Mayer et al. 2009, Liu et al., Monika-Abedin-Sigg et al., Fritz-Laylin L.K. et Cande, Mayer et al. 2008, Blacque et al._xbox
GSN	9	Phirke et al., Karsten Boldt et al., Mayer et al. 2009, Semil P. Choksi et al., SYSCILIA Gold Standard (van Dam TJ et al.), Liu et al., Monika-Abedin-Sigg et al., Kim J. et al., Mayer et al. 2008
HADH	9	Kilburn et al., Alexander E. Ivliev et al, Andersen et al., SYSCILIA Gold Standard (van Dam TJ et al.), Gabrielle Wheway, Monika-Abedin-Sigg et al., Blacque et al._xbox
HNF4G	9	Efimenko et al., Chen et al., Ross et al., Gabrielle Wheway, Jakobsen L. et al., Nogales-Cadenas R. et al., Blacque et al._xbox
HSPA4L	9	Hannah Müller et al., Alexander E. Ivliev et al, Bayesian (TJP van Dam et al.), Cilia Carta (TJP van Dam et al.), Gabrielle Wheway, Liu et al., McClintock et al., Ramona A. Hoh et al., Marshall et al.
IQCB1	9	Alexander E. Ivliev et al, Cilia Carta (TJP van Dam et al.), GO CC Cilium, Karsten Boldt et al., Lambacher N. et al., SYSCILIA Gold Standard (van Dam TJ et al.), David K. Breslow et al., Liu et al., Nogales-Cadenas R. et al.
KATNAL2	9	Alexander E. Ivliev et al, Bayesian (TJP van Dam et al.), Cilia Carta (TJP van Dam et al.), Lambacher N. et al., Ross et al., Semil P. Choksi et al., SYSCILIA Gold Standard (van Dam TJ et al.), Monika-Abedin-Sigg et al., Geremek M. et al. 2011
KATNIP	9	Phirke et al., Alexander E. Ivliev et al, Karsten Boldt et al., Lambacher N. et al., David K. Breslow et al., McClintock et al., Broadhead et al., Marshall et al., Blacque et al._xbox
KIF17	9	Cilia Carta (TJP van Dam et al.), GO CC Cilium, Pazour et al., Semil P. Choksi et al., SYSCILIA Gold Standard (van Dam TJ et al.), McClintock et al., Monika-Abedin-Sigg et al., Geremek M. et al. 2014, Kim J. et al.
KIF23	9	Phirke et al., Hannah Müller et al., Andersen et al., Ross et al., SYSCILIA Gold Standard (van Dam TJ et al.), Gabrielle Wheway, Monika-Abedin-Sigg et al., Nogales-Cadenas R. et al.
KPNB1	9	Hannah Müller et al., Andersen et al., Karsten Boldt et al., SYSCILIA Gold Standard (van Dam TJ et al.), Gabrielle Wheway, Liu et al., McClintock et al., Nogales-Cadenas R. et al.
MAP1A	9	Alexander E. Ivliev et al, Bayesian (TJP van Dam et al.), Cilia Carta (TJP van Dam et al.), GO CC Cilium, Ross et al., Gabrielle Wheway, Liu et al., Geremek M. et al. 2014, Nogales-Cadenas R. et al.
MAPRE1	9	Andersen et al., Cilia Carta (TJP van Dam et al.), Karsten Boldt et al., SYSCILIA Gold Standard (van Dam TJ et al.), Liu et al., Monika-Abedin-Sigg et al., Jakobsen L. et al., Nogales-Cadenas R. et al.
MDH1	9	Kilburn et al., Alexander E. Ivliev et al, Pazour et al., Liu et al., Monika-Abedin-Sigg et al., Jakobsen L. et al., Nogales-Cadenas R. et al., Fritz-Laylin L.K. et Cande, Nakachi M. et al.
MKKS	9	Cilia Carta (TJP van Dam et al.), GO CC Cilium, Karsten Boldt et al., SYSCILIA Gold Standard (van Dam TJ et al.), David K. Breslow et al., Gabrielle Wheway, McClintock et al., Nogales-Cadenas R. et al., Marshall et al.
MRC1	9	Efimenko et al., Mayer et al. 2009, McClintock et al., Blacque et al._xbox
MYCBP	9	Alexander E. Ivliev et al, Ostrowski et al., Pazour et al., Semil P. Choksi et al., SYSCILIA Gold Standard (van Dam TJ et al.), Nogales-Cadenas R. et al., Fritz-Laylin L.K. et Cande, Marshall et al., Arnaiz O. et al.
MYO5A	9	Alexander E. Ivliev et al, Cilia Carta (TJP van Dam et al.), GO CC Cilium, Ross et al., Liu et al., McClintock et al., Jakobsen L. et al., Nogales-Cadenas R. et al., Marshall et al.
NEK11	9	Alexander E. Ivliev et al, Bayesian (TJP van Dam et al.), Cilia Carta (TJP van Dam et al.), Lambacher N. et al., Ross et al., Monika-Abedin-Sigg et al., Ramona A. Hoh et al., Geremek M. et al. 2011, Geremek M. et al. 2014
NEK8	9	Cilia Carta (TJP van Dam et al.), GO CC Cilium, Karsten Boldt et al., Semil P. Choksi et al., SYSCILIA Gold Standard (van Dam TJ et al.), David K. Breslow et al., McClintock et al., Monika-Abedin-Sigg et al., Ishikawa H. et al
NPHP3	9	Cilia Carta (TJP van Dam et al.), GO CC Cilium, Karsten Boldt et al., SYSCILIA Gold Standard (van Dam TJ et al.), David K. Breslow et al., Monika-Abedin-Sigg et al., Geremek M. et al. 2011, Kim J. et al., Ishikawa H. et al
ODF3	9	Cilia Carta (TJP van Dam et al.), Dey G et al., GO CC Cilium, SYSCILIA Gold Standard (van Dam TJ et al.), Monika-Abedin-Sigg et al., Ramona A. Hoh et al., Lauwaet T. et al., Stubbs J.L. et al.
ODF3B	9	Alexander E. Ivliev et al, Dey G et al., Lambacher N. et al., Ross et al., Semil P. Choksi et al., Monika-Abedin-Sigg et al., Ramona A. Hoh et al., Lauwaet T. et al., Marshall et al.
PABPC1	9	Andersen et al., Mayer et al. 2009, Gabrielle Wheway, Liu et al., Monika-Abedin-Sigg et al., Mayer et al. 2008, Blacque et al._sage
PDE6D	9	Cilia Carta (TJP van Dam et al.), Dey G et al., GO CC Cilium, Karsten Boldt et al., SYSCILIA Gold Standard (van Dam TJ et al.), David K. Breslow et al., Gabrielle Wheway, Liu et al., Monika-Abedin-Sigg et al.
PDE8B	9	Alexander E. Ivliev et al, Chen et al., Lambacher N. et al., Pazour et al., Ross et al., Liu et al., McClintock et al., Monika-Abedin-Sigg et al., Nogales-Cadenas R. et al.
POC1B	9	Andersen et al., Cilia Carta (TJP van Dam et al.), Dey G et al., GO CC Cilium, Karsten Boldt et al., David K. Breslow et al., Broadhead et al., Nogales-Cadenas R. et al., Keller et al.
PPP1CC	9	Hannah Müller et al., Chen et al., Karsten Boldt et al., Pazour et al., SYSCILIA Gold Standard (van Dam TJ et al.), Liu et al., Lauwaet T. et al., Nogales-Cadenas R. et al., Yano J. et al.
PPP1R42	9	Alexander E. Ivliev et al, Dey G et al., Li et al., Semil P. Choksi et al., Gabrielle Wheway, McClintock et al., Monika-Abedin-Sigg et al., Ramona A. Hoh et al., Nogales-Cadenas R. et al.
PPP2R1A	9	Hannah Müller et al., Andersen et al., Karsten Boldt et al., Ostrowski et al., Pazour et al., Liu et al., McClintock et al., Nogales-Cadenas R. et al.
PRDX3	9	Kilburn et al., Alexander E. Ivliev et al, Karsten Boldt et al., Li et al., SYSCILIA Gold Standard (van Dam TJ et al.), Liu et al., Broadhead et al., Ishikawa H. et al, Blacque et al._xbox
PRKACB	9	Cilia Carta (TJP van Dam et al.), GO CC Cilium, Pazour et al., Ross et al., Liu et al., Monika-Abedin-Sigg et al., Boesger J et al., Jakobsen L. et al., Nogales-Cadenas R. et al.
PRKAR2A	9	Andersen et al., Cilia Carta (TJP van Dam et al.), GO CC Cilium, Liu et al., Monika-Abedin-Sigg et al., Geremek M. et al. 2014, Nogales-Cadenas R. et al., Nakachi M. et al.
RAB2A	9	Karsten Boldt et al., Mayer et al. 2009, Pazour et al., Liu et al., McClintock et al., Monika-Abedin-Sigg et al., Lauwaet T. et al., Yano J. et al., Mayer et al. 2008
RAB8A	9	Laurençon et al., Cilia Carta (TJP van Dam et al.), GO CC Cilium, Karsten Boldt et al., SYSCILIA Gold Standard (van Dam TJ et al.), Liu et al., Monika-Abedin-Sigg et al., Nogales-Cadenas R. et al., Ishikawa H. et al
RANBP1	9	Andersen et al., Cilia Carta (TJP van Dam et al.), Pazour et al., SYSCILIA Gold Standard (van Dam TJ et al.), Monika-Abedin-Sigg et al., Ishikawa H. et al, Fritz-Laylin L.K. et Cande, Marshall et al.
RPL4	9	Hannah Müller et al., Andersen et al., Gabrielle Wheway, McClintock et al., Lauwaet T. et al., Ishikawa H. et al, Fritz-Laylin L.K. et Cande, Mayer et al. 2008
RPL7A	9	Kilburn et al., Efimenko et al., Hannah Müller et al., Andersen et al., Gabrielle Wheway, Broadhead et al., Lauwaet T. et al., Fritz-Laylin L.K. et Cande
RPL9	9	Hannah Müller et al., Andersen et al., Gabrielle Wheway, Monika-Abedin-Sigg et al., Broadhead et al., Lauwaet T. et al., Ishikawa H. et al, Mayer et al. 2008
RPS24	9	Efimenko et al., Hannah Müller et al., Alexander E. Ivliev et al, Andersen et al., Gabrielle Wheway, McClintock et al., Lauwaet T. et al., Fritz-Laylin L.K. et Cande
RPS27A	9	Andersen et al., Gabrielle Wheway, Liu et al., McClintock et al., Monika-Abedin-Sigg et al., Nogales-Cadenas R. et al., Fritz-Laylin L.K. et Cande
SCCPDH	9	Alexander E. Ivliev et al, Bayesian (TJP van Dam et al.), Cilia Carta (TJP van Dam et al.), Ross et al., SYSCILIA Gold Standard (van Dam TJ et al.), Liu et al., Ramona A. Hoh et al., Marshall et al., Blacque et al._xbox
SEPTIN2	9	Cilia Carta (TJP van Dam et al.), GO CC Cilium, Mayer et al. 2009, SYSCILIA Gold Standard (van Dam TJ et al.), David U. Mick et al., Gabrielle Wheway, Liu et al., Ostrowski et al., Mayer et al. 2008
SLC27A2	9	Alexander E. Ivliev et al, Andersen et al., Bayesian (TJP van Dam et al.), Cilia Carta (TJP van Dam et al.), Ross et al., SYSCILIA Gold Standard (van Dam TJ et al.), Ramona A. Hoh et al., Mayer et al. 2008
SPATA18	9	Alexander E. Ivliev et al, Cilia Carta (TJP van Dam et al.), GO CC Cilium, Lambacher N. et al., Ross et al., Semil P. Choksi et al., Geremek M. et al. 2011, Geremek M. et al. 2014, Marshall et al.
SPTAN1	9	Hannah Müller et al., Alexander E. Ivliev et al, Andersen et al., Bayesian (TJP van Dam et al.), Cilia Carta (TJP van Dam et al.), SYSCILIA Gold Standard (van Dam TJ et al.), Gabrielle Wheway, Liu et al.
STK33	9	Alexander E. Ivliev et al, Bayesian (TJP van Dam et al.), Cilia Carta (TJP van Dam et al.), Lambacher N. et al., Ross et al., Semil P. Choksi et al., Monika-Abedin-Sigg et al., Ramona A. Hoh et al., Marshall et al.
TCTE1	9	Baron DM et al., Dey G et al., Pazour et al., SYSCILIA Gold Standard (van Dam TJ et al.), Monika-Abedin-Sigg et al., Broadhead et al., Merchant et al., Geremek M. et al. 2014, Hodges ME. et al.
TCTEX1D1	9	Alexander E. Ivliev et al, Dey G et al., Ross et al., Semil P. Choksi et al., Monika-Abedin-Sigg et al., Ramona A. Hoh et al., Geremek M. et al. 2011, Stubbs J.L. et al., Arnaiz O. et al.
TMEM138	9	Alexander E. Ivliev et al, Cilia Carta (TJP van Dam et al.), GO CC Cilium, Semil P. Choksi et al., SYSCILIA Gold Standard (van Dam TJ et al.), David K. Breslow et al., McClintock et al., Marshall et al., Blacque et al._xbox
TPI1	9	Andersen et al., Mayer et al. 2009, Gabrielle Wheway, Liu et al., Ishikawa H. et al, Fritz-Laylin L.K. et Cande, Mayer et al. 2008, Nakachi M. et al.
TTLL5	9	Alexander E. Ivliev et al, Bayesian (TJP van Dam et al.), Cilia Carta (TJP van Dam et al.), Dey G et al., GO CC Cilium, Lambacher N. et al., Monika-Abedin-Sigg et al., Nogales-Cadenas R. et al., Marshall et al.
TUB	9	Efimenko et al., Bayesian (TJP van Dam et al.), Chen et al., Cilia Carta (TJP van Dam et al.), GO CC Cilium, Liu et al., McClintock et al., Geremek M. et al. 2014, Blacque et al._xbox
TUBB	9	Kilburn et al., Phirke et al., Andersen et al., Liu et al., Ishikawa H. et al, Mayer et al. 2008
TUBB4A	9	Hannah Müller et al., Andersen et al., Cilia Carta (TJP van Dam et al.), GO CC Cilium, Ostrowski et al., Liu et al., McClintock et al., Lauwaet T. et al., Nogales-Cadenas R. et al.
UQCRC2	9	Efimenko et al., Hannah Müller et al., Karsten Boldt et al., SYSCILIA Gold Standard (van Dam TJ et al.), McClintock et al., Monika-Abedin-Sigg et al., Mayer et al. 2008, Blacque et al._xbox
WDR90	9	Kilburn et al., Alexander E. Ivliev et al, Dey G et al., Lambacher N. et al., Li et al., Ramona A. Hoh et al., Nogales-Cadenas R. et al., Yano J. et al., Marshall et al.
ACTN1	8	Karsten Boldt et al., Mayer et al. 2009, Ross et al., David U. Mick et al., Liu et al., McClintock et al., Fritz-Laylin L.K. et Cande, Mayer et al. 2008
AGR3	8	Alexander E. Ivliev et al, Bayesian (TJP van Dam et al.), Cilia Carta (TJP van Dam et al.), Lambacher N. et al., Ross et al., Ramona A. Hoh et al., Geremek M. et al. 2011, Marshall et al.
ALDH1A1	8	Alexander E. Ivliev et al, Bayesian (TJP van Dam et al.), Cilia Carta (TJP van Dam et al.), Ross et al., SYSCILIA Gold Standard (van Dam TJ et al.), Liu et al., Mayer et al. 2008, Nakachi M. et al.
ALDH3B1	8	Alexander E. Ivliev et al, Mayer et al. 2009, Gabrielle Wheway, Ramona A. Hoh et al., Geremek M. et al. 2014, Mayer et al. 2008, Marshall et al., Nakachi M. et al.
ALS2	8	Lambacher N. et al., Liu et al., McClintock et al., Broadhead et al., Nogales-Cadenas R. et al., Yano J. et al., Marshall et al., Hodges ME. et al.
ANK2	8	Kilburn et al., Bechstedt et al., Pazour et al., Liu et al., Monika-Abedin-Sigg et al., Broadhead et al., Boesger J et al., Arnaiz O. et al.
ANK3	8	Laurençon et al., Alexander E. Ivliev et al, Karsten Boldt et al., Pazour et al., SYSCILIA Gold Standard (van Dam TJ et al.), Liu et al., Monika-Abedin-Sigg et al., Blacque et al._xbox
ANXA1	8	Alexander E. Ivliev et al, Cilia Carta (TJP van Dam et al.), GO CC Cilium, Mayer et al. 2009, David U. Mick et al., Liu et al., McClintock et al., Mayer et al. 2008
ANXA7	8	Phirke et al., Mayer et al. 2009, Ostrowski et al., David U. Mick et al., Liu et al., McClintock et al., Monika-Abedin-Sigg et al., Mayer et al. 2008
ARMC3	8	Alexander E. Ivliev et al, Bayesian (TJP van Dam et al.), Cilia Carta (TJP van Dam et al.), Lambacher N. et al., Ross et al., McClintock et al., Monika-Abedin-Sigg et al., Ramona A. Hoh et al.
ASPM	8	Hannah Müller et al., Li et al., Ross et al., SYSCILIA Gold Standard (van Dam TJ et al.), McClintock et al., Fritz-Laylin L.K. et Cande, Marshall et al., Blacque et al._sage
ATG16L1	8	Efimenko et al., Phirke et al., Cilia Carta (TJP van Dam et al.), GO CC Cilium, Karsten Boldt et al., McClintock et al., Marshall et al., Blacque et al._xbox
ATP5F1A	8	Kilburn et al., Hannah Müller et al., SYSCILIA Gold Standard (van Dam TJ et al.), McClintock et al., Andersen et al., Mayer et al. 2008, Blacque et al._sage
ATP6V1B2	8	Kilburn et al., Pazour et al., Gabrielle Wheway, Liu et al., McClintock et al., Monika-Abedin-Sigg et al., Fritz-Laylin L.K. et Cande, Mayer et al. 2008
BBIP1	8	Phirke et al., Alexander E. Ivliev et al, Chen et al., Cilia Carta (TJP van Dam et al.), GO CC Cilium, Karsten Boldt et al., David K. Breslow et al., Monika-Abedin-Sigg et al.
C11orf88	8	Alexander E. Ivliev et al, Bayesian (TJP van Dam et al.), Cilia Carta (TJP van Dam et al.), Lambacher N. et al., Ross et al., McClintock et al., Ramona A. Hoh et al., Marshall et al.
C1orf194	8	Bayesian (TJP van Dam et al.), Cilia Carta (TJP van Dam et al.), Lambacher N. et al., Ross et al., Semil P. Choksi et al., Gabrielle Wheway, Monika-Abedin-Sigg et al., Ramona A. Hoh et al.
C21orf58	8	Alexander E. Ivliev et al, Bayesian (TJP van Dam et al.), Cilia Carta (TJP van Dam et al.), Lambacher N. et al., Semil P. Choksi et al., Ramona A. Hoh et al., Geremek M. et al. 2011, Geremek M. et al. 2014
CALM2	8	Phirke et al., Alexander E. Ivliev et al, Karsten Boldt et al., Li et al., Ross et al., McClintock et al., Nogales-Cadenas R. et al., Fritz-Laylin L.K. et Cande
CALM3	8	Phirke et al., Andersen et al., Ross et al., McClintock et al., Broadhead et al., Nogales-Cadenas R. et al., Blacque et al._xbox, Blacque et al._sage
CALML4	8	Alexander E. Ivliev et al, Bayesian (TJP van Dam et al.), Cilia Carta (TJP van Dam et al.), Lambacher N. et al., Ross et al., Ramona A. Hoh et al., Geremek M. et al. 2011, Marshall et al.
CAPZB	8	Karsten Boldt et al., SYSCILIA Gold Standard (van Dam TJ et al.), David U. Mick et al., Liu et al., McClintock et al., Fritz-Laylin L.K. et Cande, Mayer et al. 2008, Blacque et al._xbox
CBY1	8	Laurençon et al., Alexander E. Ivliev et al, Cilia Carta (TJP van Dam et al.), GO CC Cilium, Karsten Boldt et al., SYSCILIA Gold Standard (van Dam TJ et al.), Ramona A. Hoh et al., Marshall et al.
CCDC42	8	Dey G et al., Li et al., Pazour et al., Semil P. Choksi et al., McClintock et al., Monika-Abedin-Sigg et al., Broadhead et al., Hodges ME. et al.
CCDC61	8	Andersen et al., Dey G et al., Lambacher N. et al., SYSCILIA Gold Standard (van Dam TJ et al.), Monika-Abedin-Sigg et al., Nogales-Cadenas R. et al., Marshall et al., Hodges ME. et al.
CCDC81	8	Alexander E. Ivliev et al, Bayesian (TJP van Dam et al.), Cilia Carta (TJP van Dam et al.), Ross et al., Monika-Abedin-Sigg et al., Ramona A. Hoh et al., Geremek M. et al. 2011, Fritz-Laylin L.K. et Cande
CEP126	8	Alexander E. Ivliev et al, GO CC Cilium, Ross et al., Monika-Abedin-Sigg et al., Bayesian (TJP van Dam et al.), Cilia Carta (TJP van Dam et al.), Lambacher N. et al., Semil P. Choksi et al.
CEP19	8	Alexander E. Ivliev et al, Cilia Carta (TJP van Dam et al.), Dey G et al., GO CC Cilium, Lambacher N. et al., Ross et al., Semil P. Choksi et al., Nogales-Cadenas R. et al.
CEP89	8	Alexander E. Ivliev et al, Andersen et al., Cilia Carta (TJP van Dam et al.), GO CC Cilium, SYSCILIA Gold Standard (van Dam TJ et al.), Jakobsen L. et al., Nogales-Cadenas R. et al.
CFAP97	8	Laurençon et al., Alexander E. Ivliev et al, Ostrowski et al., Pazour et al., McClintock et al., Monika-Abedin-Sigg et al., Broadhead et al.
CHMP4B	8	Gabrielle Wheway, McClintock et al., Monika-Abedin-Sigg et al., Ishikawa H. et al, Blacque et al._xbox, Blacque et al._sage, Arnaiz O. et al.
CHRNA7	8	Phirke et al., Chen et al., Li et al., McClintock et al., Blacque et al._xbox
CKB	8	Efimenko et al., Phirke et al., Laurençon et al., Alexander E. Ivliev et al, Mayer et al. 2009, Ramona A. Hoh et al., Mayer et al. 2008, Blacque et al._xbox
CLASP1	8	Hannah Müller et al., Andersen et al., Bayesian (TJP van Dam et al.), Cilia Carta (TJP van Dam et al.), Karsten Boldt et al., Liu et al., McClintock et al., Blacque et al._xbox
CLIC1	8	Andersen et al., Mayer et al. 2009, Ostrowski et al., David U. Mick et al., Liu et al., McClintock et al., Mayer et al. 2008
CLIC6	8	Alexander E. Ivliev et al, Lambacher N. et al., Mayer et al. 2009, Ross et al., Semil P. Choksi et al., SYSCILIA Gold Standard (van Dam TJ et al.), Liu et al., Mayer et al. 2008
CNOT1	8	Alexander E. Ivliev et al, Karsten Boldt et al., SYSCILIA Gold Standard (van Dam TJ et al.), Gabrielle Wheway, Liu et al., McClintock et al., Yano J. et al., Blacque et al._sage
CRISP2	8	Efimenko et al., Phirke et al., Alexander E. Ivliev et al, Ross et al., Blacque et al._xbox, David U. Mick et al.
CYP2C8	8	Efimenko et al., Phirke et al., Alexander E. Ivliev et al, Geremek M. et al. 2014, Blacque et al._xbox
DAB2IP	8	Andersen et al., Karsten Boldt et al., Liu et al., McClintock et al., Nogales-Cadenas R. et al., Blacque et al._xbox, Arnaiz O. et al.
DDX5	8	Hannah Müller et al., Andersen et al., Karsten Boldt et al., Pazour et al., Ross et al., Liu et al., Keller et al.
DECR1	8	Efimenko et al., Phirke et al., Andersen et al., McClintock et al., Monika-Abedin-Sigg et al., Blacque et al._xbox, Arnaiz O. et al.
DHX9	8	Andersen et al., Karsten Boldt et al., David U. Mick et al., Gabrielle Wheway, Liu et al., McClintock et al., Marshall et al.
DMD	8	Phirke et al., Laurençon et al., Alexander E. Ivliev et al, Bayesian (TJP van Dam et al.), Cilia Carta (TJP van Dam et al.), GO CC Cilium, Liu et al., Hodges ME. et al.
DNAAF5	8	Alexander E. Ivliev et al, GO CC Cilium, Karsten Boldt et al., McClintock et al., Cilia Carta (TJP van Dam et al.), Dey G et al., Lambacher N. et al., SYSCILIA Gold Standard (van Dam TJ et al.)
DRG1	8	Karsten Boldt et al., Gabrielle Wheway, Liu et al., McClintock et al., Monika-Abedin-Sigg et al., Ishikawa H. et al, Marshall et al., Blacque et al._xbox
DZIP1	8	Alexander E. Ivliev et al, Bayesian (TJP van Dam et al.), Cilia Carta (TJP van Dam et al.), Dey G et al., GO CC Cilium, Karsten Boldt et al., Lambacher N. et al., Nogales-Cadenas R. et al.
EEF1G	8	Andersen et al., Pazour et al., Liu et al., Lauwaet T. et al., Fritz-Laylin L.K. et Cande, Blacque et al._sage
EFCAB6	8	Kilburn et al., Alexander E. Ivliev et al, Dey G et al., Lambacher N. et al., Semil P. Choksi et al., Monika-Abedin-Sigg et al., Geremek M. et al. 2011, Geremek M. et al. 2014
EIF4A1	8	Phirke et al., Hannah Müller et al., Andersen et al., Liu et al., Lauwaet T. et al., Fritz-Laylin L.K. et Cande, Mayer et al. 2008
ERICH5	8	Bayesian (TJP van Dam et al.), Cilia Carta (TJP van Dam et al.), SYSCILIA Gold Standard (van Dam TJ et al.), Alexander E. Ivliev et al, Mayer et al. 2009, Ross et al., Geremek M. et al. 2011, Geremek M. et al. 2014
FAIM	8	Phirke et al., Alexander E. Ivliev et al, Bayesian (TJP van Dam et al.), Cilia Carta (TJP van Dam et al.), Semil P. Choksi et al., Liu et al., McClintock et al., Blacque et al._xbox
FAM216B	8	Alexander E. Ivliev et al, Bayesian (TJP van Dam et al.), Cilia Carta (TJP van Dam et al.), Lambacher N. et al., Ross et al., Geremek M. et al. 2011, Geremek M. et al. 2014, Kubo A. et al.
GDI1	8	Karsten Boldt et al., Pazour et al., Liu et al., McClintock et al., Monika-Abedin-Sigg et al., Fritz-Laylin L.K. et Cande, Nakachi M. et al.
GNAI2	8	Efimenko et al., Chen et al., Mayer et al. 2009, Ostrowski et al., Liu et al., McClintock et al., Mayer et al. 2008, Blacque et al._xbox
GNAS	8	Bayesian (TJP van Dam et al.), Cilia Carta (TJP van Dam et al.), Mayer et al. 2009, Liu et al., McClintock et al., Monika-Abedin-Sigg et al., Ishikawa H. et al, Mayer et al. 2008
HSP90B1	8	Bayesian (TJP van Dam et al.), Cilia Carta (TJP van Dam et al.), Mayer et al. 2009, SYSCILIA Gold Standard (van Dam TJ et al.), Gabrielle Wheway, Liu et al., McClintock et al., Blacque et al._sage
HSPA1A	8	Hannah Müller et al., Ostrowski et al., Ross et al., Gabrielle Wheway, Liu et al., Monika-Abedin-Sigg et al., Nogales-Cadenas R. et al.
HSPA1L	8	Hannah Müller et al., Bayesian (TJP van Dam et al.), Cilia Carta (TJP van Dam et al.), Karsten Boldt et al., Pazour et al., Ross et al., Liu et al., Marshall et al.
IDH2	8	Kilburn et al., Alexander E. Ivliev et al, Andersen et al., Karsten Boldt et al., Monika-Abedin-Sigg et al., Fritz-Laylin L.K. et Cande, Nakachi M. et al.
INPP5E	8	Bechstedt et al., Cilia Carta (TJP van Dam et al.), GO CC Cilium, Karsten Boldt et al., SYSCILIA Gold Standard (van Dam TJ et al.), David K. Breslow et al., Kim J. et al., Ishikawa H. et al
IQCD	8	Alexander E. Ivliev et al, Bayesian (TJP van Dam et al.), Cilia Carta (TJP van Dam et al.), Dey G et al., Pazour et al., Monika-Abedin-Sigg et al., Geremek M. et al. 2011, Marshall et al.
JHY	8	Cilia Carta (TJP van Dam et al.), GO CC Cilium, Mayer et al. 2009, Semil P. Choksi et al., Monika-Abedin-Sigg et al., Geremek M. et al. 2011, Alexander E. Ivliev et al, Gabrielle Wheway
KIAA0586	8	Alexander E. Ivliev et al, Andersen et al., Cilia Carta (TJP van Dam et al.), GO CC Cilium, David K. Breslow et al., Jakobsen L. et al., Marshall et al.
KIAA0753	8	Alexander E. Ivliev et al, Bayesian (TJP van Dam et al.), Cilia Carta (TJP van Dam et al.), Lambacher N. et al., David K. Breslow et al., Geremek M. et al. 2014, Jakobsen L. et al., Nogales-Cadenas R. et al.
KIF11	8	Efimenko et al., Hannah Müller et al., Ross et al., SYSCILIA Gold Standard (van Dam TJ et al.), McClintock et al., Nogales-Cadenas R. et al., Blacque et al._xbox, Arnaiz O. et al.
LRP1	8	Kilburn et al., Efimenko et al., Mayer et al. 2009, Liu et al., Fritz-Laylin L.K. et Cande, Mayer et al. 2008, Marshall et al., Blacque et al._sage
LRRC46	8	Alexander E. Ivliev et al, Bayesian (TJP van Dam et al.), Cilia Carta (TJP van Dam et al.), Lambacher N. et al., Ross et al., Geremek M. et al. 2011, Geremek M. et al. 2014, Marshall et al.
LRRC49	8	Alexander E. Ivliev et al, Bayesian (TJP van Dam et al.), Cilia Carta (TJP van Dam et al.), Dey G et al., Lambacher N. et al., Ross et al., Geremek M. et al. 2011, Marshall et al.
LRRC56	8	Alexander E. Ivliev et al, Baron DM et al., Dey G et al., Semil P. Choksi et al., McClintock et al., Marshall et al., Hodges ME. et al., Arnaiz O. et al.
MAPK1	8	Andersen et al., Pazour et al., Liu et al., McClintock et al., Monika-Abedin-Sigg et al., Nogales-Cadenas R. et al., Blacque et al._xbox
MLEC	8	Phirke et al., Karsten Boldt et al., Mayer et al. 2009, SYSCILIA Gold Standard (van Dam TJ et al.), David U. Mick et al., McClintock et al., Mayer et al. 2008, Blacque et al._xbox
MSN	8	Andersen et al., Mayer et al. 2009, Ross et al., Gabrielle Wheway, Liu et al., McClintock et al., Mayer et al. 2008
MYB	8	Hannah Müller et al., Alexander E. Ivliev et al, Bayesian (TJP van Dam et al.), Cilia Carta (TJP van Dam et al.), Lambacher N. et al., Ross et al., Ramona A. Hoh et al., Marshall et al.
MYEF2	8	Phirke et al., Alexander E. Ivliev et al, Li et al., Ross et al., SYSCILIA Gold Standard (van Dam TJ et al.), Liu et al., McClintock et al., Fritz-Laylin L.K. et Cande
MYH9	8	Andersen et al., Mayer et al. 2009, Liu et al., McClintock et al., Broadhead et al., Mayer et al. 2008, Keller et al.
MYO5B	8	Alexander E. Ivliev et al, Bayesian (TJP van Dam et al.), Cilia Carta (TJP van Dam et al.), Karsten Boldt et al., Ross et al., Liu et al., Blacque et al._xbox
NDE1	8	Andersen et al., Karsten Boldt et al., Ross et al., Gabrielle Wheway, Jakobsen L. et al., Nogales-Cadenas R. et al., Marshall et al.
NEK2	8	Hannah Müller et al., Andersen et al., Cilia Carta (TJP van Dam et al.), SYSCILIA Gold Standard (van Dam TJ et al.), Lauwaet T. et al., Nogales-Cadenas R. et al., Marshall et al.
P4HB	8	Phirke et al., Karsten Boldt et al., SYSCILIA Gold Standard (van Dam TJ et al.), Liu et al., McClintock et al., Lauwaet T. et al., Blacque et al._xbox, Blacque et al._sage
PACRGL	8	Kilburn et al., Alexander E. Ivliev et al, Dey G et al., Lambacher N. et al., Ross et al., Lauwaet T. et al., Nogales-Cadenas R. et al., Arnaiz O. et al.
PDHB	8	Kilburn et al., Efimenko et al., Karsten Boldt et al., SYSCILIA Gold Standard (van Dam TJ et al.), Gabrielle Wheway, McClintock et al., Marshall et al., Blacque et al._xbox
PDIA3	8	Karsten Boldt et al., SYSCILIA Gold Standard (van Dam TJ et al.), Gabrielle Wheway, Liu et al., McClintock et al., Ishikawa H. et al, Mayer et al. 2008, Blacque et al._xbox
PFN2	8	Alexander E. Ivliev et al, Bayesian (TJP van Dam et al.), Cilia Carta (TJP van Dam et al.), Karsten Boldt et al., Lambacher N. et al., Liu et al., Geremek M. et al. 2011, Marshall et al.
PLEKHB1	8	Alexander E. Ivliev et al, Bayesian (TJP van Dam et al.), Cilia Carta (TJP van Dam et al.), Ross et al., Liu et al., McClintock et al., Geremek M. et al. 2011, Geremek M. et al. 2014
PPID	8	Alexander E. Ivliev et al, Bayesian (TJP van Dam et al.), Cilia Carta (TJP van Dam et al.), Karsten Boldt et al., Gabrielle Wheway, Liu et al., Monika-Abedin-Sigg et al., Marshall et al.
PPP1R36	8	Stubbs J.L. et al., Alexander E. Ivliev et al, Lambacher N. et al., McClintock et al., Monika-Abedin-Sigg et al., Ramona A. Hoh et al., Fritz-Laylin L.K. et Cande, Marshall et al.
PPP1R7	8	Efimenko et al., Alexander E. Ivliev et al, Bayesian (TJP van Dam et al.), Cilia Carta (TJP van Dam et al.), Karsten Boldt et al., Liu et al., McClintock et al., Monika-Abedin-Sigg et al.
PRDX1	8	Hannah Müller et al., Alexander E. Ivliev et al, Andersen et al., Liu et al., McClintock et al., Broadhead et al., Lauwaet T. et al.
PSMB4	8	Laurençon et al., Gabrielle Wheway, Liu et al., McClintock et al., Monika-Abedin-Sigg et al., Jakobsen L. et al., Nogales-Cadenas R. et al., Blacque et al._xbox
RAB21	8	Efimenko et al., Karsten Boldt et al., Mayer et al. 2009, SYSCILIA Gold Standard (van Dam TJ et al.), Liu et al., McClintock et al., Monika-Abedin-Sigg et al., Mayer et al. 2008
RAB3IP	8	Alexander E. Ivliev et al, Cilia Carta (TJP van Dam et al.), GO CC Cilium, Karsten Boldt et al., SYSCILIA Gold Standard (van Dam TJ et al.), Geremek M. et al. 2011, Nogales-Cadenas R. et al., Marshall et al.
RABL2B	8	Bayesian (TJP van Dam et al.), Cilia Carta (TJP van Dam et al.), Dey G et al., Lambacher N. et al., Ross et al., SYSCILIA Gold Standard (van Dam TJ et al.), Geremek M. et al. 2011, Geremek M. et al. 2014
RANGAP1	8	Efimenko et al., Hannah Müller et al., SYSCILIA Gold Standard (van Dam TJ et al.), Gabrielle Wheway, McClintock et al., Nogales-Cadenas R. et al., Ishikawa H. et al, Marshall et al.
RAP1B	8	Efimenko et al., Mayer et al. 2009, Gabrielle Wheway, Liu et al., Monika-Abedin-Sigg et al., Fritz-Laylin L.K. et Cande, Mayer et al. 2008, Blacque et al._xbox
RFX2	8	Alexander E. Ivliev et al, Bayesian (TJP van Dam et al.), Cilia Carta (TJP van Dam et al.), Ross et al., Semil P. Choksi et al., McClintock et al., Ramona A. Hoh et al., Geremek M. et al. 2014
RIIAD1	8	Alexander E. Ivliev et al, Lambacher N. et al., Ross et al., SYSCILIA Gold Standard (van Dam TJ et al.), McClintock et al., Ramona A. Hoh et al., Marshall et al., Arnaiz O. et al.
RP1	8	Alexander E. Ivliev et al, Cilia Carta (TJP van Dam et al.), GO CC Cilium, Ostrowski et al., SYSCILIA Gold Standard (van Dam TJ et al.), Liu et al., McClintock et al., Monika-Abedin-Sigg et al.
RPL11	8	Hannah Müller et al., Andersen et al., Gabrielle Wheway, Monika-Abedin-Sigg et al., Broadhead et al., Lauwaet T. et al., Fritz-Laylin L.K. et Cande
RPL13	8	Hannah Müller et al., Andersen et al., Gabrielle Wheway, Broadhead et al., Lauwaet T. et al., Fritz-Laylin L.K. et Cande, Mayer et al. 2008
RPL18	8	Hannah Müller et al., Andersen et al., Gabrielle Wheway, Broadhead et al., Lauwaet T. et al., Ishikawa H. et al, Mayer et al. 2008
RPL23	8	Hannah Müller et al., Andersen et al., Ross et al., Gabrielle Wheway, Broadhead et al., Lauwaet T. et al., Fritz-Laylin L.K. et Cande
RPL27	8	Kilburn et al., Hannah Müller et al., Laurençon et al., Andersen et al., SYSCILIA Gold Standard (van Dam TJ et al.), Gabrielle Wheway, Lauwaet T. et al.
RPS14	8	Andersen et al., SYSCILIA Gold Standard (van Dam TJ et al.), McClintock et al., Broadhead et al., Lauwaet T. et al., Ishikawa H. et al, Blacque et al._xbox
RPS19	8	Hannah Müller et al., Andersen et al., Karsten Boldt et al., SYSCILIA Gold Standard (van Dam TJ et al.), Gabrielle Wheway, McClintock et al., Blacque et al._xbox
RPS2	8	Kilburn et al., Andersen et al., Gabrielle Wheway, Broadhead et al., Lauwaet T. et al., Fritz-Laylin L.K. et Cande, Keller et al.
RXRA	8	Efimenko et al., Phirke et al., Blacque et al._xbox, Blacque et al._sage
SDCCAG8	8	Andersen et al., Cilia Carta (TJP van Dam et al.), Karsten Boldt et al., SYSCILIA Gold Standard (van Dam TJ et al.), David K. Breslow et al., Nogales-Cadenas R. et al., Cao W. et al., Marshall et al.
SELENBP1	8	Alexander E. Ivliev et al, Mayer et al. 2009, Ross et al., SYSCILIA Gold Standard (van Dam TJ et al.), Liu et al., McClintock et al., Monika-Abedin-Sigg et al., Mayer et al. 2008
SLC22A4	8	Laurençon et al., Alexander E. Ivliev et al, Bayesian (TJP van Dam et al.), Cilia Carta (TJP van Dam et al.), Ross et al., Geremek M. et al. 2011, Blacque et al._xbox
SLC25A3	8	Kilburn et al., Andersen et al., SYSCILIA Gold Standard (van Dam TJ et al.), McClintock et al., Mayer et al. 2008, Blacque et al._xbox
SPACA9	8	Lambacher N. et al., Semil P. Choksi et al., Alexander E. Ivliev et al, Ostrowski et al., Ross et al., McClintock et al., Monika-Abedin-Sigg et al., Ramona A. Hoh et al.
SPAG8	8	Alexander E. Ivliev et al, Monika-Abedin-Sigg et al., Ramona A. Hoh et al., Geremek M. et al. 2011, Geremek M. et al. 2014, Nogales-Cadenas R. et al., Marshall et al., Stubbs J.L. et al.
SPATA6	8	Alexander E. Ivliev et al, Bayesian (TJP van Dam et al.), Cilia Carta (TJP van Dam et al.), GO CC Cilium, Lambacher N. et al., Ross et al., SYSCILIA Gold Standard (van Dam TJ et al.), Monika-Abedin-Sigg et al.
TBC1D32	8	Cilia Carta (TJP van Dam et al.), GO CC Cilium, Karsten Boldt et al., Lambacher N. et al., Semil P. Choksi et al., David K. Breslow et al., Monika-Abedin-Sigg et al., Ishikawa H. et al
TCTN2	8	Cilia Carta (TJP van Dam et al.), Dey G et al., GO CC Cilium, Karsten Boldt et al., Lambacher N. et al., SYSCILIA Gold Standard (van Dam TJ et al.), David K. Breslow et al., Liu et al.
TEX26	8	Stubbs J.L. et al., Alexander E. Ivliev et al, Bayesian (TJP van Dam et al.), Cilia Carta (TJP van Dam et al.), Ross et al., Monika-Abedin-Sigg et al., Geremek M. et al. 2011, Nogales-Cadenas R. et al.
TMEM237	8	Chen et al., Cilia Carta (TJP van Dam et al.), GO CC Cilium, Karsten Boldt et al., Lambacher N. et al., SYSCILIA Gold Standard (van Dam TJ et al.), David K. Breslow et al., Liu et al.
TRIM2	8	Efimenko et al., Alexander E. Ivliev et al, Lambacher N. et al., Liu et al., McClintock et al., Kim J. et al., Nogales-Cadenas R. et al., Blacque et al._xbox
TUBA4A	8	Hannah Müller et al., Andersen et al., Cilia Carta (TJP van Dam et al.), SYSCILIA Gold Standard (van Dam TJ et al.), Liu et al., Nogales-Cadenas R. et al., Ishikawa H. et al
TUBG1	8	Hannah Müller et al., Andersen et al., Cilia Carta (TJP van Dam et al.), GO CC Cilium, Karsten Boldt et al., Nogales-Cadenas R. et al., Marshall et al.
TUBGCP3	8	Hannah Müller et al., Andersen et al., Cilia Carta (TJP van Dam et al.), SYSCILIA Gold Standard (van Dam TJ et al.), Liu et al., Lauwaet T. et al., Nogales-Cadenas R. et al.
TULP3	8	Alexander E. Ivliev et al, Cilia Carta (TJP van Dam et al.), GO CC Cilium, Karsten Boldt et al., SYSCILIA Gold Standard (van Dam TJ et al.), Gabrielle Wheway, Monika-Abedin-Sigg et al., Marshall et al.
UGT3A2	8	Efimenko et al., Phirke et al., Blacque et al._xbox
UNC119	8	Dey G et al., Karsten Boldt et al., Li et al., Liu et al., Nogales-Cadenas R. et al., Fritz-Laylin L.K. et Cande, Keller et al., Hodges ME. et al.
VAPA	8	Efimenko et al., Hannah Müller et al., Karsten Boldt et al., Mayer et al. 2009, Liu et al., Monika-Abedin-Sigg et al., Broadhead et al., Mayer et al. 2008
WDR38	8	Ross et al., Semil P. Choksi et al., Monika-Abedin-Sigg et al., Ramona A. Hoh et al., Geremek M. et al. 2011, Geremek M. et al. 2014, Marshall et al., Stubbs J.L. et al.
WDR48	8	Karsten Boldt et al., Ross et al., SYSCILIA Gold Standard (van Dam TJ et al.), Liu et al., McClintock et al., Kubo A. et al., Marshall et al., Blacque et al._xbox
WDR92	8	Avidor-Reiss et al., Alexander E. Ivliev et al, Dey G et al., Karsten Boldt et al., Li et al., Ross et al., Marshall et al., Arnaiz O. et al.
ZFP36L1	8	Efimenko et al., Phirke et al., SYSCILIA Gold Standard (van Dam TJ et al.), Blacque et al._xbox, Arnaiz O. et al.
ACTR1A	7	Andersen et al., Karsten Boldt et al., Mayer et al. 2009, SYSCILIA Gold Standard (van Dam TJ et al.), Liu et al., Nogales-Cadenas R. et al.
ADGB	7	Alexander E. Ivliev et al, Bayesian (TJP van Dam et al.), Cilia Carta (TJP van Dam et al.), Dey G et al., Ross et al., Semil P. Choksi et al., Monika-Abedin-Sigg et al.
AFG3L2	7	Laurençon et al., Karsten Boldt et al., Pazour et al., Ross et al., SYSCILIA Gold Standard (van Dam TJ et al.), McClintock et al., Blacque et al._xbox
AK9	7	Alexander E. Ivliev et al, Ross et al., Semil P. Choksi et al., Monika-Abedin-Sigg et al., Geremek M. et al. 2014, Arnaiz O. et al., Dey G et al.
AKR1A1	7	Mayer et al. 2009, Liu et al., Monika-Abedin-Sigg et al., Mayer et al. 2008, Blacque et al._xbox
ALDOA	7	Andersen et al., Pazour et al., Ross et al., Liu et al., Cao W. et al., Nakachi M. et al.
ANLN	7	Efimenko et al., Phirke et al., Hannah Müller et al., Ross et al., SYSCILIA Gold Standard (van Dam TJ et al.), Gabrielle Wheway, McClintock et al.
ANXA4	7	Mayer et al. 2009, Ostrowski et al., Liu et al., McClintock et al., Monika-Abedin-Sigg et al., Lauwaet T. et al., Mayer et al. 2008
AP2B1	7	Karsten Boldt et al., Ross et al., Liu et al., Monika-Abedin-Sigg et al., Lauwaet T. et al., Geremek M. et al. 2014, Ishikawa H. et al
ARPC1A	7	Efimenko et al., Hannah Müller et al., Liu et al., McClintock et al., Monika-Abedin-Sigg et al., Fritz-Laylin L.K. et Cande, Blacque et al._xbox
ATXN10	7	Cilia Carta (TJP van Dam et al.), GO CC Cilium, Karsten Boldt et al., Lambacher N. et al., Ross et al., SYSCILIA Gold Standard (van Dam TJ et al.), Liu et al.
AURKA	7	Phirke et al., Hannah Müller et al., Ross et al., Gabrielle Wheway, Jakobsen L. et al., Nogales-Cadenas R. et al., Marshall et al.
BBS12	7	Alexander E. Ivliev et al, Cilia Carta (TJP van Dam et al.), GO CC Cilium, Karsten Boldt et al., Lambacher N. et al., SYSCILIA Gold Standard (van Dam TJ et al.), David K. Breslow et al.
C20orf96	7	Alexander E. Ivliev et al, Semil P. Choksi et al., McClintock et al., Monika-Abedin-Sigg et al., Ramona A. Hoh et al., Geremek M. et al. 2014, Marshall et al.
C22orf23	7	Alexander E. Ivliev et al, Lambacher N. et al., Semil P. Choksi et al., Monika-Abedin-Sigg et al., Ramona A. Hoh et al., Geremek M. et al. 2011, Marshall et al.
C6orf118	7	Alexander E. Ivliev et al, Bayesian (TJP van Dam et al.), Cilia Carta (TJP van Dam et al.), Lambacher N. et al., Ross et al., Monika-Abedin-Sigg et al., Ramona A. Hoh et al.
CAPS2	7	Alexander E. Ivliev et al, Dey G et al., Lambacher N. et al., Semil P. Choksi et al., Nogales-Cadenas R. et al., Yano J. et al., Marshall et al.
CCDC153	7	Alexander E. Ivliev et al, Lambacher N. et al., Ross et al., SYSCILIA Gold Standard (van Dam TJ et al.), Gabrielle Wheway, Monika-Abedin-Sigg et al., Marshall et al.
CCDC17	7	Alexander E. Ivliev et al, Bayesian (TJP van Dam et al.), Cilia Carta (TJP van Dam et al.), Ross et al., Geremek M. et al. 2011, Geremek M. et al. 2014, Marshall et al.
CCDC191	7	Kilburn et al., Alexander E. Ivliev et al, Geremek M. et al. 2014, Bayesian (TJP van Dam et al.), Cilia Carta (TJP van Dam et al.), Lambacher N. et al., Semil P. Choksi et al.
CCDC77	7	Andersen et al., Dey G et al., Li et al., McClintock et al., Merchant et al., Nogales-Cadenas R. et al., Keller et al.
CCNO	7	Alexander E. Ivliev et al, Cilia Carta (TJP van Dam et al.), GO CC Cilium, Lambacher N. et al., Ross et al., Ramona A. Hoh et al., Marshall et al.
CD36	7	Alexander E. Ivliev et al, Mayer et al. 2009, Ross et al., SYSCILIA Gold Standard (van Dam TJ et al.), Ramona A. Hoh et al., Mayer et al. 2008, Hodges ME. et al.
CDK5	7	Kilburn et al., Karsten Boldt et al., Liu et al., McClintock et al., Monika-Abedin-Sigg et al., Lauwaet T. et al., Blacque et al._xbox
CENPE	7	Hannah Müller et al., Pazour et al., Nogales-Cadenas R. et al., Marshall et al., Blacque et al._xbox, Blacque et al._sage
CEP120	7	Alexander E. Ivliev et al, Andersen et al., Karsten Boldt et al., David K. Breslow et al., Gabrielle Wheway, Ramona A. Hoh et al., Nogales-Cadenas R. et al.
CEP43	7	Nogales-Cadenas R. et al., Alexander E. Ivliev et al, Andersen et al., Karsten Boldt et al., Liu et al., Marshall et al., Hodges ME. et al.
CEP72	7	Andersen et al., Cilia Carta (TJP van Dam et al.), SYSCILIA Gold Standard (van Dam TJ et al.), Nogales-Cadenas R. et al., Arnaiz O. et al.
CEP76	7	Alexander E. Ivliev et al, Andersen et al., Dey G et al., Karsten Boldt et al., Li et al., Ramona A. Hoh et al., Nogales-Cadenas R. et al.
CES1	7	Mayer et al. 2009, Ross et al., Semil P. Choksi et al., SYSCILIA Gold Standard (van Dam TJ et al.), Gabrielle Wheway, Geremek M. et al. 2014, Mayer et al. 2008
CHIT1	7	Efimenko et al., Phirke et al., Li et al., Blacque et al._xbox, Blacque et al._sage
CP	7	Alexander E. Ivliev et al, Mayer et al. 2009, Ross et al., Semil P. Choksi et al., SYSCILIA Gold Standard (van Dam TJ et al.), Liu et al., Mayer et al. 2008
CSE1L	7	Hannah Müller et al., Karsten Boldt et al., SYSCILIA Gold Standard (van Dam TJ et al.), Gabrielle Wheway, Liu et al., Ishikawa H. et al, Blacque et al._xbox
CSNK1E	7	Bechstedt et al., Andersen et al., Gabrielle Wheway, Monika-Abedin-Sigg et al., Nogales-Cadenas R. et al., Fritz-Laylin L.K. et Cande
CTNND1	7	Hannah Müller et al., Mayer et al. 2009, Pazour et al., SYSCILIA Gold Standard (van Dam TJ et al.), Liu et al., Nogales-Cadenas R. et al., Marshall et al.
CYP4B1	7	Alexander E. Ivliev et al, Mayer et al. 2009, Ross et al., SYSCILIA Gold Standard (van Dam TJ et al.), Geremek M. et al. 2011, Kubo A. et al., Mayer et al. 2008
CYP4V2	7	Efimenko et al., Phirke et al., Alexander E. Ivliev et al, Ross et al., Blacque et al._xbox
DCXR	7	Phirke et al., Ross et al., Semil P. Choksi et al., SYSCILIA Gold Standard (van Dam TJ et al.), McClintock et al., Monika-Abedin-Sigg et al., Blacque et al._xbox
DDX17	7	Phirke et al., Hannah Müller et al., Andersen et al., Karsten Boldt et al., Liu et al., Keller et al.
DHRS4	7	Efimenko et al., Phirke et al., Laurençon et al., Liu et al., Blacque et al._xbox
DPCD	7	Alexander E. Ivliev et al, Cilia Carta (TJP van Dam et al.), Lambacher N. et al., SYSCILIA Gold Standard (van Dam TJ et al.), McClintock et al., Marshall et al., Arnaiz O. et al.
DSP	7	Hannah Müller et al., Alexander E. Ivliev et al, Mayer et al. 2009, Liu et al., Broadhead et al., Yano J. et al., Mayer et al. 2008
EDC4	7	Hannah Müller et al., Andersen et al., Gabrielle Wheway, Liu et al., Nogales-Cadenas R. et al., Ishikawa H. et al, Marshall et al.
EEF1B2	7	Andersen et al., SYSCILIA Gold Standard (van Dam TJ et al.), Liu et al., McClintock et al., Lauwaet T. et al., Blacque et al._sage
EFCAB12	7	Alexander E. Ivliev et al, Bayesian (TJP van Dam et al.), Cilia Carta (TJP van Dam et al.), Lambacher N. et al., Ross et al., Monika-Abedin-Sigg et al., Geremek M. et al. 2014
EFTUD2	7	Phirke et al., Alexander E. Ivliev et al, Bayesian (TJP van Dam et al.), Cilia Carta (TJP van Dam et al.), Karsten Boldt et al., Gabrielle Wheway, Liu et al.
EIF3L	7	Efimenko et al., Andersen et al., Karsten Boldt et al., Liu et al., McClintock et al., Ishikawa H. et al
ENPP5	7	Alexander E. Ivliev et al, Bayesian (TJP van Dam et al.), Cilia Carta (TJP van Dam et al.), Lambacher N. et al., Ross et al., Geremek M. et al. 2011, Geremek M. et al. 2014
EPHX1	7	Laurençon et al., Alexander E. Ivliev et al, Mayer et al. 2009, SYSCILIA Gold Standard (van Dam TJ et al.), Geremek M. et al. 2014, Mayer et al. 2008, Blacque et al._sage
FBL	7	Hannah Müller et al., Andersen et al., Gabrielle Wheway, Liu et al., Lauwaet T. et al., Kim J. et al.
FBXO15	7	Alexander E. Ivliev et al, Bayesian (TJP van Dam et al.), Cilia Carta (TJP van Dam et al.), Ross et al., Semil P. Choksi et al., Gabrielle Wheway, Geremek M. et al. 2011
FGFR3	7	Efimenko et al., Phirke et al., Alexander E. Ivliev et al, Chen et al., Marshall et al., Blacque et al._xbox
GARS1	7	Karsten Boldt et al., Pazour et al., SYSCILIA Gold Standard (van Dam TJ et al.), McClintock et al., Monika-Abedin-Sigg et al., Andersen et al.
GLIS3	7	Laurençon et al., Alexander E. Ivliev et al, Ross et al., Semil P. Choksi et al., David U. Mick et al., Geremek M. et al. 2014, Marshall et al.
GLUL	7	Mayer et al. 2009, Semil P. Choksi et al., SYSCILIA Gold Standard (van Dam TJ et al.), Liu et al., McClintock et al., Monika-Abedin-Sigg et al., Mayer et al. 2008
GSTA1	7	Bayesian (TJP van Dam et al.), Cilia Carta (TJP van Dam et al.), Pazour et al., Ross et al., Geremek M. et al. 2011, Fritz-Laylin L.K. et Cande, Arnaiz O. et al.
GUCY1B1	7	Li et al., Liu et al., Blacque et al._xbox, Blacque et al._sage, Dey G et al., McClintock et al., Monika-Abedin-Sigg et al.
GUK1	7	Pazour et al., SYSCILIA Gold Standard (van Dam TJ et al.), Liu et al., McClintock et al., Monika-Abedin-Sigg et al., Fritz-Laylin L.K. et Cande, Blacque et al._sage
H2BC13	7	Andersen et al., Hannah Müller et al., Pazour et al., Monika-Abedin-Sigg et al., Lauwaet T. et al., Blacque et al._sage
HNRNPK	7	Alexander E. Ivliev et al, Andersen et al., Pazour et al., Ishikawa H. et al, Mayer et al. 2008
HSD17B12	7	Efimenko et al., Phirke et al., SYSCILIA Gold Standard (van Dam TJ et al.), Liu et al., McClintock et al., Blacque et al._xbox
HSD17B4	7	Kilburn et al., Efimenko et al., Andersen et al., SYSCILIA Gold Standard (van Dam TJ et al.), Gabrielle Wheway, McClintock et al.
HSPH1	7	Hannah Müller et al., Alexander E. Ivliev et al, Andersen et al., Ross et al., Ishikawa H. et al
IFTAP	7	Alexander E. Ivliev et al, Bayesian (TJP van Dam et al.), Cilia Carta (TJP van Dam et al.), Lambacher N. et al., Ross et al., Geremek M. et al. 2011, Marshall et al.
IMMT	7	Hannah Müller et al., Andersen et al., Karsten Boldt et al., Mayer et al. 2009, SYSCILIA Gold Standard (van Dam TJ et al.), Fritz-Laylin L.K. et Cande, Mayer et al. 2008
IQGAP2	7	Efimenko et al., Alexander E. Ivliev et al, Karsten Boldt et al., Ross et al., Liu et al., Geremek M. et al. 2014, Marshall et al.
IVD	7	Kilburn et al., Lambacher N. et al., Ross et al., Monika-Abedin-Sigg et al., Kubo A. et al., Blacque et al._sage, Nakachi M. et al.
KCNRG	7	Alexander E. Ivliev et al, Bayesian (TJP van Dam et al.), Cilia Carta (TJP van Dam et al.), Lambacher N. et al., Ross et al., Ramona A. Hoh et al., Geremek M. et al. 2011
KIF1B	7	Karsten Boldt et al., Ross et al., David U. Mick et al., Liu et al., McClintock et al., Monika-Abedin-Sigg et al., Fritz-Laylin L.K. et Cande
KIF24	7	Alexander E. Ivliev et al, Cilia Carta (TJP van Dam et al.), GO CC Cilium, SYSCILIA Gold Standard (van Dam TJ et al.), Geremek M. et al. 2014, Nogales-Cadenas R. et al., Marshall et al.
KIF3C	7	Cilia Carta (TJP van Dam et al.), Dey G et al., GO CC Cilium, Karsten Boldt et al., Li et al., Ross et al., SYSCILIA Gold Standard (van Dam TJ et al.)
KIF6	7	Alexander E. Ivliev et al, Dey G et al., Semil P. Choksi et al., McClintock et al., Monika-Abedin-Sigg et al., Geremek M. et al. 2011, Marshall et al.
KIFC3	7	Kilburn et al., Hannah Müller et al., Gabrielle Wheway, McClintock et al., Monika-Abedin-Sigg et al., Nogales-Cadenas R. et al., Blacque et al._xbox
KLC1	7	Cilia Carta (TJP van Dam et al.), GO CC Cilium, Karsten Boldt et al., Li et al., Pazour et al., Liu et al., Kim J. et al.
KLC2	7	Alexander E. Ivliev et al, Cilia Carta (TJP van Dam et al.), GO CC Cilium, Li et al., Pazour et al., Gabrielle Wheway, McClintock et al.
KLC3	7	Alexander E. Ivliev et al, Cilia Carta (TJP van Dam et al.), GO CC Cilium, Karsten Boldt et al., Ross et al., Liu et al., Arnaiz O. et al.
KNDC1	7	Kilburn et al., Phirke et al., Lambacher N. et al., Semil P. Choksi et al., Ramona A. Hoh et al., Geremek M. et al. 2014, Marshall et al.
LAMB1	7	Phirke et al., Laurençon et al., Ross et al., Gabrielle Wheway, Broadhead et al., Ishikawa H. et al, Hodges ME. et al.
LCP1	7	Andersen et al., Mayer et al. 2009, SYSCILIA Gold Standard (van Dam TJ et al.), Monika-Abedin-Sigg et al., Kubo A. et al., Mayer et al. 2008
LRBA	7	Efimenko et al., Alexander E. Ivliev et al, Bayesian (TJP van Dam et al.), Cilia Carta (TJP van Dam et al.), Lambacher N. et al., Liu et al., Lauwaet T. et al.
LRP2BP	7	Alexander E. Ivliev et al, Bayesian (TJP van Dam et al.), Cilia Carta (TJP van Dam et al.), Lambacher N. et al., Ross et al., Semil P. Choksi et al., Monika-Abedin-Sigg et al.
LRRC43	7	Alexander E. Ivliev et al, Bayesian (TJP van Dam et al.), Cilia Carta (TJP van Dam et al.), Monika-Abedin-Sigg et al., Geremek M. et al. 2011, Marshall et al., Arnaiz O. et al.
LRRC59	7	Mayer et al. 2009, SYSCILIA Gold Standard (van Dam TJ et al.), Liu et al., McClintock et al., Ishikawa H. et al, Mayer et al. 2008, Blacque et al._xbox
LRRC71	7	Alexander E. Ivliev et al, Semil P. Choksi et al., Monika-Abedin-Sigg et al., Broadhead et al., Geremek M. et al. 2011, Geremek M. et al. 2014, Fritz-Laylin L.K. et Cande
LRRC73	7	Alexander E. Ivliev et al, Bayesian (TJP van Dam et al.), Cilia Carta (TJP van Dam et al.), Lambacher N. et al., Liu et al., Monika-Abedin-Sigg et al., Geremek M. et al. 2011
LRRC74B	7	Alexander E. Ivliev et al, Gabrielle Wheway, McClintock et al., Monika-Abedin-Sigg et al., Ramona A. Hoh et al., Broadhead et al., Arnaiz O. et al.
MAGI2	7	Efimenko et al., Phirke et al., Alexander E. Ivliev et al, Bayesian (TJP van Dam et al.), Cilia Carta (TJP van Dam et al.), Lambacher N. et al., Liu et al.
MAP1B	7	Cilia Carta (TJP van Dam et al.), GO CC Cilium, Liu et al., McClintock et al., Ramona A. Hoh et al., Nogales-Cadenas R. et al., Blacque et al._xbox
MAP6	7	Alexander E. Ivliev et al, Bayesian (TJP van Dam et al.), Cilia Carta (TJP van Dam et al.), Liu et al., Geremek M. et al. 2011, Geremek M. et al. 2014, Nogales-Cadenas R. et al.
MAP9	7	Alexander E. Ivliev et al, Bayesian (TJP van Dam et al.), Cilia Carta (TJP van Dam et al.), Lambacher N. et al., Ross et al., Liu et al., Blacque et al._xbox
MAPK10	7	Efimenko et al., Alexander E. Ivliev et al, Lambacher N. et al., McClintock et al., Geremek M. et al. 2011, Geremek M. et al. 2014, Nogales-Cadenas R. et al.
MAPK15	7	Alexander E. Ivliev et al, Chen et al., SYSCILIA Gold Standard (van Dam TJ et al.), McClintock et al., Geremek M. et al. 2014, Yano J. et al., Blacque et al._xbox
MEIG1	7	Lambacher N. et al., Semil P. Choksi et al., McClintock et al., Monika-Abedin-Sigg et al., Ramona A. Hoh et al., Geremek M. et al. 2011, Marshall et al.
MOGS	7	Mayer et al. 2009, SYSCILIA Gold Standard (van Dam TJ et al.), Liu et al., McClintock et al., Geremek M. et al. 2014, Mayer et al. 2008, Blacque et al._xbox
MORN4	7	Avidor-Reiss et al., Alexander E. Ivliev et al, Lambacher N. et al., McClintock et al., Geremek M. et al. 2014, Yano J. et al., Marshall et al.
MTHFD1	7	Andersen et al., Pazour et al., Gabrielle Wheway, Liu et al., Fritz-Laylin L.K. et Cande, Arnaiz O. et al.
MYH14	7	Alexander E. Ivliev et al, Mayer et al. 2009, Pazour et al., Liu et al., Geremek M. et al. 2014, Mayer et al. 2008, Keller et al.
MYO6	7	Phirke et al., Mayer et al. 2009, SYSCILIA Gold Standard (van Dam TJ et al.), Liu et al., McClintock et al., Nogales-Cadenas R. et al., Blacque et al._xbox
MYO7A	7	Cilia Carta (TJP van Dam et al.), GO CC Cilium, Karsten Boldt et al., SYSCILIA Gold Standard (van Dam TJ et al.), Gabrielle Wheway, Liu et al., McClintock et al.
NACA	7	Mayer et al. 2009, Ostrowski et al., Pazour et al., Gabrielle Wheway, Liu et al., Ishikawa H. et al, Fritz-Laylin L.K. et Cande
NAPG	7	Mayer et al. 2009, SYSCILIA Gold Standard (van Dam TJ et al.), Liu et al., McClintock et al., Mayer et al. 2008, Marshall et al., Blacque et al._xbox
NBEA	7	Alexander E. Ivliev et al, Bayesian (TJP van Dam et al.), Cilia Carta (TJP van Dam et al.), Ross et al., Liu et al., McClintock et al., Nogales-Cadenas R. et al.
NDUFS1	7	Kilburn et al., Hannah Müller et al., Karsten Boldt et al., Ross et al., SYSCILIA Gold Standard (van Dam TJ et al.), Monika-Abedin-Sigg et al., Nakachi M. et al.
NEDD1	7	Hannah Müller et al., Andersen et al., Cilia Carta (TJP van Dam et al.), GO CC Cilium, Karsten Boldt et al., Nogales-Cadenas R. et al., Marshall et al.
NEK5	7	Alexander E. Ivliev et al, Karsten Boldt et al., Ross et al., Gabrielle Wheway, Ramona A. Hoh et al., Marshall et al., Stubbs J.L. et al.
NEK7	7	Efimenko et al., Alexander E. Ivliev et al, Dey G et al., Karsten Boldt et al., Pazour et al., McClintock et al., Blacque et al._xbox
NINL	7	Cilia Carta (TJP van Dam et al.), Karsten Boldt et al., SYSCILIA Gold Standard (van Dam TJ et al.), Broadhead et al., Geremek M. et al. 2014, Nogales-Cadenas R. et al., Yano J. et al.
NT5E	7	Li et al., Mayer et al. 2009, Pazour et al., Ross et al., Liu et al., Fritz-Laylin L.K. et Cande, Mayer et al. 2008
NUP107	7	Hannah Müller et al., Alexander E. Ivliev et al, Karsten Boldt et al., Pazour et al., SYSCILIA Gold Standard (van Dam TJ et al.), Gabrielle Wheway, McClintock et al.
OLA1	7	Kilburn et al., Karsten Boldt et al., Pazour et al., McClintock et al., Monika-Abedin-Sigg et al., Nogales-Cadenas R. et al., Fritz-Laylin L.K. et Cande
ORC1	7	Efimenko et al., Hannah Müller et al., Cilia Carta (TJP van Dam et al.), Ross et al., SYSCILIA Gold Standard (van Dam TJ et al.), McClintock et al.
ORC2	7	Efimenko et al., Phirke et al., SYSCILIA Gold Standard (van Dam TJ et al.), McClintock et al., Nogales-Cadenas R. et al., Blacque et al._xbox, Hannah Müller et al.
OSBPL3	7	Alexander E. Ivliev et al, Karsten Boldt et al., Ross et al., Semil P. Choksi et al., Geremek M. et al. 2014, Ishikawa H. et al, Marshall et al.
OSBPL6	7	Alexander E. Ivliev et al, Bayesian (TJP van Dam et al.), Cilia Carta (TJP van Dam et al.), Karsten Boldt et al., Lambacher N. et al., Ramona A. Hoh et al., Geremek M. et al. 2011
PA2G4	7	Kilburn et al., Andersen et al., Karsten Boldt et al., Liu et al., Monika-Abedin-Sigg et al., Ishikawa H. et al
PABPC4	7	Kilburn et al., Phirke et al., Hannah Müller et al., Andersen et al., Liu et al., Lauwaet T. et al.
PAN3	7	Alexander E. Ivliev et al, Karsten Boldt et al., McClintock et al., Jakobsen L. et al., Nogales-Cadenas R. et al., Blacque et al._xbox, Arnaiz O. et al.
PDXK	7	Phirke et al., Ross et al., Liu et al., McClintock et al., Ramona A. Hoh et al., Marshall et al., Blacque et al._xbox
PHTF1	7	Alexander E. Ivliev et al, Bayesian (TJP van Dam et al.), Cilia Carta (TJP van Dam et al.), Lambacher N. et al., Ross et al., Geremek M. et al. 2011, Marshall et al.
PIBF1	7	Andersen et al., Cilia Carta (TJP van Dam et al.), Karsten Boldt et al., SYSCILIA Gold Standard (van Dam TJ et al.), Gabrielle Wheway, Broadhead et al., Nogales-Cadenas R. et al.
PIK3R4	7	Bechstedt et al., Alexander E. Ivliev et al, Bayesian (TJP van Dam et al.), Cilia Carta (TJP van Dam et al.), GO CC Cilium, Liu et al., Kim J. et al.
PKHD1	7	Cilia Carta (TJP van Dam et al.), GO CC Cilium, SYSCILIA Gold Standard (van Dam TJ et al.), David K. Breslow et al., Gabrielle Wheway, McClintock et al., Nogales-Cadenas R. et al.
PKHD1L1	7	Cilia Carta (TJP van Dam et al.), GO CC Cilium, Pazour et al., Semil P. Choksi et al., McClintock et al., Monika-Abedin-Sigg et al., Yano J. et al.
PLEC	7	Karsten Boldt et al., Pazour et al., Ross et al., Liu et al., Keller et al., Hannah Müller et al.
PLK4	7	Andersen et al., Dey G et al., Ross et al., Gabrielle Wheway, Ramona A. Hoh et al., Nogales-Cadenas R. et al., Marshall et al.
PLSCR1	7	Alexander E. Ivliev et al, Semil P. Choksi et al., Gabrielle Wheway, Monika-Abedin-Sigg et al., Yano J. et al., Blacque et al._xbox, Arnaiz O. et al.
PPA1	7	Andersen et al., Karsten Boldt et al., Liu et al., McClintock et al., Fritz-Laylin L.K. et Cande, Marshall et al.
PPIA	7	Kilburn et al., Laurençon et al., Andersen et al., David U. Mick et al., Liu et al., Broadhead et al.
PRKAR1A	7	Bayesian (TJP van Dam et al.), Cilia Carta (TJP van Dam et al.), GO CC Cilium, Karsten Boldt et al., Liu et al., Monika-Abedin-Sigg et al., Yano J. et al.
PRPF8	7	Phirke et al., Andersen et al., Karsten Boldt et al., Gabrielle Wheway, Liu et al., Lauwaet T. et al.
PSMC5	7	Andersen et al., Bayesian (TJP van Dam et al.), Cilia Carta (TJP van Dam et al.), Karsten Boldt et al., Gabrielle Wheway, Liu et al.
PSMD6	7	Andersen et al., Karsten Boldt et al., Gabrielle Wheway, Liu et al., McClintock et al., Marshall et al.
PTPN23	7	Laurençon et al., Cilia Carta (TJP van Dam et al.), GO CC Cilium, Pazour et al., Liu et al., Kim J. et al., Yano J. et al.
RAB11FIP3	7	Hannah Müller et al., Cilia Carta (TJP van Dam et al.), SYSCILIA Gold Standard (van Dam TJ et al.), Nogales-Cadenas R. et al., Blacque et al._xbox, Blacque et al._sage
RAC1	7	Phirke et al., Karsten Boldt et al., David U. Mick et al., Liu et al., Monika-Abedin-Sigg et al., Yano J. et al., Mayer et al. 2008
RARS1	7	Pazour et al., SYSCILIA Gold Standard (van Dam TJ et al.), Liu et al., McClintock et al., Lauwaet T. et al., Yano J. et al., Marshall et al.
RBKS	7	Alexander E. Ivliev et al, Bayesian (TJP van Dam et al.), Cilia Carta (TJP van Dam et al.), Lambacher N. et al., Ross et al., Ramona A. Hoh et al., Geremek M. et al. 2011
RPGRIP1	7	Cilia Carta (TJP van Dam et al.), GO CC Cilium, Karsten Boldt et al., Lambacher N. et al., SYSCILIA Gold Standard (van Dam TJ et al.), Liu et al., Nogales-Cadenas R. et al.
RPL10	7	Alexander E. Ivliev et al, Hannah Müller et al., Andersen et al., Gabrielle Wheway, Broadhead et al., Fritz-Laylin L.K. et Cande
RPL12	7	Hannah Müller et al., Andersen et al., SYSCILIA Gold Standard (van Dam TJ et al.), Lauwaet T. et al., Ishikawa H. et al, Fritz-Laylin L.K. et Cande
RPL13A	7	Hannah Müller et al., Andersen et al., Broadhead et al., Lauwaet T. et al., Fritz-Laylin L.K. et Cande, Mayer et al. 2008
RPL19	7	Hannah Müller et al., Andersen et al., Gabrielle Wheway, Broadhead et al., Lauwaet T. et al., Fritz-Laylin L.K. et Cande
RPL3	7	Hannah Müller et al., Andersen et al., Gabrielle Wheway, Lauwaet T. et al., Fritz-Laylin L.K. et Cande, Mayer et al. 2008
RPL32	7	Kilburn et al., Andersen et al., Karsten Boldt et al., Gabrielle Wheway, Geremek M. et al. 2014, Fritz-Laylin L.K. et Cande
RPL35A	7	Andersen et al., Gabrielle Wheway, Broadhead et al., Lauwaet T. et al., Fritz-Laylin L.K. et Cande, Arnaiz O. et al.
RPL7	7	Andersen et al., Gabrielle Wheway, McClintock et al., Monika-Abedin-Sigg et al., Lauwaet T. et al., Ishikawa H. et al, Mayer et al. 2008
RPL8	7	Hannah Müller et al., Andersen et al., Gabrielle Wheway, Broadhead et al., Lauwaet T. et al., Fritz-Laylin L.K. et Cande
RPS23	7	Hannah Müller et al., Andersen et al., Gabrielle Wheway, Broadhead et al., Lauwaet T. et al., Fritz-Laylin L.K. et Cande
RPS3A	7	Hannah Müller et al., Andersen et al., Broadhead et al., Lauwaet T. et al., Fritz-Laylin L.K. et Cande, Mayer et al. 2008
RPS4X	7	Hannah Müller et al., Andersen et al., Broadhead et al., Lauwaet T. et al., Fritz-Laylin L.K. et Cande, Mayer et al. 2008
RPS5	7	Andersen et al., Gabrielle Wheway, McClintock et al., Lauwaet T. et al., Fritz-Laylin L.K. et Cande, Mayer et al. 2008
RPS6	7	Hannah Müller et al., Andersen et al., Gabrielle Wheway, Broadhead et al., Lauwaet T. et al., Mayer et al. 2008
RRM2	7	Phirke et al., Ross et al., Gabrielle Wheway, McClintock et al., Monika-Abedin-Sigg et al., Blacque et al._xbox, Blacque et al._sage
RTCB	7	Avidor-Reiss et al., Andersen et al., Karsten Boldt et al., Li et al., Liu et al., McClintock et al.
SCLT1	7	Andersen et al., Cilia Carta (TJP van Dam et al.), GO CC Cilium, SYSCILIA Gold Standard (van Dam TJ et al.), David K. Breslow et al., Nogales-Cadenas R. et al., Marshall et al.
SEC24B	7	Andersen et al., Karsten Boldt et al., Gabrielle Wheway, Liu et al., Ishikawa H. et al, Marshall et al.
SF3B3	7	Phirke et al., Laurençon et al., Karsten Boldt et al., Gabrielle Wheway, Liu et al., Nogales-Cadenas R. et al., Fritz-Laylin L.K. et Cande
SGPL1	7	Phirke et al., Hannah Müller et al., Chen et al., Mayer et al. 2009, SYSCILIA Gold Standard (van Dam TJ et al.), McClintock et al., Mayer et al. 2008
SLC12A2	7	Phirke et al., Alexander E. Ivliev et al, Mayer et al. 2009, Ross et al., SYSCILIA Gold Standard (van Dam TJ et al.), Liu et al., Mayer et al. 2008
SMC3	7	Phirke et al., Karsten Boldt et al., SYSCILIA Gold Standard (van Dam TJ et al.), Liu et al., McClintock et al., Broadhead et al., Nogales-Cadenas R. et al.
SORD	7	Avidor-Reiss et al., Alexander E. Ivliev et al, Cilia Carta (TJP van Dam et al.), GO CC Cilium, Ross et al., Geremek M. et al. 2014, Marshall et al.
SPATA7	7	Alexander E. Ivliev et al, Cilia Carta (TJP van Dam et al.), GO CC Cilium, Karsten Boldt et al., Lambacher N. et al., SYSCILIA Gold Standard (van Dam TJ et al.), Liu et al.
SPTBN1	7	Andersen et al., Mayer et al. 2009, Ross et al., Liu et al., McClintock et al., Mayer et al. 2008
SPTBN5	7	Phirke et al., Hannah Müller et al., Cilia Carta (TJP van Dam et al.), GO CC Cilium, SYSCILIA Gold Standard (van Dam TJ et al.), Fritz-Laylin L.K. et Cande, Blacque et al._sage
SRSF3	7	Phirke et al., Avidor-Reiss et al., Andersen et al., Karsten Boldt et al., Gabrielle Wheway, Liu et al.
STK36	7	Alexander E. Ivliev et al, Cilia Carta (TJP van Dam et al.), GO CC Cilium, Lambacher N. et al., SYSCILIA Gold Standard (van Dam TJ et al.), Gabrielle Wheway, Ramona A. Hoh et al.
TCP1	7	Alexander E. Ivliev et al, Andersen et al., Liu et al., McClintock et al., Lauwaet T. et al., Nogales-Cadenas R. et al.
TFPI	7	Efimenko et al., Phirke et al., Blacque et al._xbox, Blacque et al._sage
TNPO1	7	Cilia Carta (TJP van Dam et al.), GO CC Cilium, Karsten Boldt et al., SYSCILIA Gold Standard (van Dam TJ et al.), David U. Mick et al., Liu et al., Nogales-Cadenas R. et al.
TOP2A	7	Phirke et al., Hannah Müller et al., Ross et al., Gabrielle Wheway, Lauwaet T. et al., Nogales-Cadenas R. et al., Marshall et al.
TRIM32	7	Alexander E. Ivliev et al, Cilia Carta (TJP van Dam et al.), Karsten Boldt et al., SYSCILIA Gold Standard (van Dam TJ et al.), David K. Breslow et al., Gabrielle Wheway, Geremek M. et al. 2011
TTLL3	7	Cilia Carta (TJP van Dam et al.), GO CC Cilium, SYSCILIA Gold Standard (van Dam TJ et al.), McClintock et al., Monika-Abedin-Sigg et al., Geremek M. et al. 2014, Arnaiz O. et al.
TUBB2B	7	Cilia Carta (TJP van Dam et al.), SYSCILIA Gold Standard (van Dam TJ et al.), Liu et al., McClintock et al., Ishikawa H. et al, Fritz-Laylin L.K. et Cande, Blacque et al._xbox
TUBE1	7	Hannah Müller et al., Alexander E. Ivliev et al, Cilia Carta (TJP van Dam et al.), Dey G et al., SYSCILIA Gold Standard (van Dam TJ et al.), Nogales-Cadenas R. et al., Keller et al.
TUBGCP2	7	Hannah Müller et al., Andersen et al., Cilia Carta (TJP van Dam et al.), SYSCILIA Gold Standard (van Dam TJ et al.), Liu et al., Nogales-Cadenas R. et al.
TUBGCP4	7	Hannah Müller et al., Andersen et al., Cilia Carta (TJP van Dam et al.), Karsten Boldt et al., SYSCILIA Gold Standard (van Dam TJ et al.), Nogales-Cadenas R. et al.
TUFM	7	Kilburn et al., Alexander E. Ivliev et al, Andersen et al., Pazour et al., Blacque et al._xbox
TUSC3	7	Alexander E. Ivliev et al, Lambacher N. et al., Mayer et al. 2009, Liu et al., McClintock et al., Geremek M. et al. 2011, Mayer et al. 2008
TXN	7	Phirke et al., Alexander E. Ivliev et al, Andersen et al., Pazour et al., Liu et al., Fritz-Laylin L.K. et Cande
UBA52	7	Pazour et al., SYSCILIA Gold Standard (van Dam TJ et al.), Liu et al., McClintock et al., Lauwaet T. et al., Mayer et al. 2008, Blacque et al._xbox
UBB	7	Alexander E. Ivliev et al, Gabrielle Wheway, Liu et al., McClintock et al., Fritz-Laylin L.K. et Cande, Blacque et al._xbox, Arnaiz O. et al.
UBXN10	7	Alexander E. Ivliev et al, Bayesian (TJP van Dam et al.), Cilia Carta (TJP van Dam et al.), Lambacher N. et al., Ross et al., Ramona A. Hoh et al., Marshall et al.
UGDH	7	Alexander E. Ivliev et al, Chen et al., Pazour et al., SYSCILIA Gold Standard (van Dam TJ et al.), Gabrielle Wheway, McClintock et al., Monika-Abedin-Sigg et al.
UGP2	7	Mayer et al. 2009, SYSCILIA Gold Standard (van Dam TJ et al.), Liu et al., McClintock et al., Mayer et al. 2008, Blacque et al._xbox
UNC119B	7	Alexander E. Ivliev et al, Bayesian (TJP van Dam et al.), Cilia Carta (TJP van Dam et al.), Dey G et al., GO CC Cilium, Karsten Boldt et al., McClintock et al.
USP2	7	Bechstedt et al., Alexander E. Ivliev et al, Ross et al., Ramona A. Hoh et al., Geremek M. et al. 2014, Nogales-Cadenas R. et al., Marshall et al.
USP5	7	Phirke et al., Laurençon et al., Gabrielle Wheway, Liu et al., McClintock et al., Monika-Abedin-Sigg et al., Blacque et al._xbox
VIM	7	Andersen et al., Karsten Boldt et al., Mayer et al. 2009, Ross et al., Liu et al., Mayer et al. 2008
WDPCP	7	Alexander E. Ivliev et al, Cilia Carta (TJP van Dam et al.), GO CC Cilium, Lambacher N. et al., SYSCILIA Gold Standard (van Dam TJ et al.), David K. Breslow et al., Marshall et al.
WDR11	7	Cilia Carta (TJP van Dam et al.), GO CC Cilium, Liu et al., McClintock et al., Monika-Abedin-Sigg et al., Ishikawa H. et al, Blacque et al._xbox
WDR54	7	Efimenko et al., Phirke et al., Alexander E. Ivliev et al, Chen et al., Lambacher N. et al., Ross et al., Geremek M. et al. 2011
YWHAQ	7	Andersen et al., Bayesian (TJP van Dam et al.), Cilia Carta (TJP van Dam et al.), Liu et al., Nogales-Cadenas R. et al., Mayer et al. 2008
ZBBX	7	Alexander E. Ivliev et al, Bayesian (TJP van Dam et al.), Cilia Carta (TJP van Dam et al.), Lambacher N. et al., Ross et al., Semil P. Choksi et al., Geremek M. et al. 2011
ABCA13	6	Phirke et al., Alexander E. Ivliev et al, Mayer et al. 2009, Ross et al., SYSCILIA Gold Standard (van Dam TJ et al.), Geremek M. et al. 2014
ABCF2	6	Hannah Müller et al., Pazour et al., Liu et al., McClintock et al., Marshall et al., Keller et al.
ABHD6	6	Alexander E. Ivliev et al, Bayesian (TJP van Dam et al.), Cilia Carta (TJP van Dam et al.), Ross et al., Liu et al., Yano J. et al.
ABLIM1	6	Cilia Carta (TJP van Dam et al.), GO CC Cilium, Karsten Boldt et al., Ross et al., Liu et al., McClintock et al.
ACADSB	6	Efimenko et al., Chen et al., Ross et al., SYSCILIA Gold Standard (van Dam TJ et al.), McClintock et al., Blacque et al._xbox
ACLY	6	Andersen et al., Ross et al., David U. Mick et al., Gabrielle Wheway, Liu et al.
ACTN4	6	Karsten Boldt et al., Mayer et al. 2009, David U. Mick et al., Gabrielle Wheway, Liu et al., Mayer et al. 2008
ADCY3	6	Cilia Carta (TJP van Dam et al.), GO CC Cilium, Mayer et al. 2009, SYSCILIA Gold Standard (van Dam TJ et al.), Monika-Abedin-Sigg et al., Mayer et al. 2008
ADGRV1	6	Efimenko et al., Alexander E. Ivliev et al, Liu et al., Cilia Carta (TJP van Dam et al.), SYSCILIA Gold Standard (van Dam TJ et al.), David U. Mick et al.
ADH5	6	Pazour et al., Semil P. Choksi et al., SYSCILIA Gold Standard (van Dam TJ et al.), McClintock et al., Monika-Abedin-Sigg et al., Blacque et al._xbox
AGBL4	6	Efimenko et al., Laurençon et al., Cilia Carta (TJP van Dam et al.), GO CC Cilium, Gabrielle Wheway, Yano J. et al.
AHNAK	6	Karsten Boldt et al., Mayer et al. 2009, Ross et al., Liu et al., Monika-Abedin-Sigg et al., Mayer et al. 2008
ALYREF	6	Andersen et al., Karsten Boldt et al., Gabrielle Wheway, Liu et al., McClintock et al., Blacque et al._xbox
ANKRD17	6	Efimenko et al., Pazour et al., Liu et al., McClintock et al., Monika-Abedin-Sigg et al., Marshall et al.
ANKRD45	6	Alexander E. Ivliev et al, Lambacher N. et al., Semil P. Choksi et al., Monika-Abedin-Sigg et al., Ramona A. Hoh et al., Stubbs J.L. et al.
ANXA2	6	Andersen et al., Mayer et al. 2009, Semil P. Choksi et al., Liu et al., Mayer et al. 2008
AQR	6	Phirke et al., Ross et al., Gabrielle Wheway, McClintock et al., Monika-Abedin-Sigg et al., Blacque et al._sage
ARF4	6	Cilia Carta (TJP van Dam et al.), Semil P. Choksi et al., SYSCILIA Gold Standard (van Dam TJ et al.), Liu et al., Monika-Abedin-Sigg et al., Ishikawa H. et al
ARL2	6	Karsten Boldt et al., David U. Mick et al., McClintock et al., Monika-Abedin-Sigg et al., Nogales-Cadenas R. et al., Blacque et al._xbox
AS3MT	6	Kilburn et al., Alexander E. Ivliev et al, Pazour et al., Liu et al., McClintock et al., Monika-Abedin-Sigg et al.
ATP2B1	6	Alexander E. Ivliev et al, Mayer et al. 2009, Pazour et al., Liu et al., Yano J. et al., Mayer et al. 2008
ATP2B2	6	Cilia Carta (TJP van Dam et al.), GO CC Cilium, Karsten Boldt et al., Pazour et al., Liu et al., Yano J. et al.
ATP5F1B	6	Kilburn et al., Hannah Müller et al., Andersen et al., Mayer et al. 2008, Nakachi M. et al.
ATP6V1A	6	Kilburn et al., Hannah Müller et al., Liu et al., McClintock et al., Monika-Abedin-Sigg et al., Fritz-Laylin L.K. et Cande
ATP6V1C1	6	Bayesian (TJP van Dam et al.), Cilia Carta (TJP van Dam et al.), Ross et al., Liu et al., Mayer et al. 2008, Marshall et al.
ATP6V1E1	6	Pazour et al., Gabrielle Wheway, Liu et al., McClintock et al., Monika-Abedin-Sigg et al., Mayer et al. 2008
ATR	6	Alexander E. Ivliev et al, Ross et al., SYSCILIA Gold Standard (van Dam TJ et al.), Ramona A. Hoh et al., Nogales-Cadenas R. et al., Marshall et al.
BBS10	6	Cilia Carta (TJP van Dam et al.), GO CC Cilium, Karsten Boldt et al., Lambacher N. et al., SYSCILIA Gold Standard (van Dam TJ et al.), David K. Breslow et al.
C11orf49	6	Alexander E. Ivliev et al, Bayesian (TJP van Dam et al.), Cilia Carta (TJP van Dam et al.), Lambacher N. et al., Geremek M. et al. 2011, Marshall et al.
C11orf65	6	Alexander E. Ivliev et al, Dey G et al., Semil P. Choksi et al., McClintock et al., Monika-Abedin-Sigg et al., Geremek M. et al. 2011
C1orf158	6	Alexander E. Ivliev et al, Ross et al., Semil P. Choksi et al., Monika-Abedin-Sigg et al., Geremek M. et al. 2011, Geremek M. et al. 2014
C20orf85	6	Alexander E. Ivliev et al, Bayesian (TJP van Dam et al.), Cilia Carta (TJP van Dam et al.), Ross et al., Monika-Abedin-Sigg et al., Geremek M. et al. 2011
CAD	6	Hannah Müller et al., Laurençon et al., SYSCILIA Gold Standard (van Dam TJ et al.), Liu et al., McClintock et al., Blacque et al._xbox
CANX	6	Mayer et al. 2009, Gabrielle Wheway, Liu et al., McClintock et al., Mayer et al. 2008, Blacque et al._xbox
CAPN8	6	Phirke et al., Ross et al., Semil P. Choksi et al., McClintock et al., Monika-Abedin-Sigg et al., Blacque et al._xbox
CASK	6	Laurençon et al., Cilia Carta (TJP van Dam et al.), GO CC Cilium, Liu et al., Monika-Abedin-Sigg et al., Kim J. et al.
CATIP	6	Semil P. Choksi et al., Alexander E. Ivliev et al, Monika-Abedin-Sigg et al., Broadhead et al., Geremek M. et al. 2011, Geremek M. et al. 2014
CCDC180	6	Dey G et al., SYSCILIA Gold Standard (van Dam TJ et al.), Ross et al., Semil P. Choksi et al., Monika-Abedin-Sigg et al., Arnaiz O. et al.
CCDC33	6	Alexander E. Ivliev et al, Bayesian (TJP van Dam et al.), Cilia Carta (TJP van Dam et al.), Semil P. Choksi et al., Geremek M. et al. 2011, Geremek M. et al. 2014
CCDC34	6	Laurençon et al., Alexander E. Ivliev et al, Lambacher N. et al., Gabrielle Wheway, Nogales-Cadenas R. et al., Marshall et al.
CCDC60	6	Alexander E. Ivliev et al, Ross et al., Monika-Abedin-Sigg et al., Geremek M. et al. 2011, Nogales-Cadenas R. et al., Marshall et al.
CCDC74A	6	Alexander E. Ivliev et al, Bayesian (TJP van Dam et al.), Cilia Carta (TJP van Dam et al.), Ross et al., Semil P. Choksi et al., Monika-Abedin-Sigg et al.
CCDC74B	6	Alexander E. Ivliev et al, Bayesian (TJP van Dam et al.), Cilia Carta (TJP van Dam et al.), Ross et al., Monika-Abedin-Sigg et al., Geremek M. et al. 2011
CCDC89	6	Alexander E. Ivliev et al, Lambacher N. et al., Semil P. Choksi et al., Ramona A. Hoh et al., Geremek M. et al. 2011, Marshall et al.
CCNB1	6	Phirke et al., Alexander E. Ivliev et al, Ross et al., David U. Mick et al., Gabrielle Wheway, Nogales-Cadenas R. et al.
CDC20	6	Phirke et al., Hannah Müller et al., Ross et al., Gabrielle Wheway, Nogales-Cadenas R. et al., Marshall et al.
CDC42	6	Mayer et al. 2009, David U. Mick et al., Gabrielle Wheway, Liu et al., Fritz-Laylin L.K. et Cande, Blacque et al._xbox
CDHR3	6	Alexander E. Ivliev et al, Bayesian (TJP van Dam et al.), Cilia Carta (TJP van Dam et al.), Lambacher N. et al., Ross et al., Ramona A. Hoh et al.
CDK11A	6	Karsten Boldt et al., SYSCILIA Gold Standard (van Dam TJ et al.), Gabrielle Wheway, McClintock et al., Monika-Abedin-Sigg et al., Nogales-Cadenas R. et al.
CDKL1	6	Phirke et al., Alexander E. Ivliev et al, Chen et al., Monika-Abedin-Sigg et al., Ramona A. Hoh et al., Blacque et al._xbox
CDKL5	6	Dey G et al., Pazour et al., McClintock et al., Merchant et al., Boesger J et al., Hodges ME. et al.
CELSR2	6	Cilia Carta (TJP van Dam et al.), GO CC Cilium, Ross et al., Gabrielle Wheway, McClintock et al., Blacque et al._xbox
CEP162	6	Alexander E. Ivliev et al, GO CC Cilium, Li et al., Liu et al., Nogales-Cadenas R. et al., Cilia Carta (TJP van Dam et al.)
CEP250	6	Andersen et al., Cilia Carta (TJP van Dam et al.), GO CC Cilium, SYSCILIA Gold Standard (van Dam TJ et al.), Liu et al., Nogales-Cadenas R. et al.
CEP44	6	Alexander E. Ivliev et al, Karsten Boldt et al., Li et al., Semil P. Choksi et al., McClintock et al., Nogales-Cadenas R. et al.
CHEK1	6	Hannah Müller et al., Karsten Boldt et al., Ross et al., Nogales-Cadenas R. et al., Blacque et al._xbox
CLGN	6	Alexander E. Ivliev et al, Karsten Boldt et al., Mayer et al. 2009, Ross et al., SYSCILIA Gold Standard (van Dam TJ et al.), Geremek M. et al. 2011
CNGA3	6	Efimenko et al., Alexander E. Ivliev et al, Cilia Carta (TJP van Dam et al.), GO CC Cilium, Li et al., Liu et al.
CNGB1	6	Phirke et al., Cilia Carta (TJP van Dam et al.), GO CC Cilium, SYSCILIA Gold Standard (van Dam TJ et al.), Liu et al., McClintock et al.
CNOT10	6	Alexander E. Ivliev et al, Bayesian (TJP van Dam et al.), Cilia Carta (TJP van Dam et al.), Karsten Boldt et al., Lambacher N. et al., Liu et al.
CNOT3	6	Hannah Müller et al., SYSCILIA Gold Standard (van Dam TJ et al.), Gabrielle Wheway, Liu et al., McClintock et al., Blacque et al._xbox
CNTROB	6	Andersen et al., Pazour et al., Liu et al., Jakobsen L. et al., Nogales-Cadenas R. et al., Marshall et al.
CORO1A	6	Hannah Müller et al., Andersen et al., Karsten Boldt et al., Ross et al., Fritz-Laylin L.K. et Cande
CREBBP	6	Hannah Müller et al., Alexander E. Ivliev et al, Karsten Boldt et al., McClintock et al., Blacque et al._xbox, Blacque et al._sage
CSNK2A1	6	Karsten Boldt et al., Pazour et al., SYSCILIA Gold Standard (van Dam TJ et al.), Liu et al., Nogales-Cadenas R. et al., Blacque et al._xbox
CTSB	6	Phirke et al., Chen et al., Semil P. Choksi et al., Liu et al., Blacque et al._xbox
CUL1	6	Efimenko et al., Alexander E. Ivliev et al, SYSCILIA Gold Standard (van Dam TJ et al.), Liu et al., McClintock et al., Nogales-Cadenas R. et al.
DARS1	6	Pazour et al., SYSCILIA Gold Standard (van Dam TJ et al.), Liu et al., McClintock et al., Andersen et al.
DBT	6	Kilburn et al., Hannah Müller et al., Laurençon et al., SYSCILIA Gold Standard (van Dam TJ et al.), McClintock et al., Blacque et al._xbox
DCDC2B	6	Alexander E. Ivliev et al, Semil P. Choksi et al., Ramona A. Hoh et al., Geremek M. et al. 2011, Marshall et al., Stubbs J.L. et al.
DDB1	6	Andersen et al., Gabrielle Wheway, Liu et al., McClintock et al., Blacque et al._xbox
DDC	6	Efimenko et al., Alexander E. Ivliev et al, McClintock et al., Blacque et al._xbox
DDX1	6	Andersen et al., Karsten Boldt et al., Pazour et al., David U. Mick et al., Liu et al.
DDX3X	6	Hannah Müller et al., Andersen et al., Liu et al., Lauwaet T. et al.
DHFR	6	Efimenko et al., Laurençon et al., Ross et al., Gabrielle Wheway, McClintock et al., Monika-Abedin-Sigg et al.
DNAJB6	6	Hannah Müller et al., Andersen et al., Ostrowski et al., Ross et al., Liu et al.
DNM1L	6	Liu et al., McClintock et al., Broadhead et al., Lauwaet T. et al., Ishikawa H. et al, Blacque et al._xbox
DYNC1I2	6	Andersen et al., Karsten Boldt et al., Gabrielle Wheway, Liu et al., Monika-Abedin-Sigg et al.
DYNC1LI2	6	Phirke et al., Karsten Boldt et al., Liu et al., McClintock et al., Nogales-Cadenas R. et al., Blacque et al._sage
ECE2	6	Efimenko et al., Phirke et al., Chen et al., Semil P. Choksi et al., Gabrielle Wheway, Blacque et al._xbox
ECHS1	6	Kilburn et al., Karsten Boldt et al., SYSCILIA Gold Standard (van Dam TJ et al.), McClintock et al., Marshall et al., Blacque et al._xbox
ECI2	6	Alexander E. Ivliev et al, Ross et al., Liu et al., McClintock et al., Monika-Abedin-Sigg et al., Blacque et al._xbox
EEF1D	6	Kilburn et al., Andersen et al., Liu et al., Ishikawa H. et al, Fritz-Laylin L.K. et Cande
EFCAB10	6	SYSCILIA Gold Standard (van Dam TJ et al.), McClintock et al., Monika-Abedin-Sigg et al., Ramona A. Hoh et al., Broadhead et al., Fritz-Laylin L.K. et Cande
EHD1	6	Phirke et al., Cilia Carta (TJP van Dam et al.), GO CC Cilium, Ross et al., Liu et al., Monika-Abedin-Sigg et al.
EIF3F	6	Efimenko et al., Mayer et al. 2009, Ross et al., Gabrielle Wheway, Liu et al., McClintock et al.
EIF4A2	6	Efimenko et al., Hannah Müller et al., Pazour et al., Liu et al., McClintock et al., Keller et al.
EIF5A	6	Andersen et al., Pazour et al., Gabrielle Wheway, Liu et al., Blacque et al._xbox
EIPR1	6	Nogales-Cadenas R. et al., Bayesian (TJP van Dam et al.), Cilia Carta (TJP van Dam et al.), Karsten Boldt et al., Gabrielle Wheway, Liu et al.
ELAPOR1	6	Phirke et al., Alexander E. Ivliev et al, Lambacher N. et al., Ross et al., SYSCILIA Gold Standard (van Dam TJ et al.), Geremek M. et al. 2014
EMC3	6	SYSCILIA Gold Standard (van Dam TJ et al.), Gabrielle Wheway, Liu et al., McClintock et al., Blacque et al._xbox
EML5	6	Efimenko et al., Alexander E. Ivliev et al, Karsten Boldt et al., Pazour et al., Semil P. Choksi et al., Liu et al.
EML6	6	Phirke et al., Pazour et al., Ross et al., Monika-Abedin-Sigg et al., Fritz-Laylin L.K. et Cande, Arnaiz O. et al.
ERP44	6	Phirke et al., Chen et al., SYSCILIA Gold Standard (van Dam TJ et al.), Liu et al., McClintock et al., Blacque et al._xbox
ESRRG	6	Phirke et al., Alexander E. Ivliev et al, Chen et al., Ross et al., Geremek M. et al. 2014, Blacque et al._xbox
ESYT1	6	Karsten Boldt et al., Mayer et al. 2009, Pazour et al., Liu et al., McClintock et al., Mayer et al. 2008
EVC2	6	Cilia Carta (TJP van Dam et al.), GO CC Cilium, SYSCILIA Gold Standard (van Dam TJ et al.), Monika-Abedin-Sigg et al., Ishikawa H. et al, David U. Mick et al.
EXOC3	6	Kilburn et al., Cilia Carta (TJP van Dam et al.), Karsten Boldt et al., SYSCILIA Gold Standard (van Dam TJ et al.), Liu et al., Nogales-Cadenas R. et al.
EXOC6	6	Cilia Carta (TJP van Dam et al.), Karsten Boldt et al., SYSCILIA Gold Standard (van Dam TJ et al.), Liu et al., McClintock et al., Nogales-Cadenas R. et al.
FAM161B	6	Efimenko et al., Pazour et al., Monika-Abedin-Sigg et al., Ramona A. Hoh et al., Broadhead et al., Marshall et al.
FAM184A	6	Alexander E. Ivliev et al, Lambacher N. et al., Ross et al., Semil P. Choksi et al., Monika-Abedin-Sigg et al., Geremek M. et al. 2014
FAM81B	6	Alexander E. Ivliev et al, Bayesian (TJP van Dam et al.), Cilia Carta (TJP van Dam et al.), Ross et al., SYSCILIA Gold Standard (van Dam TJ et al.), Ramona A. Hoh et al.
FASN	6	Andersen et al., Li et al., Ross et al., Gabrielle Wheway, Liu et al.
FBXL13	6	Alexander E. Ivliev et al, Lambacher N. et al., McClintock et al., Monika-Abedin-Sigg et al., Broadhead et al., Blacque et al._xbox
FBXO11	6	Alexander E. Ivliev et al, Gabrielle Wheway, McClintock et al., Broadhead et al., Fritz-Laylin L.K. et Cande, Blacque et al._xbox
FBXO16	6	Alexander E. Ivliev et al, Ross et al., Semil P. Choksi et al., Gabrielle Wheway, Ramona A. Hoh et al., Marshall et al.
FBXO36	6	Alexander E. Ivliev et al, Lambacher N. et al., Semil P. Choksi et al., Monika-Abedin-Sigg et al., Ramona A. Hoh et al., Marshall et al.
FLNA	6	Cilia Carta (TJP van Dam et al.), GO CC Cilium, Mayer et al. 2009, Ross et al., SYSCILIA Gold Standard (van Dam TJ et al.), Liu et al.
FLNB	6	Alexander E. Ivliev et al, Andersen et al., Mayer et al. 2009, Ross et al., Liu et al., Marshall et al.
FUZ	6	Alexander E. Ivliev et al, Cilia Carta (TJP van Dam et al.), GO CC Cilium, Karsten Boldt et al., SYSCILIA Gold Standard (van Dam TJ et al.), McClintock et al.
GABRB3	6	Efimenko et al., Chen et al., Liu et al., Monika-Abedin-Sigg et al., Blacque et al._xbox
GCLM	6	Alexander E. Ivliev et al, Liu et al., McClintock et al., Monika-Abedin-Sigg et al., Geremek M. et al. 2014, Blacque et al._xbox
GIGYF2	6	Chen et al., Karsten Boldt et al., Pazour et al., Gabrielle Wheway, Liu et al., Blacque et al._xbox
GLI2	6	Cilia Carta (TJP van Dam et al.), GO CC Cilium, SYSCILIA Gold Standard (van Dam TJ et al.), David K. Breslow et al., Gabrielle Wheway, McClintock et al.
GLI3	6	Cilia Carta (TJP van Dam et al.), GO CC Cilium, Karsten Boldt et al., SYSCILIA Gold Standard (van Dam TJ et al.), David K. Breslow et al., McClintock et al.
GMPPB	6	Alexander E. Ivliev et al, SYSCILIA Gold Standard (van Dam TJ et al.), Gabrielle Wheway, Monika-Abedin-Sigg et al., Geremek M. et al. 2011, Blacque et al._xbox
GOLGA5	6	Laurençon et al., Karsten Boldt et al., Mayer et al. 2009, SYSCILIA Gold Standard (van Dam TJ et al.), Liu et al., Mayer et al. 2008
GPI	6	Karsten Boldt et al., Ross et al., Liu et al., McClintock et al., Monika-Abedin-Sigg et al., Lauwaet T. et al.
GRB2	6	Gabrielle Wheway, Liu et al., McClintock et al., Monika-Abedin-Sigg et al., Nogales-Cadenas R. et al., Blacque et al._xbox
GRK2	6	Cilia Carta (TJP van Dam et al.), GO CC Cilium, Gabrielle Wheway, McClintock et al., Monika-Abedin-Sigg et al., Blacque et al._xbox
GSK3B	6	Alexander E. Ivliev et al, Cilia Carta (TJP van Dam et al.), SYSCILIA Gold Standard (van Dam TJ et al.), Liu et al., McClintock et al., Monika-Abedin-Sigg et al.
GSTM3	6	Cilia Carta (TJP van Dam et al.), GO CC Cilium, Mayer et al. 2009, Liu et al., Cao W. et al., Mayer et al. 2008
GUCY2D	6	Cilia Carta (TJP van Dam et al.), GO CC Cilium, Li et al., Ross et al., Liu et al., Blacque et al._xbox
HIPK1	6	Alexander E. Ivliev et al, Bayesian (TJP van Dam et al.), Cilia Carta (TJP van Dam et al.), Jakobsen L. et al., Nogales-Cadenas R. et al., Marshall et al.
HMGB2	6	Kilburn et al., Bayesian (TJP van Dam et al.), Cilia Carta (TJP van Dam et al.), Ross et al., Liu et al., Marshall et al.
HNRNPUL1	6	Phirke et al., Hannah Müller et al., Karsten Boldt et al., Li et al., Marshall et al., Blacque et al._xbox
HPD	6	Kilburn et al., Efimenko et al., SYSCILIA Gold Standard (van Dam TJ et al.), McClintock et al., Monika-Abedin-Sigg et al., Blacque et al._xbox
HSDL1	6	Avidor-Reiss et al., Alexander E. Ivliev et al, Gabrielle Wheway, Liu et al., McClintock et al., Marshall et al.
HSPA2	6	Hannah Müller et al., Alexander E. Ivliev et al, Liu et al., Nogales-Cadenas R. et al., Marshall et al., Nakachi M. et al.
HSPA9	6	Kilburn et al., Andersen et al., SYSCILIA Gold Standard (van Dam TJ et al.), Gabrielle Wheway, McClintock et al.
HSPD1	6	Kilburn et al., Andersen et al., SYSCILIA Gold Standard (van Dam TJ et al.), Liu et al., Broadhead et al.
HTT	6	Laurençon et al., Cilia Carta (TJP van Dam et al.), Ross et al., SYSCILIA Gold Standard (van Dam TJ et al.), Liu et al., Nogales-Cadenas R. et al.
HUWE1	6	Bayesian (TJP van Dam et al.), Cilia Carta (TJP van Dam et al.), Gabrielle Wheway, Liu et al., McClintock et al., Yano J. et al.
HYLS1	6	Andersen et al., Cilia Carta (TJP van Dam et al.), Karsten Boldt et al., SYSCILIA Gold Standard (van Dam TJ et al.), Nogales-Cadenas R. et al., Marshall et al.
IDE	6	Chen et al., Lambacher N. et al., David U. Mick et al., Gabrielle Wheway, Ishikawa H. et al, Blacque et al._xbox
IMPA1	6	Liu et al., McClintock et al., Monika-Abedin-Sigg et al., Broadhead et al., Marshall et al., Blacque et al._xbox
KATNAL1	6	Laurençon et al., Alexander E. Ivliev et al, Bayesian (TJP van Dam et al.), Cilia Carta (TJP van Dam et al.), Geremek M. et al. 2014, Marshall et al.
KIAA0895	6	Alexander E. Ivliev et al, Lambacher N. et al., Semil P. Choksi et al., McClintock et al., Ramona A. Hoh et al., Marshall et al.
KPNA2	6	Hannah Müller et al., Gabrielle Wheway, Liu et al., Nogales-Cadenas R. et al., Ishikawa H. et al, Arnaiz O. et al.
LAMC1	6	Alexander E. Ivliev et al, Chen et al., Ross et al., McClintock et al., Broadhead et al., Blacque et al._xbox
LAP3	6	Kilburn et al., Laurençon et al., Alexander E. Ivliev et al, Ross et al., SYSCILIA Gold Standard (van Dam TJ et al.), Monika-Abedin-Sigg et al.
LDHA	6	Andersen et al., Cilia Carta (TJP van Dam et al.), GO CC Cilium, Gabrielle Wheway, Liu et al.
LMAN1	6	Karsten Boldt et al., Mayer et al. 2009, SYSCILIA Gold Standard (van Dam TJ et al.), Liu et al., McClintock et al., Mayer et al. 2008
LRP2	6	Efimenko et al., Mayer et al. 2009, SYSCILIA Gold Standard (van Dam TJ et al.), Liu et al., Monika-Abedin-Sigg et al., Mayer et al. 2008
LRRC45	6	Alexander E. Ivliev et al, Andersen et al., Liu et al., Geremek M. et al. 2014, Jakobsen L. et al., Nogales-Cadenas R. et al.
MAT2A	6	Pazour et al., Ross et al., Gabrielle Wheway, McClintock et al., Monika-Abedin-Sigg et al., Fritz-Laylin L.K. et Cande
MCHR1	6	Chen et al., Cilia Carta (TJP van Dam et al.), GO CC Cilium, Semil P. Choksi et al., SYSCILIA Gold Standard (van Dam TJ et al.), Gabrielle Wheway
MELK	6	Karsten Boldt et al., Ross et al., David U. Mick et al., McClintock et al., Marshall et al., Blacque et al._sage
MORN1	6	McClintock et al., Monika-Abedin-Sigg et al., Ramona A. Hoh et al., Geremek M. et al. 2014, Yano J. et al., Marshall et al.
MPC2	6	SYSCILIA Gold Standard (van Dam TJ et al.), Alexander E. Ivliev et al, Karsten Boldt et al., Ross et al., McClintock et al., Blacque et al._xbox
MSI2	6	Alexander E. Ivliev et al, Ross et al., Liu et al., McClintock et al., Monika-Abedin-Sigg et al., Blacque et al._xbox
NAP1L1	6	Kilburn et al., Hannah Müller et al., Andersen et al., Liu et al., McClintock et al.
NDUFAF3	6	Alexander E. Ivliev et al, Karsten Boldt et al., Liu et al., McClintock et al., Ramona A. Hoh et al., Marshall et al.
NIN	6	Alexander E. Ivliev et al, Andersen et al., Cilia Carta (TJP van Dam et al.), SYSCILIA Gold Standard (van Dam TJ et al.), Ramona A. Hoh et al., Marshall et al.
NLRC3	6	Kilburn et al., Pazour et al., Monika-Abedin-Sigg et al., Broadhead et al., Lauwaet T. et al., Fritz-Laylin L.K. et Cande
NME9	6	Alexander E. Ivliev et al, Dey G et al., Ostrowski et al., Semil P. Choksi et al., Ramona A. Hoh et al., Fritz-Laylin L.K. et Cande
NPM1	6	Andersen et al., Ross et al., Liu et al., Nogales-Cadenas R. et al., Mayer et al. 2008
NPR2	6	Phirke et al., Alexander E. Ivliev et al, McClintock et al., Monika-Abedin-Sigg et al., Fritz-Laylin L.K. et Cande, Blacque et al._xbox
NSF	6	Laurençon et al., Andersen et al., Karsten Boldt et al., Liu et al., Lauwaet T. et al.
NTPCR	6	Bayesian (TJP van Dam et al.), Cilia Carta (TJP van Dam et al.), Karsten Boldt et al., Gabrielle Wheway, Liu et al., McClintock et al.
NUMA1	6	Hannah Müller et al., Gabrielle Wheway, Geremek M. et al. 2014, Nogales-Cadenas R. et al., Keller et al., Arnaiz O. et al.
NUP62	6	Andersen et al., Cilia Carta (TJP van Dam et al.), Pazour et al., SYSCILIA Gold Standard (van Dam TJ et al.), Gabrielle Wheway, Nogales-Cadenas R. et al.
NUP93	6	Phirke et al., Hannah Müller et al., Andersen et al., Cilia Carta (TJP van Dam et al.), SYSCILIA Gold Standard (van Dam TJ et al.), Gabrielle Wheway
NUP98	6	Phirke et al., Hannah Müller et al., Ross et al., SYSCILIA Gold Standard (van Dam TJ et al.), Gabrielle Wheway, Broadhead et al.
NXN	6	Karsten Boldt et al., Pazour et al., Ross et al., David U. Mick et al., McClintock et al., Monika-Abedin-Sigg et al.
NXNL2	6	Liu et al., McClintock et al., Monika-Abedin-Sigg et al., Blacque et al._xbox, Arnaiz O. et al.
OTUB1	6	Karsten Boldt et al., Gabrielle Wheway, Liu et al., McClintock et al., Kim J. et al., Yano J. et al.
PCSK9	6	Alexander E. Ivliev et al, Li et al., Ross et al., Gabrielle Wheway, McClintock et al., Monika-Abedin-Sigg et al.
PDE1C	6	Avidor-Reiss et al., Cilia Carta (TJP van Dam et al.), GO CC Cilium, Mayer et al. 2009, McClintock et al., Mayer et al. 2008
PDE4D	6	Efimenko et al., McClintock et al., Ramona A. Hoh et al., Nogales-Cadenas R. et al., Fritz-Laylin L.K. et Cande, Stubbs J.L. et al.
PDE9A	6	Karsten Boldt et al., Li et al., Semil P. Choksi et al., Gabrielle Wheway, Monika-Abedin-Sigg et al., Marshall et al.
PEBP1	6	Gabrielle Wheway, Liu et al., McClintock et al., Monika-Abedin-Sigg et al., Marshall et al., Blacque et al._xbox
PFKP	6	Andersen et al., Karsten Boldt et al., Ross et al., Liu et al., Fritz-Laylin L.K. et Cande
PGM1	6	Laurençon et al., Pazour et al., Liu et al., McClintock et al., Monika-Abedin-Sigg et al., Blacque et al._xbox
PGM2L1	6	Laurençon et al., Alexander E. Ivliev et al, Pazour et al., Ross et al., Liu et al., Monika-Abedin-Sigg et al.
PHB2	6	Karsten Boldt et al., Mayer et al. 2009, Liu et al., Broadhead et al., Yano J. et al., Mayer et al. 2008
PIGS	6	Bayesian (TJP van Dam et al.), Cilia Carta (TJP van Dam et al.), Karsten Boldt et al., Mayer et al. 2009, Liu et al., Mayer et al. 2008
PIN1	6	Bayesian (TJP van Dam et al.), Cilia Carta (TJP van Dam et al.), Liu et al., Monika-Abedin-Sigg et al., Ishikawa H. et al, Yano J. et al.
PKD1	6	Cilia Carta (TJP van Dam et al.), GO CC Cilium, SYSCILIA Gold Standard (van Dam TJ et al.), David K. Breslow et al., McClintock et al., Monika-Abedin-Sigg et al.
PKD2L1	6	Cilia Carta (TJP van Dam et al.), GO CC Cilium, Pazour et al., McClintock et al., Nogales-Cadenas R. et al., Blacque et al._xbox
PLA2G6	6	Efimenko et al., Phirke et al., Lambacher N. et al., Gabrielle Wheway, Jakobsen L. et al., Nogales-Cadenas R. et al.
PLCH1	6	Alexander E. Ivliev et al, Lambacher N. et al., Ross et al., Ramona A. Hoh et al., Geremek M. et al. 2014, Marshall et al.
POR	6	Bayesian (TJP van Dam et al.), Cilia Carta (TJP van Dam et al.), Mayer et al. 2009, SYSCILIA Gold Standard (van Dam TJ et al.), Liu et al., Mayer et al. 2008
PPP1R9A	6	Hannah Müller et al., Alexander E. Ivliev et al, Ross et al., SYSCILIA Gold Standard (van Dam TJ et al.), Gabrielle Wheway, Liu et al.
PRDX5	6	Alexander E. Ivliev et al, Pazour et al., Liu et al., McClintock et al., Monika-Abedin-Sigg et al., Geremek M. et al. 2011
PRKG2	6	Karsten Boldt et al., Pazour et al., McClintock et al., Boesger J et al., Marshall et al., Hodges ME. et al.
PRPS1	6	Alexander E. Ivliev et al, Andersen et al., Pazour et al., Liu et al., Marshall et al.
PRSS16	6	Laurençon et al., Chen et al., SYSCILIA Gold Standard (van Dam TJ et al.), Gabrielle Wheway, Blacque et al._xbox
PRXL2A	6	Mayer et al. 2009, Ross et al., Semil P. Choksi et al., McClintock et al., Liu et al., Mayer et al. 2008
PSMA5	6	Ross et al., Gabrielle Wheway, Liu et al., McClintock et al., Fritz-Laylin L.K. et Cande, Blacque et al._xbox
PSMA6	6	Kilburn et al., Efimenko et al., SYSCILIA Gold Standard (van Dam TJ et al.), Gabrielle Wheway, Liu et al., McClintock et al.
PSPH	6	Phirke et al., Alexander E. Ivliev et al, Liu et al., McClintock et al., Geremek M. et al. 2011, Blacque et al._xbox
PTPRZ1	6	Efimenko et al., Alexander E. Ivliev et al, Ross et al., Blacque et al._xbox, Arnaiz O. et al.
QARS1	6	Karsten Boldt et al., Lauwaet T. et al., Andersen et al., Gabrielle Wheway, Liu et al.
RAB11A	6	Cilia Carta (TJP van Dam et al.), SYSCILIA Gold Standard (van Dam TJ et al.), Liu et al., McClintock et al., Monika-Abedin-Sigg et al., Keller et al.
RAB1A	6	Kilburn et al., Pazour et al., Liu et al., McClintock et al., Monika-Abedin-Sigg et al., Yano J. et al.
RAB4A	6	Avidor-Reiss et al., Alexander E. Ivliev et al, Liu et al., McClintock et al., Monika-Abedin-Sigg et al., Kim J. et al.
RAB7A	6	Mayer et al. 2009, Pazour et al., David U. Mick et al., Liu et al., Monika-Abedin-Sigg et al., Mayer et al. 2008
RAPGEF2	6	Bayesian (TJP van Dam et al.), Cilia Carta (TJP van Dam et al.), Ross et al., Gabrielle Wheway, Liu et al., McClintock et al.
RBM39	6	Gabrielle Wheway, Liu et al., McClintock et al., Jakobsen L. et al., Nogales-Cadenas R. et al., Blacque et al._xbox
RPAP3	6	Alexander E. Ivliev et al, Karsten Boldt et al., Li et al., Liu et al., Nogales-Cadenas R. et al., Marshall et al.
RPL17	6	Hannah Müller et al., Andersen et al., Gabrielle Wheway, Monika-Abedin-Sigg et al., Broadhead et al.
RPL18A	6	Hannah Müller et al., Andersen et al., McClintock et al., Broadhead et al., Lauwaet T. et al.
RPL5	6	Andersen et al., Gabrielle Wheway, Lauwaet T. et al., Fritz-Laylin L.K. et Cande, Mayer et al. 2008
RPLP0	6	Kilburn et al., Hannah Müller et al., Andersen et al., Gabrielle Wheway, Mayer et al. 2008
RPS13	6	Andersen et al., Karsten Boldt et al., SYSCILIA Gold Standard (van Dam TJ et al.), Broadhead et al., Blacque et al._xbox
RPS15A	6	Kilburn et al., Andersen et al., Lambacher N. et al., Gabrielle Wheway, Lauwaet T. et al.
RPS20	6	Kilburn et al., Andersen et al., Gabrielle Wheway, Lauwaet T. et al., Fritz-Laylin L.K. et Cande
RRAD	6	Alexander E. Ivliev et al, Bayesian (TJP van Dam et al.), Cilia Carta (TJP van Dam et al.), Ross et al., Geremek M. et al. 2011, Geremek M. et al. 2014
RSPH10B2	6	Kilburn et al., Bayesian (TJP van Dam et al.), Cilia Carta (TJP van Dam et al.), Dey G et al., Ross et al., Fritz-Laylin L.K. et Cande
RTTN	6	Andersen et al., Cilia Carta (TJP van Dam et al.), Dey G et al., GO CC Cilium, SYSCILIA Gold Standard (van Dam TJ et al.), Nogales-Cadenas R. et al.
SARS1	6	Laurençon et al., SYSCILIA Gold Standard (van Dam TJ et al.), Liu et al., McClintock et al., Monika-Abedin-Sigg et al., Ishikawa H. et al
SARS2	6	Laurençon et al., SYSCILIA Gold Standard (van Dam TJ et al.), Liu et al., McClintock et al., Monika-Abedin-Sigg et al., Ishikawa H. et al
SCYL1	6	Karsten Boldt et al., SYSCILIA Gold Standard (van Dam TJ et al.), Liu et al., McClintock et al., Nogales-Cadenas R. et al., Blacque et al._xbox
SEC14L3	6	Phirke et al., Alexander E. Ivliev et al, Mayer et al. 2009, Mayer et al. 2008, Blacque et al._xbox
SEC61A2	6	Bayesian (TJP van Dam et al.), Cilia Carta (TJP van Dam et al.), Liu et al., McClintock et al., Monika-Abedin-Sigg et al., Blacque et al._sage
SEC62	6	Alexander E. Ivliev et al, Gabrielle Wheway, Liu et al., McClintock et al., Blacque et al._xbox, Blacque et al._sage
SF3A1	6	Phirke et al., Bayesian (TJP van Dam et al.), Cilia Carta (TJP van Dam et al.), Karsten Boldt et al., Gabrielle Wheway, Liu et al.
SLC16A1	6	Alexander E. Ivliev et al, Mayer et al. 2009, Ross et al., Gabrielle Wheway, Liu et al., Mayer et al. 2008
SLC25A10	6	Efimenko et al., Laurençon et al., SYSCILIA Gold Standard (van Dam TJ et al.), McClintock et al., Marshall et al., Blacque et al._xbox
SLC25A4	6	Hannah Müller et al., Karsten Boldt et al., Semil P. Choksi et al., Geremek M. et al. 2011, Yano J. et al., Mayer et al. 2008
SLC6A1	6	Alexander E. Ivliev et al, Gabrielle Wheway, Liu et al., Blacque et al._xbox
SMO	6	Alexander E. Ivliev et al, Cilia Carta (TJP van Dam et al.), GO CC Cilium, SYSCILIA Gold Standard (van Dam TJ et al.), David K. Breslow et al., McClintock et al.
SNAP29	6	Avidor-Reiss et al., Alexander E. Ivliev et al, Cilia Carta (TJP van Dam et al.), GO CC Cilium, Karsten Boldt et al., McClintock et al.
SNRNP200	6	Phirke et al., Hannah Müller et al., Karsten Boldt et al., SYSCILIA Gold Standard (van Dam TJ et al.), Gabrielle Wheway, Liu et al.
SNRPD2	6	Andersen et al., Karsten Boldt et al., Gabrielle Wheway, McClintock et al., Blacque et al._xbox
SNX2	6	Pazour et al., Liu et al., McClintock et al., Monika-Abedin-Sigg et al., Keller et al., Blacque et al._xbox
SRI	6	Alexander E. Ivliev et al, Ostrowski et al., Liu et al., McClintock et al., Monika-Abedin-Sigg et al., Geremek M. et al. 2011
SRSF7	6	Alexander E. Ivliev et al, Karsten Boldt et al., Pazour et al., Ross et al., SYSCILIA Gold Standard (van Dam TJ et al.), Liu et al.
STIP1	6	Ostrowski et al., SYSCILIA Gold Standard (van Dam TJ et al.), David U. Mick et al., Liu et al., McClintock et al., Blacque et al._xbox
STX3	6	Cilia Carta (TJP van Dam et al.), Mayer et al. 2009, Pazour et al., SYSCILIA Gold Standard (van Dam TJ et al.), Liu et al., Mayer et al. 2008
SUFU	6	Laurençon et al., Cilia Carta (TJP van Dam et al.), GO CC Cilium, SYSCILIA Gold Standard (van Dam TJ et al.), David K. Breslow et al., David U. Mick et al.
TBCE	6	Karsten Boldt et al., Semil P. Choksi et al., SYSCILIA Gold Standard (van Dam TJ et al.), McClintock et al., Blacque et al._xbox, Arnaiz O. et al.
TMC5	6	Alexander E. Ivliev et al, Ross et al., Semil P. Choksi et al., Geremek M. et al. 2014, Kubo A. et al., Yano J. et al.
TMEM216	6	Cilia Carta (TJP van Dam et al.), GO CC Cilium, Lambacher N. et al., SYSCILIA Gold Standard (van Dam TJ et al.), David K. Breslow et al., McClintock et al.
TOGARAM1	6	SYSCILIA Gold Standard (van Dam TJ et al.), Alexander E. Ivliev et al, Ross et al., McClintock et al., Monika-Abedin-Sigg et al., Blacque et al._xbox
TP53BP1	6	Alexander E. Ivliev et al, Bayesian (TJP van Dam et al.), Cilia Carta (TJP van Dam et al.), Karsten Boldt et al., Lambacher N. et al., McClintock et al.
TRAPPC3	6	Cilia Carta (TJP van Dam et al.), Karsten Boldt et al., SYSCILIA Gold Standard (van Dam TJ et al.), Liu et al., McClintock et al., Blacque et al._xbox
TRAPPC9	6	Cilia Carta (TJP van Dam et al.), Karsten Boldt et al., SYSCILIA Gold Standard (van Dam TJ et al.), Liu et al., McClintock et al., Blacque et al._xbox
TSG101	6	Andersen et al., Karsten Boldt et al., Liu et al., McClintock et al., Broadhead et al.
TTF2	6	Efimenko et al., Phirke et al., Hannah Müller et al., SYSCILIA Gold Standard (van Dam TJ et al.), David U. Mick et al., Gabrielle Wheway
TTK	6	Hannah Müller et al., Cilia Carta (TJP van Dam et al.), SYSCILIA Gold Standard (van Dam TJ et al.), Gabrielle Wheway, Nogales-Cadenas R. et al., Marshall et al.
TUBB3	6	Cilia Carta (TJP van Dam et al.), SYSCILIA Gold Standard (van Dam TJ et al.), Liu et al., Monika-Abedin-Sigg et al., Ishikawa H. et al, Hannah Müller et al.
TUBG2	6	Hannah Müller et al., Alexander E. Ivliev et al, Ross et al., Liu et al., Nogales-Cadenas R. et al., Marshall et al.
TUBGCP5	6	Hannah Müller et al., Andersen et al., Cilia Carta (TJP van Dam et al.), SYSCILIA Gold Standard (van Dam TJ et al.), McClintock et al.
TUBGCP6	6	Hannah Müller et al., Andersen et al., Cilia Carta (TJP van Dam et al.), SYSCILIA Gold Standard (van Dam TJ et al.), Nogales-Cadenas R. et al.
TULP1	6	Cilia Carta (TJP van Dam et al.), GO CC Cilium, Karsten Boldt et al., SYSCILIA Gold Standard (van Dam TJ et al.), Gabrielle Wheway, Liu et al.
TXNL1	6	Ross et al., SYSCILIA Gold Standard (van Dam TJ et al.), David U. Mick et al., McClintock et al., Monika-Abedin-Sigg et al., Blacque et al._xbox
UBE2K	6	Efimenko et al., Karsten Boldt et al., Li et al., Liu et al., McClintock et al., Monika-Abedin-Sigg et al.
UBE2N	6	Karsten Boldt et al., Pazour et al., Liu et al., Monika-Abedin-Sigg et al., Yano J. et al., Blacque et al._xbox
ULK4	6	Alexander E. Ivliev et al, Cilia Carta (TJP van Dam et al.), Semil P. Choksi et al., SYSCILIA Gold Standard (van Dam TJ et al.), Fritz-Laylin L.K. et Cande, Marshall et al.
USH1C	6	Alexander E. Ivliev et al, Cilia Carta (TJP van Dam et al.), GO CC Cilium, Karsten Boldt et al., SYSCILIA Gold Standard (van Dam TJ et al.), Gabrielle Wheway
USH2A	6	Cilia Carta (TJP van Dam et al.), GO CC Cilium, Semil P. Choksi et al., SYSCILIA Gold Standard (van Dam TJ et al.), Liu et al., Monika-Abedin-Sigg et al.
VAPB	6	Efimenko et al., Hannah Müller et al., Karsten Boldt et al., Ross et al., SYSCILIA Gold Standard (van Dam TJ et al.), Liu et al.
VDAC1	6	Hannah Müller et al., Karsten Boldt et al., Mayer et al. 2009, Monika-Abedin-Sigg et al., Fritz-Laylin L.K. et Cande, Mayer et al. 2008
VHL	6	Cilia Carta (TJP van Dam et al.), Karsten Boldt et al., SYSCILIA Gold Standard (van Dam TJ et al.), McClintock et al., Kim J. et al., Nogales-Cadenas R. et al.
VWA3B	6	Alexander E. Ivliev et al, Bayesian (TJP van Dam et al.), Cilia Carta (TJP van Dam et al.), Ross et al., Geremek M. et al. 2011, Geremek M. et al. 2014
WDR47	6	Alexander E. Ivliev et al, Bayesian (TJP van Dam et al.), Cilia Carta (TJP van Dam et al.), Karsten Boldt et al., Liu et al., Marshall et al.
WHRN	6	Cilia Carta (TJP van Dam et al.), GO CC Cilium, Karsten Boldt et al., Semil P. Choksi et al., SYSCILIA Gold Standard (van Dam TJ et al.), Alexander E. Ivliev et al
WRAP53	6	Alexander E. Ivliev et al, Bayesian (TJP van Dam et al.), Cilia Carta (TJP van Dam et al.), Ross et al., Geremek M. et al. 2011, Marshall et al.
XPO1	6	Phirke et al., Alexander E. Ivliev et al, SYSCILIA Gold Standard (van Dam TJ et al.), Liu et al., McClintock et al., Nogales-Cadenas R. et al.
ABCA4	5	Laurençon et al., Cilia Carta (TJP van Dam et al.), GO CC Cilium, Liu et al., Monika-Abedin-Sigg et al.
ABCB10	5	Efimenko et al., Alexander E. Ivliev et al, Gabrielle Wheway, McClintock et al., Geremek M. et al. 2011
ABCG2	5	Semil P. Choksi et al., SYSCILIA Gold Standard (van Dam TJ et al.), Fritz-Laylin L.K. et Cande, Yano J. et al., Blacque et al._xbox
ACSF2	5	Phirke et al., Chen et al., Monika-Abedin-Sigg et al., Blacque et al._xbox
ACSL1	5	Alexander E. Ivliev et al, Karsten Boldt et al., Monika-Abedin-Sigg et al., Fritz-Laylin L.K. et Cande, Mayer et al. 2008
ACTR2	5	Cilia Carta (TJP van Dam et al.), GO CC Cilium, Liu et al., Monika-Abedin-Sigg et al., Fritz-Laylin L.K. et Cande
ACTR3	5	Karsten Boldt et al., Semil P. Choksi et al., Liu et al., Monika-Abedin-Sigg et al., Fritz-Laylin L.K. et Cande
ACYP1	5	Alexander E. Ivliev et al, Li et al., Ramona A. Hoh et al., Geremek M. et al. 2011, Marshall et al.
ADCY6	5	Cilia Carta (TJP van Dam et al.), GO CC Cilium, Karsten Boldt et al., David U. Mick et al., Gabrielle Wheway
ADI1	5	Phirke et al., Chen et al., Monika-Abedin-Sigg et al., Marshall et al., Blacque et al._xbox
AFDN	5	Alexander E. Ivliev et al, Liu et al., McClintock et al., Arnaiz O. et al., Karsten Boldt et al.
AGO3	5	Phirke et al., Liu et al., Blacque et al._xbox, Blacque et al._sage
AGTPBP1	5	Dey G et al., McClintock et al., Kim J. et al., Hodges ME. et al., Arnaiz O. et al.
AHCTF1	5	Efimenko et al., Phirke et al., Hannah Müller et al., Gabrielle Wheway, McClintock et al.
AHCY	5	Pazour et al., Ross et al., Liu et al., McClintock et al., Fritz-Laylin L.K. et Cande
AKT1	5	Efimenko et al., Cilia Carta (TJP van Dam et al.), GO CC Cilium, McClintock et al., Nogales-Cadenas R. et al.
ALDH3A2	5	Mayer et al. 2009, Liu et al., Mayer et al. 2008, Marshall et al., Nakachi M. et al.
ALDOC	5	Pazour et al., Ross et al., Liu et al., Monika-Abedin-Sigg et al., Nakachi M. et al.
ALG2	5	Alexander E. Ivliev et al, Liu et al., McClintock et al., Blacque et al._xbox
AMN1	5	Alexander E. Ivliev et al, Lambacher N. et al., Gabrielle Wheway, McClintock et al., Ramona A. Hoh et al.
ANAPC4	5	Alexander E. Ivliev et al, Gabrielle Wheway, Nogales-Cadenas R. et al., Fritz-Laylin L.K. et Cande, Marshall et al.
ANK1	5	Pazour et al., Gabrielle Wheway, Liu et al., Lauwaet T. et al., Blacque et al._xbox
ANKMY1	5	Alexander E. Ivliev et al, Ross et al., Semil P. Choksi et al., Monika-Abedin-Sigg et al., Geremek M. et al. 2011
ANKMY2	5	Cilia Carta (TJP van Dam et al.), GO CC Cilium, Karsten Boldt et al., McClintock et al., Blacque et al._xbox
ANKRD26	5	Phirke et al., Alexander E. Ivliev et al, Andersen et al., Liu et al., Nogales-Cadenas R. et al.
ANKRD28	5	Kilburn et al., Karsten Boldt et al., Pazour et al., Broadhead et al., Boesger J et al.
ANKRD42	5	SYSCILIA Gold Standard (van Dam TJ et al.), Gabrielle Wheway, Monika-Abedin-Sigg et al., Ramona A. Hoh et al., Marshall et al.
ANKRD54	5	Alexander E. Ivliev et al, Gabrielle Wheway, McClintock et al., Ramona A. Hoh et al., Marshall et al.
ANKS3	5	Efimenko et al., Karsten Boldt et al., McClintock et al., Lauwaet T. et al., Blacque et al._xbox
ANKS6	5	Cilia Carta (TJP van Dam et al.), GO CC Cilium, Karsten Boldt et al., David K. Breslow et al., David U. Mick et al.
ANP32E	5	Andersen et al., Ross et al., Liu et al., Monika-Abedin-Sigg et al., Ishikawa H. et al
ANPEP	5	Mayer et al. 2009, Ross et al., SYSCILIA Gold Standard (van Dam TJ et al.), Mayer et al. 2008, Blacque et al._xbox
ANXA11	5	David U. Mick et al., Mayer et al. 2009, SYSCILIA Gold Standard (van Dam TJ et al.), Nogales-Cadenas R. et al., Mayer et al. 2008
ANXA6	5	Alexander E. Ivliev et al, Mayer et al. 2009, David U. Mick et al., Liu et al., Mayer et al. 2008
AP3M2	5	Alexander E. Ivliev et al, Bayesian (TJP van Dam et al.), Cilia Carta (TJP van Dam et al.), Liu et al., Marshall et al.
APEH	5	Efimenko et al., Li et al., Gabrielle Wheway, McClintock et al., Monika-Abedin-Sigg et al.
APMAP	5	Karsten Boldt et al., Mayer et al. 2009, Liu et al., Mayer et al. 2008, SYSCILIA Gold Standard (van Dam TJ et al.)
APOBEC4	5	Alexander E. Ivliev et al, Bayesian (TJP van Dam et al.), Cilia Carta (TJP van Dam et al.), Ross et al., Geremek M. et al. 2011
APOO	5	Alexander E. Ivliev et al, Bayesian (TJP van Dam et al.), Cilia Carta (TJP van Dam et al.), Liu et al., Geremek M. et al. 2011
ARHGAP1	5	Efimenko et al., Li et al., Gabrielle Wheway, Liu et al., McClintock et al.
ARL2BP	5	Cilia Carta (TJP van Dam et al.), Dey G et al., GO CC Cilium, Karsten Boldt et al., Nogales-Cadenas R. et al.
ARMC9	5	Alexander E. Ivliev et al, Chen et al., Lambacher N. et al., David U. Mick et al., Arnaiz O. et al.
ARRDC2	5	Phirke et al., Monika-Abedin-Sigg et al., Blacque et al._xbox
ASRGL1	5	Ross et al., SYSCILIA Gold Standard (van Dam TJ et al.), Liu et al., Cao W. et al., Marshall et al.
ATIC	5	Andersen et al., Gabrielle Wheway, Monika-Abedin-Sigg et al., Marshall et al.
ATP12A	5	Alexander E. Ivliev et al, Pazour et al., Ross et al., Gabrielle Wheway, Lauwaet T. et al.
ATP1B1	5	Alexander E. Ivliev et al, Mayer et al. 2009, Liu et al., Monika-Abedin-Sigg et al., Mayer et al. 2008
ATP2A2	5	Bayesian (TJP van Dam et al.), Cilia Carta (TJP van Dam et al.), Mayer et al. 2009, Liu et al., Mayer et al. 2008
ATP2A3	5	Mayer et al. 2009, Ross et al., SYSCILIA Gold Standard (van Dam TJ et al.), Yano J. et al., Mayer et al. 2008
ATP2B3	5	Liu et al., Monika-Abedin-Sigg et al., Boesger J et al., Fritz-Laylin L.K. et Cande, Yano J. et al.
ATP2B4	5	Cilia Carta (TJP van Dam et al.), GO CC Cilium, Liu et al., Lauwaet T. et al., Yano J. et al.
ATP5MG	5	McClintock et al., Monika-Abedin-Sigg et al., Alexander E. Ivliev et al, Andersen et al., Blacque et al._xbox
ATP6V1D	5	Alexander E. Ivliev et al, Cilia Carta (TJP van Dam et al.), GO CC Cilium, Liu et al., Mayer et al. 2008
BAALC	5	Alexander E. Ivliev et al, Ross et al., Gabrielle Wheway, Nogales-Cadenas R. et al., Yano J. et al.
BCAT1	5	Kilburn et al., Efimenko et al., Ross et al., Gabrielle Wheway, Liu et al.
BEST1	5	Efimenko et al., Bechstedt et al., Kim J. et al., Blacque et al._xbox
BPIFA1	5	Ostrowski et al., Ross et al., SYSCILIA Gold Standard (van Dam TJ et al.), McClintock et al., Kubo A. et al.
BPNT2	5	Mayer et al. 2008, Mayer et al. 2009, McClintock et al., Marshall et al., Blacque et al._xbox
BZW2	5	Karsten Boldt et al., Pazour et al., Liu et al., McClintock et al., Keller et al.
C11orf97	5	Lambacher N. et al., Ross et al., McClintock et al., Ramona A. Hoh et al., Marshall et al.
C1orf87	5	Alexander E. Ivliev et al, Ross et al., Monika-Abedin-Sigg et al., Geremek M. et al. 2011, Geremek M. et al. 2014
C2orf73	5	Alexander E. Ivliev et al, Bayesian (TJP van Dam et al.), Cilia Carta (TJP van Dam et al.), Ross et al., Monika-Abedin-Sigg et al.
C8orf74	5	Dey G et al., Pazour et al., Semil P. Choksi et al., Monika-Abedin-Sigg et al., Arnaiz O. et al.
CABS1	5	Alexander E. Ivliev et al, Cilia Carta (TJP van Dam et al.), GO CC Cilium, McClintock et al., Ramona A. Hoh et al.
CALU	5	Phirke et al., Alexander E. Ivliev et al, David U. Mick et al., Liu et al., Ishikawa H. et al
CAMK2A	5	Bechstedt et al., Karsten Boldt et al., Li et al., Pazour et al., Liu et al.
CAMSAP2	5	Karsten Boldt et al., Gabrielle Wheway, Liu et al., McClintock et al., Blacque et al._sage
CAPN7	5	Alexander E. Ivliev et al, Gabrielle Wheway, McClintock et al., Fritz-Laylin L.K. et Cande, Blacque et al._xbox
CAPRIN1	5	Hannah Müller et al., Alexander E. Ivliev et al, Liu et al., McClintock et al., Geremek M. et al. 2014
CAPRIN2	5	Avidor-Reiss et al., Hannah Müller et al., Alexander E. Ivliev et al, Geremek M. et al. 2014, Nogales-Cadenas R. et al.
CARS1	5	Phirke et al., Bayesian (TJP van Dam et al.), Cilia Carta (TJP van Dam et al.), Liu et al., Marshall et al.
CASP8	5	Alexander E. Ivliev et al, Semil P. Choksi et al., Gabrielle Wheway, Jakobsen L. et al., Nogales-Cadenas R. et al.
CAT	5	Kilburn et al., Alexander E. Ivliev et al, Liu et al., Monika-Abedin-Sigg et al., Keller et al.
CAV1	5	Phirke et al., Cilia Carta (TJP van Dam et al.), GO CC Cilium, Ross et al., Kubo A. et al.
CBS	5	Karsten Boldt et al., SYSCILIA Gold Standard (van Dam TJ et al.), McClintock et al., Blacque et al._xbox
CCDC57	5	Efimenko et al., Pazour et al., Semil P. Choksi et al., McClintock et al., Nogales-Cadenas R. et al.
CCT6A	5	Andersen et al., Gabrielle Wheway, Liu et al., Ishikawa H. et al
CCT7	5	Andersen et al., Gabrielle Wheway, Liu et al., McClintock et al.
CDA	5	Laurençon et al., Ross et al., McClintock et al., Yano J. et al., Blacque et al._xbox
CDC23	5	Phirke et al., Karsten Boldt et al., Gabrielle Wheway, McClintock et al., Blacque et al._xbox
CDC27	5	Karsten Boldt et al., Gabrielle Wheway, Nogales-Cadenas R. et al., Yano J. et al., Marshall et al.
CDK5RAP2	5	Hannah Müller et al., Alexander E. Ivliev et al, Andersen et al., Geremek M. et al. 2014, Nogales-Cadenas R. et al.
CDKL2	5	Alexander E. Ivliev et al, Monika-Abedin-Sigg et al., Ramona A. Hoh et al., Geremek M. et al. 2014, Nogales-Cadenas R. et al.
CDS1	5	Alexander E. Ivliev et al, Lambacher N. et al., McClintock et al., Geremek M. et al. 2014, Blacque et al._xbox
CEP128	5	Phirke et al., Alexander E. Ivliev et al, Lambacher N. et al., Jakobsen L. et al., Nogales-Cadenas R. et al.
CEP170	5	Andersen et al., Karsten Boldt et al., Nogales-Cadenas R. et al., Marshall et al.
CEP57	5	Alexander E. Ivliev et al, Andersen et al., Jakobsen L. et al., Nogales-Cadenas R. et al., Marshall et al.
CES4A	5	Alexander E. Ivliev et al, Pazour et al., McClintock et al., Blacque et al._xbox
CFAP20DC	5	Efimenko et al., Ross et al., Semil P. Choksi et al., Ramona A. Hoh et al., Arnaiz O. et al.
CFAP77	5	Semil P. Choksi et al., SYSCILIA Gold Standard (van Dam TJ et al.), Alexander E. Ivliev et al, Monika-Abedin-Sigg et al., Arnaiz O. et al.
CHCHD6	5	Karsten Boldt et al., Lambacher N. et al., Liu et al., Ramona A. Hoh et al., Marshall et al.
CHMP6	5	Kilburn et al., Gabrielle Wheway, Liu et al., Monika-Abedin-Sigg et al., Marshall et al.
CHORDC1	5	Alexander E. Ivliev et al, Karsten Boldt et al., Ross et al., McClintock et al., Blacque et al._sage
CLASP2	5	Efimenko et al., Hannah Müller et al., Karsten Boldt et al., Liu et al., Arnaiz O. et al.
CLDN3	5	Phirke et al., Alexander E. Ivliev et al, Lambacher N. et al., Ross et al., Gabrielle Wheway
CLTA	5	Alexander E. Ivliev et al, Karsten Boldt et al., Li et al., Liu et al., McClintock et al.
CMPK1	5	Liu et al., McClintock et al., Monika-Abedin-Sigg et al., Fritz-Laylin L.K. et Cande, Blacque et al._xbox
CNDP2	5	Li et al., Gabrielle Wheway, Liu et al., Monika-Abedin-Sigg et al., Blacque et al._xbox
CNGA1	5	Phirke et al., Cilia Carta (TJP van Dam et al.), GO CC Cilium, Ross et al., Liu et al.
COMTD1	5	Phirke et al., SYSCILIA Gold Standard (van Dam TJ et al.), Liu et al., Kim J. et al., Blacque et al._xbox
COPS6	5	Efimenko et al., Karsten Boldt et al., McClintock et al., Marshall et al., Blacque et al._xbox
COPS8	5	Alexander E. Ivliev et al, Bayesian (TJP van Dam et al.), Cilia Carta (TJP van Dam et al.), Karsten Boldt et al., Liu et al.
CPD	5	Mayer et al. 2009, SYSCILIA Gold Standard (van Dam TJ et al.), McClintock et al., Monika-Abedin-Sigg et al., Mayer et al. 2008
CRAT	5	Efimenko et al., Ross et al., McClintock et al., Fritz-Laylin L.K. et Cande, Blacque et al._xbox
CRISPLD1	5	Efimenko et al., Alexander E. Ivliev et al, Lambacher N. et al., Ross et al., Blacque et al._xbox
CRNKL1	5	Hannah Müller et al., Ross et al., SYSCILIA Gold Standard (van Dam TJ et al.), Gabrielle Wheway, Marshall et al.
CSNK2B	5	Andersen et al., Karsten Boldt et al., Gabrielle Wheway, Liu et al.
CTBP1	5	Hannah Müller et al., Karsten Boldt et al., Gabrielle Wheway, Liu et al., Nogales-Cadenas R. et al.
CTBP2	5	Hannah Müller et al., Alexander E. Ivliev et al, Karsten Boldt et al., Lambacher N. et al., Liu et al.
CTNNA1	5	Karsten Boldt et al., Mayer et al. 2009, Gabrielle Wheway, Liu et al., Mayer et al. 2008
CTNND2	5	Hannah Müller et al., Semil P. Choksi et al., Liu et al., McClintock et al., Blacque et al._xbox
CTR9	5	Karsten Boldt et al., Gabrielle Wheway, McClintock et al., Fritz-Laylin L.K. et Cande, Blacque et al._xbox
CTSH	5	Alexander E. Ivliev et al, Li et al., Geremek M. et al. 2014, Blacque et al._xbox
CTXN1	5	Alexander E. Ivliev et al, Lambacher N. et al., Ross et al., Geremek M. et al. 2011, Marshall et al.
CUL2	5	Karsten Boldt et al., Ross et al., SYSCILIA Gold Standard (van Dam TJ et al.), McClintock et al., Ishikawa H. et al
CWC15	5	Efimenko et al., Alexander E. Ivliev et al, Gabrielle Wheway, McClintock et al., Blacque et al._xbox
CYB5D2	5	McClintock et al., Broadhead et al., Geremek M. et al. 2011, Nogales-Cadenas R. et al., Blacque et al._xbox
CYFIP2	5	Bayesian (TJP van Dam et al.), Cilia Carta (TJP van Dam et al.), Ross et al., Liu et al., Fritz-Laylin L.K. et Cande
CYP2F1	5	Alexander E. Ivliev et al, Mayer et al. 2009, Ross et al., SYSCILIA Gold Standard (van Dam TJ et al.), Mayer et al. 2008
CYRIB	5	Cilia Carta (TJP van Dam et al.), GO CC Cilium, Ross et al., Monika-Abedin-Sigg et al., Ishikawa H. et al
DCTN2	5	Karsten Boldt et al., Gabrielle Wheway, Liu et al., Nogales-Cadenas R. et al., Ishikawa H. et al
DCTN4	5	Karsten Boldt et al., David U. Mick et al., Gabrielle Wheway, Liu et al., Nogales-Cadenas R. et al.
DCTN5	5	Kilburn et al., Andersen et al., Karsten Boldt et al., McClintock et al., Nogales-Cadenas R. et al.
DDX19A	5	Phirke et al., Gabrielle Wheway, Liu et al., Monika-Abedin-Sigg et al., Fritz-Laylin L.K. et Cande
DDX3Y	5	Phirke et al., Hannah Müller et al., Liu et al., Fritz-Laylin L.K. et Cande, Marshall et al.
DDX6	5	Hannah Müller et al., Andersen et al., Liu et al., Lauwaet T. et al.
DGKE	5	Karsten Boldt et al., Gabrielle Wheway, Liu et al., McClintock et al., Marshall et al.
DHX15	5	Phirke et al., Laurençon et al., Andersen et al., Gabrielle Wheway
DHX30	5	Karsten Boldt et al., David U. Mick et al., Liu et al., Ishikawa H. et al, Marshall et al.
DIXDC1	5	Alexander E. Ivliev et al, Ross et al., Ramona A. Hoh et al., Geremek M. et al. 2011, Marshall et al.
DLAT	5	Kilburn et al., Ostrowski et al., Pazour et al., Gabrielle Wheway, McClintock et al.
DNAJB1	5	Karsten Boldt et al., Pazour et al., Liu et al., Lauwaet T. et al., Arnaiz O. et al.
DNAJB4	5	Alexander E. Ivliev et al, Karsten Boldt et al., Liu et al., Broadhead et al., Fritz-Laylin L.K. et Cande
DNAJC12	5	Efimenko et al., Alexander E. Ivliev et al, Ross et al., SYSCILIA Gold Standard (van Dam TJ et al.), McClintock et al.
DNAJC13	5	Phirke et al., Karsten Boldt et al., Liu et al., McClintock et al., Blacque et al._xbox
DNAJC8	5	Alexander E. Ivliev et al, Karsten Boldt et al., McClintock et al., Nogales-Cadenas R. et al., Blacque et al._xbox
DPYSL2	5	Cilia Carta (TJP van Dam et al.), Mayer et al. 2009, Ross et al., SYSCILIA Gold Standard (van Dam TJ et al.), Mayer et al. 2008
DSTN	5	Alexander E. Ivliev et al, Bayesian (TJP van Dam et al.), Cilia Carta (TJP van Dam et al.), Liu et al., Monika-Abedin-Sigg et al.
DYNC1LI1	5	Alexander E. Ivliev et al, Karsten Boldt et al., Liu et al., Nogales-Cadenas R. et al., Ishikawa H. et al
DZIP3	5	Alexander E. Ivliev et al, Karsten Boldt et al., Lambacher N. et al., Ross et al., Geremek M. et al. 2011
EBNA1BP2	5	Laurençon et al., Alexander E. Ivliev et al, SYSCILIA Gold Standard (van Dam TJ et al.), McClintock et al., Blacque et al._xbox
ECRG4	5	Alexander E. Ivliev et al, Ross et al., Ramona A. Hoh et al., Geremek M. et al. 2011, Geremek M. et al. 2014
EGLN3	5	Alexander E. Ivliev et al, Li et al., Ross et al., McClintock et al., Marshall et al.
EHD3	5	Cilia Carta (TJP van Dam et al.), GO CC Cilium, Karsten Boldt et al., Ross et al., Liu et al.
EIF2B3	5	Karsten Boldt et al., Gabrielle Wheway, Liu et al., McClintock et al., Blacque et al._xbox
EIF2S1	5	Laurençon et al., SYSCILIA Gold Standard (van Dam TJ et al.), Liu et al., McClintock et al., Blacque et al._sage
EIF3D	5	Efimenko et al., Karsten Boldt et al., Gabrielle Wheway, Liu et al., Marshall et al.
EIF3E	5	Phirke et al., Andersen et al., Karsten Boldt et al., Liu et al.
EIF3I	5	Phirke et al., Ostrowski et al., Gabrielle Wheway, Liu et al., McClintock et al.
EIF4A3	5	Andersen et al., Gabrielle Wheway, Liu et al., McClintock et al.
EIF4E	5	Gabrielle Wheway, Liu et al., McClintock et al., Blacque et al._xbox
EIF4G1	5	Hannah Müller et al., Andersen et al., Liu et al., Ishikawa H. et al
EIF4G3	5	Phirke et al., Hannah Müller et al., Alexander E. Ivliev et al, Liu et al., McClintock et al.
EIF5B	5	Karsten Boldt et al., Liu et al., Lauwaet T. et al., Ishikawa H. et al, Marshall et al.
EIF6	5	Pazour et al., Liu et al., McClintock et al., Monika-Abedin-Sigg et al., Marshall et al.
ELAVL1	5	Andersen et al., Gabrielle Wheway, Liu et al., Geremek M. et al. 2014
ELMOD3	5	Cilia Carta (TJP van Dam et al.), GO CC Cilium, Li et al., McClintock et al., Blacque et al._xbox
ELOB	5	Gabrielle Wheway, Liu et al., Monika-Abedin-Sigg et al., Karsten Boldt et al., Broadhead et al.
ELOVL6	5	Chen et al., Ross et al., McClintock et al., Blacque et al._xbox
ELP1	5	Alexander E. Ivliev et al, Liu et al., McClintock et al., Hodges ME. et al., Blacque et al._xbox
ENDOU	5	Phirke et al., Pazour et al., SYSCILIA Gold Standard (van Dam TJ et al.), McClintock et al., Monika-Abedin-Sigg et al.
ENO1	5	Andersen et al., Gabrielle Wheway, Liu et al., Mayer et al. 2008
ENO4	5	Cilia Carta (TJP van Dam et al.), GO CC Cilium, Semil P. Choksi et al., Monika-Abedin-Sigg et al., Ramona A. Hoh et al.
EPB41L2	5	Lambacher N. et al., Mayer et al. 2009, Ross et al., Liu et al., Ishikawa H. et al
ERLIN2	5	Karsten Boldt et al., Mayer et al. 2009, Liu et al., Monika-Abedin-Sigg et al., Marshall et al.
ETFA	5	SYSCILIA Gold Standard (van Dam TJ et al.), McClintock et al., Monika-Abedin-Sigg et al., Blacque et al._xbox, Nakachi M. et al.
EVC	5	Cilia Carta (TJP van Dam et al.), GO CC Cilium, SYSCILIA Gold Standard (van Dam TJ et al.), David U. Mick et al., Monika-Abedin-Sigg et al.
EXOC4	5	Cilia Carta (TJP van Dam et al.), Karsten Boldt et al., SYSCILIA Gold Standard (van Dam TJ et al.), Gabrielle Wheway, Liu et al.
EXOC7	5	Karsten Boldt et al., Liu et al., McClintock et al., Nogales-Cadenas R. et al., Blacque et al._xbox
FAM166C	5	Alexander E. Ivliev et al, Lambacher N. et al., Monika-Abedin-Sigg et al., Ramona A. Hoh et al., Marshall et al.
FAM229B	5	Bayesian (TJP van Dam et al.), Cilia Carta (TJP van Dam et al.), Lambacher N. et al., Ross et al., Ramona A. Hoh et al.
FAM81A	5	Alexander E. Ivliev et al, Ramona A. Hoh et al., Geremek M. et al. 2011, Geremek M. et al. 2014, Marshall et al.
FARSA	5	Andersen et al., Liu et al., McClintock et al., Blacque et al._xbox
FBXL2	5	Alexander E. Ivliev et al, Lambacher N. et al., McClintock et al., Broadhead et al., Geremek M. et al. 2011
FER	5	Alexander E. Ivliev et al, Lauwaet T. et al., Blacque et al._xbox
FKBP15	5	Efimenko et al., Phirke et al., Karsten Boldt et al., Liu et al., Fritz-Laylin L.K. et Cande
FKBP4	5	Andersen et al., Liu et al., Lauwaet T. et al., Marshall et al.
FLII	5	Liu et al., Jakobsen L. et al., Nogales-Cadenas R. et al., Ishikawa H. et al, Marshall et al.
FOCAD	5	Alexander E. Ivliev et al, Bayesian (TJP van Dam et al.), Cilia Carta (TJP van Dam et al.), Lambacher N. et al., Geremek M. et al. 2014
FRAS1	5	Kilburn et al., Alexander E. Ivliev et al, Ross et al., Lauwaet T. et al., Yano J. et al.
FRRS1	5	Efimenko et al., Chen et al., Yano J. et al., Marshall et al., Blacque et al._xbox
FYN	5	Laurençon et al., Alexander E. Ivliev et al, Gabrielle Wheway, Liu et al., Monika-Abedin-Sigg et al.
G3BP1	5	Hannah Müller et al., Andersen et al., Ishikawa H. et al, Blacque et al._xbox
GAPDHS	5	Cilia Carta (TJP van Dam et al.), GO CC Cilium, Gabrielle Wheway, Broadhead et al., Cao W. et al.
GBA	5	Efimenko et al., Phirke et al., Chen et al., Karsten Boldt et al., McClintock et al.
GCDH	5	Kilburn et al., Alexander E. Ivliev et al, SYSCILIA Gold Standard (van Dam TJ et al.), McClintock et al., Yano J. et al.
GDA	5	Alexander E. Ivliev et al, Li et al., Ross et al., Gabrielle Wheway, McClintock et al.
GET1	5	Phirke et al., Alexander E. Ivliev et al, Lambacher N. et al., Geremek M. et al. 2011, Marshall et al.
GLB1L2	5	Alexander E. Ivliev et al, Mayer et al. 2009, Semil P. Choksi et al., Geremek M. et al. 2014, Marshall et al.
GLRX3	5	Alexander E. Ivliev et al, Karsten Boldt et al., David U. Mick et al., Liu et al., Monika-Abedin-Sigg et al.
GNAT3	5	Cilia Carta (TJP van Dam et al.), GO CC Cilium, Gabrielle Wheway, Liu et al., Blacque et al._xbox
GPR161	5	Cilia Carta (TJP van Dam et al.), GO CC Cilium, Ross et al., SYSCILIA Gold Standard (van Dam TJ et al.), Gabrielle Wheway
GPSM2	5	Ross et al., Liu et al., Nogales-Cadenas R. et al., Fritz-Laylin L.K. et Cande, Blacque et al._xbox
GPX4	5	Efimenko et al., Phirke et al., SYSCILIA Gold Standard (van Dam TJ et al.), Liu et al., Blacque et al._xbox
GRK1	5	Efimenko et al., Cilia Carta (TJP van Dam et al.), GO CC Cilium, Gabrielle Wheway, Liu et al.
GSTM2	5	Alexander E. Ivliev et al, Liu et al., McClintock et al., Geremek M. et al. 2014, Nogales-Cadenas R. et al.
GUCY2F	5	Cilia Carta (TJP van Dam et al.), GO CC Cilium, Li et al., Liu et al., McClintock et al.
H2AC8	5	Andersen et al., Alexander E. Ivliev et al, Marshall et al.
H3C13	5	Blacque et al._xbox
H4-16	5	Andersen et al., Phirke et al., Gabrielle Wheway, Broadhead et al.
HARS1	5	Liu et al., McClintock et al., Monika-Abedin-Sigg et al., Ishikawa H. et al, Blacque et al._xbox
HAUS6	5	Laurençon et al., Andersen et al., Karsten Boldt et al., Jakobsen L. et al., Nogales-Cadenas R. et al.
HHAT	5	Phirke et al., McClintock et al., Geremek M. et al. 2014, Blacque et al._xbox, Blacque et al._sage
HNF1B	5	Cilia Carta (TJP van Dam et al.), SYSCILIA Gold Standard (van Dam TJ et al.), Gabrielle Wheway, McClintock et al., Geremek M. et al. 2014
HNRNPU	5	Hannah Müller et al., Andersen et al., Ross et al., Gabrielle Wheway, Mayer et al. 2008
HPRT1	5	Karsten Boldt et al., Liu et al., McClintock et al., Monika-Abedin-Sigg et al., Marshall et al.
HSBP1	5	Alexander E. Ivliev et al, Andersen et al., Semil P. Choksi et al., Liu et al.
HSD17B14	5	Monika-Abedin-Sigg et al., Jakobsen L. et al., Nogales-Cadenas R. et al., Marshall et al., Blacque et al._xbox
HSDL2	5	Phirke et al., Alexander E. Ivliev et al, Karsten Boldt et al., Monika-Abedin-Sigg et al., Blacque et al._xbox
HSPBP1	5	Alexander E. Ivliev et al, Bayesian (TJP van Dam et al.), Cilia Carta (TJP van Dam et al.), Karsten Boldt et al., Ross et al.
IDH3G	5	Phirke et al., McClintock et al., Broadhead et al., Marshall et al., Blacque et al._xbox
IFIT3	5	Alexander E. Ivliev et al, Ross et al., David U. Mick et al., Gabrielle Wheway, Ishikawa H. et al
IPO5	5	Bayesian (TJP van Dam et al.), Cilia Carta (TJP van Dam et al.), Liu et al., Nogales-Cadenas R. et al., Ishikawa H. et al
IPO7	5	Andersen et al., Gabrielle Wheway, Liu et al., Ishikawa H. et al, Marshall et al.
IQCK	5	Alexander E. Ivliev et al, Bayesian (TJP van Dam et al.), Cilia Carta (TJP van Dam et al.), Monika-Abedin-Sigg et al., Marshall et al.
IRAK1BP1	5	Alexander E. Ivliev et al, Lambacher N. et al., Jakobsen L. et al., Nogales-Cadenas R. et al., Marshall et al.
ITSN1	5	Liu et al., McClintock et al., Monika-Abedin-Sigg et al., Fritz-Laylin L.K. et Cande, Blacque et al._xbox
ITSN2	5	Efimenko et al., Semil P. Choksi et al., Gabrielle Wheway, Liu et al., Kim J. et al.
KARS1	5	Karsten Boldt et al., SYSCILIA Gold Standard (van Dam TJ et al.), Liu et al., Lauwaet T. et al., Fritz-Laylin L.K. et Cande
KCNAB2	5	Andersen et al., Monika-Abedin-Sigg et al., Broadhead et al., Fritz-Laylin L.K. et Cande
KCNJ16	5	Alexander E. Ivliev et al, Bayesian (TJP van Dam et al.), Chen et al., Cilia Carta (TJP van Dam et al.), Ross et al.
KCTD12	5	Alexander E. Ivliev et al, Mayer et al. 2009, Ross et al., Geremek M. et al. 2011, Marshall et al.
KIF19	5	Alexander E. Ivliev et al, Cilia Carta (TJP van Dam et al.), GO CC Cilium, Semil P. Choksi et al., SYSCILIA Gold Standard (van Dam TJ et al.)
KIF5B	5	Cilia Carta (TJP van Dam et al.), GO CC Cilium, Mayer et al. 2009, Liu et al., Mayer et al. 2008
KIF7	5	Cilia Carta (TJP van Dam et al.), GO CC Cilium, Karsten Boldt et al., SYSCILIA Gold Standard (van Dam TJ et al.), David K. Breslow et al.
KLHDC9	5	Alexander E. Ivliev et al, Lambacher N. et al., Ross et al., Ramona A. Hoh et al., Geremek M. et al. 2011
KRAS	5	Efimenko et al., Gabrielle Wheway, Liu et al., McClintock et al., Monika-Abedin-Sigg et al.
KRT1	5	Andersen et al., Mayer et al. 2009, Gabrielle Wheway, Mayer et al. 2008
KRT5	5	Alexander E. Ivliev et al, Andersen et al., Mayer et al. 2009, Mayer et al. 2008
LAMA2	5	Gabrielle Wheway, Broadhead et al., Lauwaet T. et al., Fritz-Laylin L.K. et Cande, Hodges ME. et al.
LAMA5	5	Cilia Carta (TJP van Dam et al.), GO CC Cilium, Ross et al., McClintock et al., Blacque et al._xbox
LRRC18	5	Alexander E. Ivliev et al, Ramona A. Hoh et al., Geremek M. et al. 2011, Geremek M. et al. 2014, Marshall et al.
LRRC57	5	Alexander E. Ivliev et al, Pazour et al., Liu et al., McClintock et al., Cao W. et al.
LRRC9	5	Alexander E. Ivliev et al, Pazour et al., Semil P. Choksi et al., McClintock et al., Monika-Abedin-Sigg et al.
LRRCC1	5	Andersen et al., McClintock et al., Nogales-Cadenas R. et al., Marshall et al., Arnaiz O. et al.
LRRK1	5	Laurençon et al., SYSCILIA Gold Standard (van Dam TJ et al.), McClintock et al., Geremek M. et al. 2014, Blacque et al._xbox
LRWD1	5	Alexander E. Ivliev et al, Ross et al., Geremek M. et al. 2011, Marshall et al., Arnaiz O. et al.
LZIC	5	Alexander E. Ivliev et al, SYSCILIA Gold Standard (van Dam TJ et al.), McClintock et al., Monika-Abedin-Sigg et al., Blacque et al._xbox
MAD2L1	5	Alexander E. Ivliev et al, SYSCILIA Gold Standard (van Dam TJ et al.), McClintock et al., Nogales-Cadenas R. et al., Blacque et al._xbox
MAP4	5	Ross et al., David U. Mick et al., Liu et al., Kim J. et al., Nogales-Cadenas R. et al.
MAPK14	5	Gabrielle Wheway, McClintock et al., Monika-Abedin-Sigg et al., Nogales-Cadenas R. et al., Blacque et al._xbox
MARCKS	5	Mayer et al. 2009, Ross et al., Liu et al., Kim J. et al., Mayer et al. 2008
MAT1A	5	Andersen et al., Lauwaet T. et al., Geremek M. et al. 2014, Fritz-Laylin L.K. et Cande
MBOAT7	5	Efimenko et al., Karsten Boldt et al., Liu et al., McClintock et al., Marshall et al.
MCM7	5	Phirke et al., Andersen et al., Karsten Boldt et al., Marshall et al.
MCRS1	5	SYSCILIA Gold Standard (van Dam TJ et al.), Gabrielle Wheway, McClintock et al., Nogales-Cadenas R. et al., Blacque et al._xbox
MECR	5	Kilburn et al., Pazour et al., SYSCILIA Gold Standard (van Dam TJ et al.), Liu et al., McClintock et al.
MED31	5	Kilburn et al., SYSCILIA Gold Standard (van Dam TJ et al.), McClintock et al., Marshall et al., Blacque et al._xbox
METTL7A	5	Mayer et al. 2009, Ross et al., SYSCILIA Gold Standard (van Dam TJ et al.), Geremek M. et al. 2011, Mayer et al. 2008
MFSD8	5	Chen et al., McClintock et al., Blacque et al._xbox
MGLL	5	Efimenko et al., Gabrielle Wheway, Liu et al., Geremek M. et al. 2014, Arnaiz O. et al.
MIF	5	Alexander E. Ivliev et al, David U. Mick et al., McClintock et al., Monika-Abedin-Sigg et al., Blacque et al._xbox
MINDY4	5	Karsten Boldt et al., Alexander E. Ivliev et al, McClintock et al., Ramona A. Hoh et al., Marshall et al.
MIPEP	5	Alexander E. Ivliev et al, Lambacher N. et al., McClintock et al., Marshall et al., Blacque et al._xbox
MPDZ	5	Alexander E. Ivliev et al, Liu et al., Geremek M. et al. 2011, Geremek M. et al. 2014, Nogales-Cadenas R. et al.
MPHOSPH9	5	Efimenko et al., Gabrielle Wheway, Jakobsen L. et al., Nogales-Cadenas R. et al., Marshall et al.
MRC2	5	Chen et al., Mayer et al. 2009, Mayer et al. 2008, Blacque et al._xbox
MTTP	5	David U. Mick et al., Efimenko et al., Alexander E. Ivliev et al, Semil P. Choksi et al., Geremek M. et al. 2014
MUC5AC	5	Efimenko et al., Alexander E. Ivliev et al, Karsten Boldt et al., Lauwaet T. et al., Geremek M. et al. 2014
MYO1D	5	Mayer et al. 2009, Liu et al., McClintock et al., Mayer et al. 2008, Blacque et al._xbox
MYOF	5	Mayer et al. 2009, David U. Mick et al., Liu et al., Monika-Abedin-Sigg et al., Jakobsen L. et al.
NAPA	5	Mayer et al. 2009, Gabrielle Wheway, Liu et al., Monika-Abedin-Sigg et al., Mayer et al. 2008
NCALD	5	Alexander E. Ivliev et al, Liu et al., Geremek M. et al. 2011, Geremek M. et al. 2014, Kubo A. et al.
NCL	5	Hannah Müller et al., Andersen et al., Liu et al., Ishikawa H. et al, Mayer et al. 2008
NCS1	5	Phirke et al., Semil P. Choksi et al., McClintock et al., Marshall et al., Blacque et al._xbox
NDC80	5	Ross et al., SYSCILIA Gold Standard (van Dam TJ et al.), David U. Mick et al., Monika-Abedin-Sigg et al., Marshall et al.
NDRG1	5	Ross et al., David U. Mick et al., Liu et al., Monika-Abedin-Sigg et al., Nogales-Cadenas R. et al.
NEFH	5	Pazour et al., Liu et al., Blacque et al._xbox
NEK10	5	Hannah Müller et al., Alexander E. Ivliev et al, McClintock et al., Geremek M. et al. 2014, Blacque et al._xbox
NME1	5	David U. Mick et al., Pazour et al., Liu et al., Nogales-Cadenas R. et al., Fritz-Laylin L.K. et Cande
NMUR2	5	Phirke et al., Gabrielle Wheway, McClintock et al., Blacque et al._xbox
NOMO1	5	Karsten Boldt et al., Mayer et al. 2009, Gabrielle Wheway, Liu et al., Geremek M. et al. 2014
NPEPPS	5	Liu et al., McClintock et al., Monika-Abedin-Sigg et al., Blacque et al._xbox, Arnaiz O. et al.
NUDT5	5	Alexander E. Ivliev et al, Karsten Boldt et al., McClintock et al., Nogales-Cadenas R. et al., Blacque et al._xbox
NUF2	5	Karsten Boldt et al., Ross et al., SYSCILIA Gold Standard (van Dam TJ et al.), Gabrielle Wheway, Nogales-Cadenas R. et al.
NUP35	5	Hannah Müller et al., Laurençon et al., Cilia Carta (TJP van Dam et al.), SYSCILIA Gold Standard (van Dam TJ et al.), McClintock et al.
NUP85	5	Phirke et al., Hannah Müller et al., SYSCILIA Gold Standard (van Dam TJ et al.), Gabrielle Wheway, Nogales-Cadenas R. et al.
OGT	5	Karsten Boldt et al., Gabrielle Wheway, Liu et al., Nogales-Cadenas R. et al., Yano J. et al.
OSBPL1A	5	Avidor-Reiss et al., Alexander E. Ivliev et al, Karsten Boldt et al., Kim J. et al., Blacque et al._xbox
PAM	5	SYSCILIA Gold Standard (van Dam TJ et al.), McClintock et al., Kubo A. et al., Blacque et al._xbox, Blacque et al._sage
PARD3	5	Cilia Carta (TJP van Dam et al.), Karsten Boldt et al., SYSCILIA Gold Standard (van Dam TJ et al.), Gabrielle Wheway, Nogales-Cadenas R. et al.
PARD6A	5	Alexander E. Ivliev et al, Cilia Carta (TJP van Dam et al.), SYSCILIA Gold Standard (van Dam TJ et al.), McClintock et al., Blacque et al._xbox
PCK2	5	Karsten Boldt et al., McClintock et al., Monika-Abedin-Sigg et al., Blacque et al._xbox, Nakachi M. et al.
PCMT1	5	Alexander E. Ivliev et al, Liu et al., McClintock et al., Kim J. et al., Blacque et al._sage
PCYT2	5	Alexander E. Ivliev et al, Gabrielle Wheway, Jakobsen L. et al., Nogales-Cadenas R. et al., Fritz-Laylin L.K. et Cande
PDCD6IP	5	Efimenko et al., Alexander E. Ivliev et al, Liu et al., Monika-Abedin-Sigg et al., Nogales-Cadenas R. et al.
PDE4DIP	5	Alexander E. Ivliev et al, Ostrowski et al., McClintock et al., Jakobsen L. et al., Nogales-Cadenas R. et al.
PDIA6	5	David U. Mick et al., Liu et al., McClintock et al., Mayer et al. 2008, Blacque et al._sage
PGD	5	SYSCILIA Gold Standard (van Dam TJ et al.), Liu et al., McClintock et al., Monika-Abedin-Sigg et al., Nogales-Cadenas R. et al.
PHGDH	5	Alexander E. Ivliev et al, Andersen et al., Ross et al., Liu et al.
PIH1D1	5	Baron DM et al., Karsten Boldt et al., Li et al., McClintock et al., Hodges ME. et al.
PIK3CA	5	Gabrielle Wheway, McClintock et al., Nogales-Cadenas R. et al., Blacque et al._xbox, Blacque et al._sage
PKIG	5	Alexander E. Ivliev et al, Bayesian (TJP van Dam et al.), Cilia Carta (TJP van Dam et al.), Ross et al., Marshall et al.
PKLR	5	Hannah Müller et al., Pazour et al., Lauwaet T. et al., Marshall et al., Nakachi M. et al.
PLCB4	5	Alexander E. Ivliev et al, Bayesian (TJP van Dam et al.), Cilia Carta (TJP van Dam et al.), Ross et al., Liu et al.
PLCE1	5	Alexander E. Ivliev et al, Pazour et al., Ross et al., SYSCILIA Gold Standard (van Dam TJ et al.), McClintock et al.
PLEKHA7	5	Alexander E. Ivliev et al, Karsten Boldt et al., Liu et al., Nogales-Cadenas R. et al., Marshall et al.
PLEKHS1	5	Alexander E. Ivliev et al, Ross et al., Geremek M. et al. 2014, Kubo A. et al., Nogales-Cadenas R. et al.
POLR2A	5	Efimenko et al., Phirke et al., Gabrielle Wheway, McClintock et al., Monika-Abedin-Sigg et al.
POLR3B	5	Laurençon et al., Lambacher N. et al., SYSCILIA Gold Standard (van Dam TJ et al.), McClintock et al., Marshall et al.
PPEF2	5	Cilia Carta (TJP van Dam et al.), GO CC Cilium, Liu et al., McClintock et al., Monika-Abedin-Sigg et al.
PPIE	5	Alexander E. Ivliev et al, Gabrielle Wheway, McClintock et al., Monika-Abedin-Sigg et al., Blacque et al._xbox
PPIF	5	Pazour et al., Ross et al., McClintock et al., Monika-Abedin-Sigg et al., Keller et al.
PPOX	5	Alexander E. Ivliev et al, Lambacher N. et al., Ross et al., Gabrielle Wheway, Geremek M. et al. 2011
PPP1R11	5	Alexander E. Ivliev et al, Karsten Boldt et al., Pazour et al., McClintock et al., Nogales-Cadenas R. et al.
PPP2CA	5	Hannah Müller et al., Liu et al., Nogales-Cadenas R. et al., Ishikawa H. et al, Arnaiz O. et al.
PPP4C	5	Hannah Müller et al., SYSCILIA Gold Standard (van Dam TJ et al.), Lauwaet T. et al., Nogales-Cadenas R. et al., Fritz-Laylin L.K. et Cande
PQBP1	5	Cilia Carta (TJP van Dam et al.), GO CC Cilium, Karsten Boldt et al., Gabrielle Wheway, Blacque et al._xbox
PRICKLE2	5	Efimenko et al., Alexander E. Ivliev et al, McClintock et al., Monika-Abedin-Sigg et al., Geremek M. et al. 2014
PRKAR1B	5	Kilburn et al., Cilia Carta (TJP van Dam et al.), GO CC Cilium, McClintock et al., Marshall et al.
PRKCA	5	Alexander E. Ivliev et al, Cilia Carta (TJP van Dam et al.), GO CC Cilium, Liu et al., Monika-Abedin-Sigg et al.
PRPF19	5	Phirke et al., Gabrielle Wheway, Liu et al., McClintock et al., Blacque et al._xbox
PSMA3	5	Phirke et al., Gabrielle Wheway, Liu et al., McClintock et al., Blacque et al._xbox
PSMB2	5	Laurençon et al., Andersen et al., Gabrielle Wheway, Liu et al.
PSMC6	5	Karsten Boldt et al., Mayer et al. 2009, Gabrielle Wheway, Liu et al., Mayer et al. 2008
PSMD1	5	Phirke et al., SYSCILIA Gold Standard (van Dam TJ et al.), Liu et al., Lauwaet T. et al., Nogales-Cadenas R. et al.
PSMD11	5	Phirke et al., Andersen et al., Gabrielle Wheway, Liu et al.
PSMD12	5	Andersen et al., Karsten Boldt et al., Gabrielle Wheway, Liu et al.
PSMD3	5	Andersen et al., Liu et al., Nogales-Cadenas R. et al., Marshall et al.
PSMD7	5	Andersen et al., Karsten Boldt et al., Gabrielle Wheway, Liu et al.
PSMD9	5	Karsten Boldt et al., Gabrielle Wheway, McClintock et al., Marshall et al., Blacque et al._xbox
PTCHD1	5	Chen et al., McClintock et al., Blacque et al._xbox
PTPRQ	5	Kilburn et al., Karsten Boldt et al., SYSCILIA Gold Standard (van Dam TJ et al.), Gabrielle Wheway, Blacque et al._xbox
PYGB	5	Mayer et al. 2009, Ross et al., Liu et al., Broadhead et al., Mayer et al. 2008
QRSL1	5	Ross et al., SYSCILIA Gold Standard (van Dam TJ et al.), McClintock et al., Nogales-Cadenas R. et al., Blacque et al._xbox
RAB11B	5	Liu et al., Monika-Abedin-Sigg et al., Kim J. et al., Ishikawa H. et al, Yano J. et al.
RAB14	5	Karsten Boldt et al., Mayer et al. 2009, Liu et al., Monika-Abedin-Sigg et al., Mayer et al. 2008
RADX	5	Alexander E. Ivliev et al, Karsten Boldt et al., Geremek M. et al. 2011, Geremek M. et al. 2014, Marshall et al.
RALA	5	Mayer et al. 2009, Liu et al., McClintock et al., Monika-Abedin-Sigg et al., Mayer et al. 2008
RBM8A	5	Andersen et al., Gabrielle Wheway, McClintock et al., Blacque et al._xbox
RBP1	5	Alexander E. Ivliev et al, Ostrowski et al., Ross et al., Liu et al., Monika-Abedin-Sigg et al.
RGS22	5	Alexander E. Ivliev et al, Bayesian (TJP van Dam et al.), Cilia Carta (TJP van Dam et al.), Geremek M. et al. 2011, Geremek M. et al. 2014
RGS3	5	Phirke et al., Chen et al., Ross et al., Broadhead et al., Marshall et al.
RHCG	5	Laurençon et al., Li et al., Ross et al., Gabrielle Wheway, McClintock et al.
RILPL2	5	Cilia Carta (TJP van Dam et al.), GO CC Cilium, Semil P. Choksi et al., SYSCILIA Gold Standard (van Dam TJ et al.), Gabrielle Wheway
RIPOR2	5	Bayesian (TJP van Dam et al.), Cilia Carta (TJP van Dam et al.), Lambacher N. et al., Alexander E. Ivliev et al, Ross et al.
RNGTT	5	Efimenko et al., Karsten Boldt et al., McClintock et al., Blacque et al._xbox, Arnaiz O. et al.
RPA1	5	Efimenko et al., Phirke et al., Andersen et al., Karsten Boldt et al.
RPA3	5	Alexander E. Ivliev et al, Andersen et al., Karsten Boldt et al., Geremek M. et al. 2011
RPL15	5	Kilburn et al., Gabrielle Wheway, Monika-Abedin-Sigg et al., Lauwaet T. et al., Mayer et al. 2008
RPL23A	5	Kilburn et al., Andersen et al., Fritz-Laylin L.K. et Cande, Blacque et al._xbox
RPL24	5	Hannah Müller et al., Andersen et al., Broadhead et al., Fritz-Laylin L.K. et Cande
RPL27A	5	Hannah Müller et al., Gabrielle Wheway, Monika-Abedin-Sigg et al., Lauwaet T. et al., Fritz-Laylin L.K. et Cande
RPL28	5	Hannah Müller et al., Andersen et al., Broadhead et al., Keller et al.
RPL34	5	Andersen et al., Gabrielle Wheway, Broadhead et al., Fritz-Laylin L.K. et Cande
RPL6	5	Andersen et al., Gabrielle Wheway, Fritz-Laylin L.K. et Cande, Mayer et al. 2008
RPN2	5	Andersen et al., Mayer et al. 2009, Liu et al., Mayer et al. 2008
RPS18	5	Andersen et al., Pazour et al., McClintock et al., Lauwaet T. et al.
RPS8	5	Hannah Müller et al., Andersen et al., Lauwaet T. et al., Mayer et al. 2008
RRM1	5	David U. Mick et al., Gabrielle Wheway, McClintock et al., Monika-Abedin-Sigg et al., Marshall et al.
RTCA	5	David U. Mick et al., Bechstedt et al., Ross et al., Gabrielle Wheway, Liu et al.
RTN4	5	Mayer et al. 2009, SYSCILIA Gold Standard (van Dam TJ et al.), David U. Mick et al., Liu et al., Mayer et al. 2008
SART1	5	Efimenko et al., Karsten Boldt et al., Gabrielle Wheway, McClintock et al., Blacque et al._sage
SART3	5	Karsten Boldt et al., McClintock et al., Geremek M. et al. 2014, Blacque et al._xbox, Blacque et al._sage
SAXO1	5	Cilia Carta (TJP van Dam et al.), Alexander E. Ivliev et al, GO CC Cilium, Pazour et al., Monika-Abedin-Sigg et al.
SEC22B	5	Efimenko et al., SYSCILIA Gold Standard (van Dam TJ et al.), Liu et al., McClintock et al., Mayer et al. 2008
SEC63	5	Bayesian (TJP van Dam et al.), Cilia Carta (TJP van Dam et al.), Ross et al., SYSCILIA Gold Standard (van Dam TJ et al.), Liu et al.
SFI1	5	Andersen et al., Gabrielle Wheway, McClintock et al., Nogales-Cadenas R. et al., Keller et al.
SHANK2	5	Alexander E. Ivliev et al, Bayesian (TJP van Dam et al.), Cilia Carta (TJP van Dam et al.), GO CC Cilium, Geremek M. et al. 2014
SHMT2	5	Kilburn et al., Karsten Boldt et al., Pazour et al., Ross et al., Nakachi M. et al.
SHROOM3	5	Alexander E. Ivliev et al, Bayesian (TJP van Dam et al.), Cilia Carta (TJP van Dam et al.), Lambacher N. et al., Ross et al.
SIX1	5	Alexander E. Ivliev et al, Lambacher N. et al., McClintock et al., Marshall et al., Blacque et al._xbox
SLC1A2	5	Alexander E. Ivliev et al, Li et al., Liu et al., Blacque et al._xbox
SLC25A11	5	Kilburn et al., Monika-Abedin-Sigg et al., Broadhead et al., Yano J. et al., Mayer et al. 2008
SLC25A5	5	Hannah Müller et al., Andersen et al., McClintock et al., Mayer et al. 2008
SLC2A13	5	Phirke et al., Chen et al., Ross et al., SYSCILIA Gold Standard (van Dam TJ et al.), Blacque et al._xbox
SLC36A1	5	Phirke et al., Chen et al., Gabrielle Wheway, Nogales-Cadenas R. et al., Blacque et al._xbox
SLK	5	Kilburn et al., Hannah Müller et al., David U. Mick et al., Liu et al., McClintock et al.
SMAD4	5	Alexander E. Ivliev et al, Chen et al., David U. Mick et al., McClintock et al., Nogales-Cadenas R. et al.
SMARCA2	5	Efimenko et al., Phirke et al., Hannah Müller et al., Alexander E. Ivliev et al, McClintock et al.
SMC1A	5	Karsten Boldt et al., Pazour et al., Semil P. Choksi et al., Liu et al., McClintock et al.
SMC2	5	Karsten Boldt et al., Pazour et al., McClintock et al., Marshall et al., Blacque et al._sage
SNAP23	5	Mayer et al. 2009, Gabrielle Wheway, Liu et al., Monika-Abedin-Sigg et al., Mayer et al. 2008
SNAP25	5	Cilia Carta (TJP van Dam et al.), SYSCILIA Gold Standard (van Dam TJ et al.), Liu et al., McClintock et al., Blacque et al._xbox
SNTN	5	Bayesian (TJP van Dam et al.), Cilia Carta (TJP van Dam et al.), GO CC Cilium, Ross et al., Ramona A. Hoh et al.
SOD1	5	Efimenko et al., Alexander E. Ivliev et al, Liu et al., Monika-Abedin-Sigg et al., Blacque et al._xbox
SOX2	5	Laurençon et al., Alexander E. Ivliev et al, Ross et al., Marshall et al., Blacque et al._xbox
SPATA6L	5	Stubbs J.L. et al., Laurençon et al., Lambacher N. et al., Monika-Abedin-Sigg et al., Geremek M. et al. 2014
SPICE1	5	Alexander E. Ivliev et al, Andersen et al., Liu et al., Nogales-Cadenas R. et al., Marshall et al.
SRGAP3	5	Alexander E. Ivliev et al, Bayesian (TJP van Dam et al.), Cilia Carta (TJP van Dam et al.), Liu et al., Geremek M. et al. 2014
SRPRB	5	Mayer et al. 2009, Ross et al., Liu et al., Mayer et al. 2008, Arnaiz O. et al.
SSX2IP	5	Cilia Carta (TJP van Dam et al.), GO CC Cilium, Lambacher N. et al., Semil P. Choksi et al., Nogales-Cadenas R. et al.
ST13	5	Kilburn et al., Liu et al., McClintock et al., Broadhead et al., Blacque et al._xbox
STIL	5	Cilia Carta (TJP van Dam et al.), SYSCILIA Gold Standard (van Dam TJ et al.), Gabrielle Wheway, Ramona A. Hoh et al., Marshall et al.
STOX1	5	Phirke et al., Alexander E. Ivliev et al, Lambacher N. et al., Ross et al., Ramona A. Hoh et al.
STPG2	5	SYSCILIA Gold Standard (van Dam TJ et al.), Dey G et al., Monika-Abedin-Sigg et al., Broadhead et al., Fritz-Laylin L.K. et Cande
STYXL1	5	Alexander E. Ivliev et al, Ostrowski et al., McClintock et al., Monika-Abedin-Sigg et al., Ramona A. Hoh et al.
SUCLG1	5	Kilburn et al., Karsten Boldt et al., SYSCILIA Gold Standard (van Dam TJ et al.), Monika-Abedin-Sigg et al., Blacque et al._xbox
SUPT5H	5	David U. Mick et al., Efimenko et al., Karsten Boldt et al., Gabrielle Wheway, McClintock et al.
SV2B	5	Avidor-Reiss et al., Laurençon et al., Gabrielle Wheway, Liu et al., Geremek M. et al. 2014
SYNCRIP	5	Andersen et al., Karsten Boldt et al., Semil P. Choksi et al., Liu et al., Ishikawa H. et al
TBC1D19	5	Avidor-Reiss et al., Alexander E. Ivliev et al, Dey G et al., Semil P. Choksi et al., McClintock et al.
TDO2	5	Phirke et al., Alexander E. Ivliev et al, Chen et al., McClintock et al., Arnaiz O. et al.
TEKT5	5	Cilia Carta (TJP van Dam et al.), GO CC Cilium, Li et al., Pazour et al., SYSCILIA Gold Standard (van Dam TJ et al.)
TEPP	5	Monika-Abedin-Sigg et al., Ramona A. Hoh et al., Cao W. et al., Stubbs J.L. et al.
TGFBI	5	Alexander E. Ivliev et al, Pazour et al., Ross et al., Gabrielle Wheway, Monika-Abedin-Sigg et al.
THADA	5	Laurençon et al., Alexander E. Ivliev et al, Karsten Boldt et al., Ross et al., Marshall et al.
THOP1	5	Efimenko et al., David U. Mick et al., Liu et al., McClintock et al., Monika-Abedin-Sigg et al.
TM9SF3	5	Karsten Boldt et al., Ross et al., SYSCILIA Gold Standard (van Dam TJ et al.), McClintock et al., Blacque et al._xbox
TMED9	5	Kilburn et al., Mayer et al. 2009, Liu et al., Mayer et al. 2008, Blacque et al._xbox
TMEM232	5	Bayesian (TJP van Dam et al.), Cilia Carta (TJP van Dam et al.), Lambacher N. et al., Semil P. Choksi et al., Monika-Abedin-Sigg et al.
TMEM33	5	Efimenko et al., Gabrielle Wheway, Liu et al., McClintock et al., Blacque et al._xbox
TMEM45B	5	Alexander E. Ivliev et al, Li et al., McClintock et al., Merchant et al., Geremek M. et al. 2014
TMEM53	5	Phirke et al., Alexander E. Ivliev et al, McClintock et al., Ramona A. Hoh et al., Marshall et al.
TMEM65	5	Avidor-Reiss et al., Li et al., Ross et al., Liu et al., McClintock et al.
TMOD1	5	Liu et al., McClintock et al., Monika-Abedin-Sigg et al., Blacque et al._sage
TMX2	5	Mayer et al. 2009, Ross et al., SYSCILIA Gold Standard (van Dam TJ et al.), Liu et al., Mayer et al. 2008
TNFAIP3	5	Gabrielle Wheway, Liu et al., Jakobsen L. et al., Kubo A. et al., Nogales-Cadenas R. et al.
TNXB	5	Pazour et al., Gabrielle Wheway, Monika-Abedin-Sigg et al., Fritz-Laylin L.K. et Cande, Blacque et al._xbox
TOGARAM2	5	Bayesian (TJP van Dam et al.), Cilia Carta (TJP van Dam et al.), Alexander E. Ivliev et al, Ross et al., Marshall et al.
TOM1	5	David U. Mick et al., Liu et al., McClintock et al., Jakobsen L. et al., Nogales-Cadenas R. et al.
TPPP2	5	Cilia Carta (TJP van Dam et al.), Li et al., Pazour et al., SYSCILIA Gold Standard (van Dam TJ et al.), Monika-Abedin-Sigg et al.
TRAP1	5	Kilburn et al., Hannah Müller et al., Karsten Boldt et al., Liu et al., Marshall et al.
TRIM13	5	Phirke et al., Alexander E. Ivliev et al, Ross et al., Jakobsen L. et al., Nogales-Cadenas R. et al.
TRIT1	5	Alexander E. Ivliev et al, SYSCILIA Gold Standard (van Dam TJ et al.), McClintock et al., Marshall et al., Blacque et al._xbox
TRPM2	5	Efimenko et al., Semil P. Choksi et al., Monika-Abedin-Sigg et al., Nogales-Cadenas R. et al., Arnaiz O. et al.
TSPAN8	5	Alexander E. Ivliev et al, Mayer et al. 2009, Ross et al., SYSCILIA Gold Standard (van Dam TJ et al.), Mayer et al. 2008
TSPYL4	5	Alexander E. Ivliev et al, Karsten Boldt et al., Lambacher N. et al., Ross et al., Geremek M. et al. 2014
TTC28	5	Phirke et al., Laurençon et al., Monika-Abedin-Sigg et al., Broadhead et al., Fritz-Laylin L.K. et Cande
TTLL4	5	Cilia Carta (TJP van Dam et al.), Dey G et al., GO CC Cilium, Nogales-Cadenas R. et al., Marshall et al.
TTLL7	5	Alexander E. Ivliev et al, Cilia Carta (TJP van Dam et al.), Dey G et al., GO CC Cilium, Semil P. Choksi et al.
TUBD1	5	Dey G et al., Gabrielle Wheway, Merchant et al., Nogales-Cadenas R. et al., Hodges ME. et al.
U2AF2	5	Andersen et al., Li et al., Gabrielle Wheway, Marshall et al.
UQCRFS1	5	Kilburn et al., Li et al., SYSCILIA Gold Standard (van Dam TJ et al.), McClintock et al., Blacque et al._xbox
USO1	5	Liu et al., McClintock et al., Monika-Abedin-Sigg et al., Boesger J et al., Blacque et al._xbox
VANGL2	5	Alexander E. Ivliev et al, Cilia Carta (TJP van Dam et al.), GO CC Cilium, Karsten Boldt et al., McClintock et al.
VDAC2	5	Hannah Müller et al., Mayer et al. 2009, Monika-Abedin-Sigg et al., Cao W. et al., Mayer et al. 2008
VDAC3	5	Hannah Müller et al., Alexander E. Ivliev et al, Cilia Carta (TJP van Dam et al.), Karsten Boldt et al., SYSCILIA Gold Standard (van Dam TJ et al.)
VWA3A	5	Alexander E. Ivliev et al, Semil P. Choksi et al., Monika-Abedin-Sigg et al., Ramona A. Hoh et al., Marshall et al.
WDR3	5	Pazour et al., SYSCILIA Gold Standard (van Dam TJ et al.), McClintock et al., Monika-Abedin-Sigg et al., Blacque et al._xbox
WDR31	5	Phirke et al., Alexander E. Ivliev et al, Lambacher N. et al., McClintock et al., Blacque et al._xbox
WDR49	5	Alexander E. Ivliev et al, Dey G et al., Ross et al., Monika-Abedin-Sigg et al., Ramona A. Hoh et al.
XPO7	5	McClintock et al., Nogales-Cadenas R. et al., Ishikawa H. et al, Blacque et al._xbox, Arnaiz O. et al.
YBX1	5	Andersen et al., Gabrielle Wheway, Liu et al., McClintock et al.
YWHAB	5	Andersen et al., Gabrielle Wheway, Liu et al., Nogales-Cadenas R. et al.
ZC2HC1A	5	Stubbs J.L. et al., Alexander E. Ivliev et al, Dey G et al., Ross et al.
ZC2HC1C	5	Alexander E. Ivliev et al, Dey G et al., Lambacher N. et al., Semil P. Choksi et al., Monika-Abedin-Sigg et al.
ZDHHC24	5	Liu et al., McClintock et al., Jakobsen L. et al., Nogales-Cadenas R. et al., Marshall et al.
ZNF112	5	Alexander E. Ivliev et al, Ross et al., Gabrielle Wheway, Jakobsen L. et al., Nogales-Cadenas R. et al.
ZW10	5	Karsten Boldt et al., McClintock et al., Nogales-Cadenas R. et al., Blacque et al._xbox, Blacque et al._sage
AACS	4	Phirke et al., Monika-Abedin-Sigg et al., Broadhead et al., Nogales-Cadenas R. et al.
ABCA3	4	Kilburn et al., Efimenko et al., McClintock et al., Monika-Abedin-Sigg et al.
ABCB6	4	Avidor-Reiss et al., Gabrielle Wheway, McClintock et al., Mayer et al. 2008
ABCC1	4	Mayer et al. 2009, McClintock et al., Fritz-Laylin L.K. et Cande, Blacque et al._xbox
ABCC6	4	Alexander E. Ivliev et al, Ross et al., Geremek M. et al. 2011, Geremek M. et al. 2014
ABCF1	4	Karsten Boldt et al., Liu et al., McClintock et al., Marshall et al.
ABHD14A	4	Alexander E. Ivliev et al, McClintock et al., Ramona A. Hoh et al., Marshall et al.
ACAA2	4	Alexander E. Ivliev et al, Ross et al., Gabrielle Wheway, Monika-Abedin-Sigg et al.
ACADS	4	Phirke et al., Monika-Abedin-Sigg et al., Nogales-Cadenas R. et al., Blacque et al._xbox
ACBD3	4	Mayer et al. 2009, McClintock et al., Mayer et al. 2008, Blacque et al._xbox
ACOX1	4	Phirke et al., Chen et al., Liu et al., Blacque et al._xbox
ACP3	4	Efimenko et al., Blacque et al._xbox
ACSL3	4	Andersen et al., Karsten Boldt et al., Liu et al.
ACSL5	4	Kilburn et al., Alexander E. Ivliev et al, Ross et al., Lauwaet T. et al.
ACTA1	4	David U. Mick et al., Andersen et al., Liu et al.
ADH7	4	Alexander E. Ivliev et al, Pazour et al., Ross et al., Kubo A. et al.
ADHFE1	4	Chen et al., Li et al., McClintock et al., Geremek M. et al. 2014
ADK	4	Pazour et al., Ross et al., McClintock et al., Monika-Abedin-Sigg et al.
ADRM1	4	Karsten Boldt et al., Ostrowski et al., McClintock et al., Marshall et al.
AGAP1	4	Karsten Boldt et al., Liu et al., McClintock et al., Blacque et al._xbox
AGBL5	4	Dey G et al., Li et al., McClintock et al., Hodges ME. et al.
AHSA1	4	Alexander E. Ivliev et al, Ross et al., Semil P. Choksi et al., Marshall et al.
AKAP12	4	Laurençon et al., Karsten Boldt et al., Ross et al., Liu et al.
AKAP3	4	Alexander E. Ivliev et al, Cilia Carta (TJP van Dam et al.), GO CC Cilium, McClintock et al.
AKNA	4	Alexander E. Ivliev et al, Andersen et al., Ross et al., Nogales-Cadenas R. et al.
AKTIP	4	Gabrielle Wheway, Liu et al., McClintock et al., Blacque et al._xbox
ALCAM	4	Mayer et al. 2009, SYSCILIA Gold Standard (van Dam TJ et al.), Kubo A. et al., Mayer et al. 2008
ALDH18A1	4	Andersen et al., McClintock et al., Ishikawa H. et al
ALDH1L2	4	McClintock et al., Monika-Abedin-Sigg et al., Blacque et al._xbox, Nakachi M. et al.
ALDH5A1	4	Alexander E. Ivliev et al, Chen et al., Lambacher N. et al., Ross et al.
AMFR	4	Semil P. Choksi et al., McClintock et al., Marshall et al., Blacque et al._xbox
AMOTL1	4	Kilburn et al., Karsten Boldt et al., Ross et al., Blacque et al._xbox
ANKAR	4	Semil P. Choksi et al., Gabrielle Wheway, Monika-Abedin-Sigg et al., Nogales-Cadenas R. et al.
ANKEF1	4	Alexander E. Ivliev et al, Semil P. Choksi et al., Monika-Abedin-Sigg et al., Lauwaet T. et al.
ANKRD44	4	Laurençon et al., Pazour et al., Semil P. Choksi et al., Monika-Abedin-Sigg et al.
ANXA3	4	Mayer et al. 2009, Ross et al., Monika-Abedin-Sigg et al., Mayer et al. 2008
APEX1	4	Gabrielle Wheway, Liu et al., McClintock et al., Nogales-Cadenas R. et al.
APPL1	4	Karsten Boldt et al., Liu et al., Nogales-Cadenas R. et al., Marshall et al.
AQP5	4	Mayer et al. 2009, Ross et al., SYSCILIA Gold Standard (van Dam TJ et al.), Mayer et al. 2008
ARFGEF2	4	Cilia Carta (TJP van Dam et al.), GO CC Cilium, Liu et al., Fritz-Laylin L.K. et Cande
ARHGAP44	4	Alexander E. Ivliev et al, Karsten Boldt et al., Pazour et al., Ross et al.
ARHGDIA	4	Karsten Boldt et al., Liu et al., Monika-Abedin-Sigg et al., Fritz-Laylin L.K. et Cande
ARL17A	4	Gabrielle Wheway, Liu et al., McClintock et al., Monika-Abedin-Sigg et al.
ARL17B	4	Gabrielle Wheway, Liu et al., McClintock et al., Monika-Abedin-Sigg et al.
ARMC2	4	Alexander E. Ivliev et al, Dey G et al., Semil P. Choksi et al., Geremek M. et al. 2011
ARMH1	4	Alexander E. Ivliev et al, Semil P. Choksi et al., Monika-Abedin-Sigg et al., Marshall et al.
ARPC3	4	Karsten Boldt et al., Liu et al., Monika-Abedin-Sigg et al., Ishikawa H. et al
ARPC4	4	Karsten Boldt et al., Liu et al., Monika-Abedin-Sigg et al., Fritz-Laylin L.K. et Cande
ARR3	4	Cilia Carta (TJP van Dam et al.), GO CC Cilium, Liu et al., Nogales-Cadenas R. et al.
ARVCF	4	Hannah Müller et al., Liu et al., McClintock et al., Broadhead et al.
ASAP1	4	Cilia Carta (TJP van Dam et al.), Ross et al., SYSCILIA Gold Standard (van Dam TJ et al.), Liu et al.
ASTL	4	Phirke et al., Blacque et al._xbox, Blacque et al._sage
ATAT1	4	Dey G et al., Li et al., Gabrielle Wheway, McClintock et al.
ATG12	4	Efimenko et al., SYSCILIA Gold Standard (van Dam TJ et al.), McClintock et al., Blacque et al._xbox
ATP10B	4	Ross et al., Fritz-Laylin L.K. et Cande, Marshall et al., Blacque et al._xbox
ATP1A1	4	Mayer et al. 2009, Gabrielle Wheway, Liu et al., Mayer et al. 2008
ATP6V1H	4	Alexander E. Ivliev et al, Liu et al., Mayer et al. 2008, Marshall et al.
ATP8A2	4	Cilia Carta (TJP van Dam et al.), GO CC Cilium, Liu et al., Yano J. et al.
ATP8B2	4	Alexander E. Ivliev et al, Ross et al., Monika-Abedin-Sigg et al., Yano J. et al.
ATRNL1	4	Efimenko et al., Lambacher N. et al., Pazour et al., McClintock et al.
AURKB	4	Hannah Müller et al., Karsten Boldt et al., Ross et al., Nogales-Cadenas R. et al.
AZIN1	4	Cilia Carta (TJP van Dam et al.), SYSCILIA Gold Standard (van Dam TJ et al.), David U. Mick et al., Alexander E. Ivliev et al
BAIAP2	4	Alexander E. Ivliev et al, Karsten Boldt et al., Semil P. Choksi et al., Gabrielle Wheway
BASP1	4	Alexander E. Ivliev et al, Mayer et al. 2009, Liu et al., Mayer et al. 2008
BCAP31	4	Phirke et al., Mayer et al. 2009, Liu et al., Mayer et al. 2008
BCAR3	4	Alexander E. Ivliev et al, Ross et al., Jakobsen L. et al., Nogales-Cadenas R. et al.
BCHE	4	Monika-Abedin-Sigg et al., Blacque et al._xbox
BEST2	4	Cilia Carta (TJP van Dam et al.), GO CC Cilium, McClintock et al., Blacque et al._xbox
BEST3	4	Efimenko et al., Phirke et al., Chen et al., Blacque et al._xbox
BIRC5	4	Ross et al., SYSCILIA Gold Standard (van Dam TJ et al.), Gabrielle Wheway, Blacque et al._xbox
BLOC1S2	4	Laurençon et al., Karsten Boldt et al., SYSCILIA Gold Standard (van Dam TJ et al.), Nogales-Cadenas R. et al.
BMP7	4	Alexander E. Ivliev et al, Ross et al., McClintock et al., Blacque et al._xbox
BPHL	4	Liu et al., Monika-Abedin-Sigg et al., Geremek M. et al. 2011, Marshall et al.
BTF3L4	4	Liu et al., McClintock et al., Marshall et al., Blacque et al._xbox
BTRC	4	Hannah Müller et al., Andersen et al., Monika-Abedin-Sigg et al., Marshall et al.
BUB1	4	Phirke et al., Karsten Boldt et al., Ross et al., Gabrielle Wheway
BUB3	4	Andersen et al., Karsten Boldt et al., Marshall et al.
C10orf67	4	Alexander E. Ivliev et al, Monika-Abedin-Sigg et al., Geremek M. et al. 2011, Geremek M. et al. 2014
C11orf16	4	Alexander E. Ivliev et al, Ostrowski et al., Geremek M. et al. 2014, Marshall et al.
C11orf52	4	Alexander E. Ivliev et al, Lambacher N. et al., Geremek M. et al. 2011, Marshall et al.
C11orf54	4	Laurençon et al., Alexander E. Ivliev et al, Lambacher N. et al., SYSCILIA Gold Standard (van Dam TJ et al.)
C16orf46	4	Alexander E. Ivliev et al, Lambacher N. et al., Ross et al., Gabrielle Wheway
C16orf71	4	Alexander E. Ivliev et al, Bayesian (TJP van Dam et al.), Cilia Carta (TJP van Dam et al.), Geremek M. et al. 2014
C17orf97	4	Alexander E. Ivliev et al, Lambacher N. et al., Ross et al., Marshall et al.
C1GALT1	4	Efimenko et al., Phirke et al., Chen et al., Blacque et al._xbox
C2CD2L	4	Alexander E. Ivliev et al, Ross et al., Liu et al., Geremek M. et al. 2014
C2orf81	4	McClintock et al., Monika-Abedin-Sigg et al., Ramona A. Hoh et al., Marshall et al.
C3	4	Karsten Boldt et al., Ross et al., Semil P. Choksi et al., Geremek M. et al. 2014
CA10	4	Gabrielle Wheway, McClintock et al., Marshall et al., Blacque et al._sage
CA2	4	Ross et al., Liu et al., McClintock et al., Monika-Abedin-Sigg et al.
CABYR	4	Cilia Carta (TJP van Dam et al.), GO CC Cilium, Ross et al., Geremek M. et al. 2014
CACNA1H	4	Efimenko et al., McClintock et al., Monika-Abedin-Sigg et al., Ramona A. Hoh et al.
CAMK1D	4	Pazour et al., Ross et al., McClintock et al., Yano J. et al.
CAMK2D	4	Pazour et al., Liu et al., McClintock et al., Ishikawa H. et al
CAMK2G	4	Ross et al., Liu et al., Nogales-Cadenas R. et al., Blacque et al._xbox
CAMKV	4	Gabrielle Wheway, Liu et al., Jakobsen L. et al., Nogales-Cadenas R. et al.
CAND1	4	Phirke et al., Liu et al., McClintock et al., Fritz-Laylin L.K. et Cande
CAPN15	4	Kilburn et al., Pazour et al., Fritz-Laylin L.K. et Cande, Blacque et al._xbox
CAPN5	4	Li et al., Broadhead et al., Fritz-Laylin L.K. et Cande, Arnaiz O. et al.
CAPN6	4	Semil P. Choksi et al., Gabrielle Wheway, Liu et al., Marshall et al.
CAPZA1	4	Andersen et al., Karsten Boldt et al., Liu et al.
CATSPERD	4	Alexander E. Ivliev et al, Cilia Carta (TJP van Dam et al.), GO CC Cilium, Nogales-Cadenas R. et al.
CCDC102A	4	Alexander E. Ivliev et al, Lambacher N. et al., Geremek M. et al. 2011, Nogales-Cadenas R. et al.
CCDC105	4	Semil P. Choksi et al., Monika-Abedin-Sigg et al., Ramona A. Hoh et al., Stubbs J.L. et al.
CCDC138	4	Alexander E. Ivliev et al, Andersen et al., Ross et al., Marshall et al.
CCDC14	4	Andersen et al., Ramona A. Hoh et al., Jakobsen L. et al., Nogales-Cadenas R. et al.
CCDC15	4	Alexander E. Ivliev et al, Andersen et al., Ramona A. Hoh et al., Nogales-Cadenas R. et al.
CCDC157	4	Alexander E. Ivliev et al, McClintock et al., Monika-Abedin-Sigg et al., Ramona A. Hoh et al.
CCDC18	4	Hannah Müller et al., SYSCILIA Gold Standard (van Dam TJ et al.), Ramona A. Hoh et al., Marshall et al.
CCDC28B	4	Cilia Carta (TJP van Dam et al.), GO CC Cilium, Karsten Boldt et al., SYSCILIA Gold Standard (van Dam TJ et al.)
CCDC38	4	Dey G et al., Fritz-Laylin L.K. et Cande, Hodges ME. et al., Arnaiz O. et al.
CCDC51	4	Karsten Boldt et al., Liu et al., McClintock et al., Marshall et al.
CCDC87	4	Semil P. Choksi et al., Monika-Abedin-Sigg et al., Ramona A. Hoh et al., Stubbs J.L. et al.
CCDC88A	4	Kilburn et al., Karsten Boldt et al., Ross et al., Nogales-Cadenas R. et al.
CCDC88C	4	Efimenko et al., McClintock et al., Broadhead et al., Marshall et al.
CCNB2	4	Ross et al., Jakobsen L. et al., Nogales-Cadenas R. et al., Marshall et al.
CCSAP	4	Andersen et al., Cilia Carta (TJP van Dam et al.), GO CC Cilium, Nogales-Cadenas R. et al.
CD109	4	Laurençon et al., Alexander E. Ivliev et al, Ross et al., Gabrielle Wheway
CD151	4	Efimenko et al., David U. Mick et al., Gabrielle Wheway, Arnaiz O. et al.
CDC16	4	Alexander E. Ivliev et al, Karsten Boldt et al., Gabrielle Wheway, Nogales-Cadenas R. et al.
CDC25B	4	Hannah Müller et al., Karsten Boldt et al., Ross et al., Nogales-Cadenas R. et al.
CDC25C	4	Phirke et al., Hannah Müller et al., Karsten Boldt et al., Marshall et al.
CDC5L	4	Hannah Müller et al., SYSCILIA Gold Standard (van Dam TJ et al.), McClintock et al., Blacque et al._xbox
CDC7	4	Laurençon et al., Karsten Boldt et al., McClintock et al., Blacque et al._xbox
CDH23	4	Cilia Carta (TJP van Dam et al.), Karsten Boldt et al., SYSCILIA Gold Standard (van Dam TJ et al.), Nogales-Cadenas R. et al.
CDK17	4	Karsten Boldt et al., Gabrielle Wheway, McClintock et al., Blacque et al._xbox
CDK2	4	Hannah Müller et al., Monika-Abedin-Sigg et al., Nogales-Cadenas R. et al., Yano J. et al.
CDK7	4	Efimenko et al., Phirke et al., Chen et al., Blacque et al._xbox
CELSR3	4	Laurençon et al., Cilia Carta (TJP van Dam et al.), GO CC Cilium, Gabrielle Wheway
CENPH	4	Karsten Boldt et al., Ross et al., Nogales-Cadenas R. et al., Marshall et al.
CEP112	4	Kilburn et al., Alexander E. Ivliev et al, Jakobsen L. et al., Nogales-Cadenas R. et al.
CEP152	4	Andersen et al., Ramona A. Hoh et al., Nogales-Cadenas R. et al., Marshall et al.
CEP192	4	Hannah Müller et al., Andersen et al., Nogales-Cadenas R. et al., Marshall et al.
CEP350	4	Andersen et al., Liu et al., Nogales-Cadenas R. et al., Marshall et al.
CEP55	4	Andersen et al., Ross et al., Nogales-Cadenas R. et al., Marshall et al.
CEP63	4	Andersen et al., SYSCILIA Gold Standard (van Dam TJ et al.), Nogales-Cadenas R. et al., Marshall et al.
CEP70	4	Alexander E. Ivliev et al, Andersen et al., Lambacher N. et al., Nogales-Cadenas R. et al.
CFL1	4	Andersen et al., Liu et al., Fritz-Laylin L.K. et Cande
CFTR	4	Alexander E. Ivliev et al, Ross et al., McClintock et al., Geremek M. et al. 2014
CHD4	4	Semil P. Choksi et al., SYSCILIA Gold Standard (van Dam TJ et al.), David U. Mick et al., Gabrielle Wheway
CHEK2	4	Hannah Müller et al., Nogales-Cadenas R. et al., Yano J. et al., Marshall et al.
CHMP3	4	Bechstedt et al., McClintock et al., Nogales-Cadenas R. et al., Blacque et al._xbox
CHP1	4	Phirke et al., Chen et al., Liu et al., Ishikawa H. et al
CHRM2	4	Efimenko et al., Phirke et al., Laurençon et al., Gabrielle Wheway
CIBAR2	4	Alexander E. Ivliev et al, Ramona A. Hoh et al., Geremek M. et al. 2014, Stubbs J.L. et al.
CILP	4	Kilburn et al., Ross et al., Gabrielle Wheway, Jakobsen L. et al.
CLBA1	4	Bayesian (TJP van Dam et al.), Cilia Carta (TJP van Dam et al.), Lambacher N. et al., Alexander E. Ivliev et al
CLCA2	4	Alexander E. Ivliev et al, Ross et al., Kubo A. et al., Mayer et al. 2008
CLINT1	4	Karsten Boldt et al., Liu et al., McClintock et al., Blacque et al._xbox
CLPX	4	SYSCILIA Gold Standard (van Dam TJ et al.), McClintock et al., Blacque et al._xbox
CNOT9	4	Alexander E. Ivliev et al, Liu et al., Geremek M. et al. 2011, Karsten Boldt et al.
CNTN2	4	Phirke et al., Jakobsen L. et al., Nogales-Cadenas R. et al., Blacque et al._sage
CNTNAP2	4	Laurençon et al., Liu et al., Jakobsen L. et al., Nogales-Cadenas R. et al.
CNTRL	4	Alexander E. Ivliev et al, Andersen et al., Liu et al., Nogales-Cadenas R. et al.
COG4	4	Hannah Müller et al., Liu et al., McClintock et al., Ishikawa H. et al
COL1A1	4	Pazour et al., Ross et al., Kubo A. et al., Keller et al.
COPA	4	Andersen et al., Gabrielle Wheway, Liu et al.
COPB2	4	Alexander E. Ivliev et al, Gabrielle Wheway, Liu et al., Ishikawa H. et al
COPS4	4	Karsten Boldt et al., Liu et al., McClintock et al., Blacque et al._xbox
COQ10A	4	Alexander E. Ivliev et al, Bayesian (TJP van Dam et al.), Cilia Carta (TJP van Dam et al.), Lambacher N. et al.
CORO1B	4	Hannah Müller et al., Karsten Boldt et al., Monika-Abedin-Sigg et al., Blacque et al._xbox
CORO1C	4	Hannah Müller et al., Liu et al., McClintock et al., Fritz-Laylin L.K. et Cande
CPA4	4	Phirke et al., Jakobsen L. et al., Nogales-Cadenas R. et al., Blacque et al._xbox
CRACDL	4	Alexander E. Ivliev et al, Lambacher N. et al., Ross et al., Ramona A. Hoh et al.
CRB3	4	Cilia Carta (TJP van Dam et al.), SYSCILIA Gold Standard (van Dam TJ et al.), McClintock et al., Nogales-Cadenas R. et al.
CRIP1	4	Alexander E. Ivliev et al, Ross et al., Semil P. Choksi et al., Monika-Abedin-Sigg et al.
CRISP3	4	Laurençon et al., Alexander E. Ivliev et al, Kubo A. et al., Blacque et al._xbox
CSMD1	4	Phirke et al., Monika-Abedin-Sigg et al., Geremek M. et al. 2014, Blacque et al._xbox
CSNK1G1	4	Bayesian (TJP van Dam et al.), Cilia Carta (TJP van Dam et al.), Liu et al., Monika-Abedin-Sigg et al.
CTDSP1	4	Gabrielle Wheway, McClintock et al., Blacque et al._xbox
CTSA	4	Phirke et al., Karsten Boldt et al., Monika-Abedin-Sigg et al., Blacque et al._xbox
CTSD	4	Phirke et al., Gabrielle Wheway, McClintock et al., Blacque et al._sage
CYB5R3	4	Alexander E. Ivliev et al, Mayer et al. 2009, Gabrielle Wheway, Mayer et al. 2008
CYFIP1	4	Karsten Boldt et al., Liu et al., McClintock et al., Blacque et al._sage
CYGB	4	Efimenko et al., Alexander E. Ivliev et al, Gabrielle Wheway, Liu et al.
CYP24A1	4	Alexander E. Ivliev et al, Ross et al., Gabrielle Wheway, Fritz-Laylin L.K. et Cande
CYP2A6	4	Mayer et al. 2009, Ross et al., Mayer et al. 2008, Blacque et al._xbox
CYS1	4	Cilia Carta (TJP van Dam et al.), GO CC Cilium, David U. Mick et al., McClintock et al.
DAPK1	4	Chen et al., Gabrielle Wheway, McClintock et al., Nogales-Cadenas R. et al.
DARS2	4	Efimenko et al., Karsten Boldt et al., McClintock et al., Blacque et al._xbox
DCAF13	4	Gabrielle Wheway, McClintock et al., Nogales-Cadenas R. et al., Blacque et al._xbox
DCAF7	4	Efimenko et al., Karsten Boldt et al., McClintock et al., Blacque et al._xbox
DCLK1	4	Karsten Boldt et al., Ross et al., Liu et al., Monika-Abedin-Sigg et al.
DCTN3	4	Andersen et al., Karsten Boldt et al., Liu et al., Nogales-Cadenas R. et al.
DDO	4	Alexander E. Ivliev et al, McClintock et al., Ramona A. Hoh et al., Hodges ME. et al.
DDOST	4	Mayer et al. 2009, Liu et al., Monika-Abedin-Sigg et al., Kim J. et al.
DDR1	4	Alexander E. Ivliev et al, Lambacher N. et al., Kubo A. et al., Marshall et al.
DHH	4	Phirke et al., McClintock et al., Blacque et al._xbox
DHRS9	4	Phirke et al., Alexander E. Ivliev et al, Mayer et al. 2009, Mayer et al. 2008
DHX40	4	Alexander E. Ivliev et al, Lambacher N. et al., Geremek M. et al. 2011, Marshall et al.
DIAPH1	4	Hannah Müller et al., Pazour et al., McClintock et al., Ishikawa H. et al
DIAPH3	4	Hannah Müller et al., Ross et al., Gabrielle Wheway, Fritz-Laylin L.K. et Cande
DIP2C	4	Laurençon et al., Gabrielle Wheway, Liu et al., Blacque et al._xbox
DISC1	4	Cilia Carta (TJP van Dam et al.), GO CC Cilium, SYSCILIA Gold Standard (van Dam TJ et al.), Nogales-Cadenas R. et al.
DLD	4	Kilburn et al., Cilia Carta (TJP van Dam et al.), GO CC Cilium, Lauwaet T. et al.
DLGAP5	4	Ross et al., Jakobsen L. et al., Nogales-Cadenas R. et al., Marshall et al.
DNAJA2	4	Andersen et al., Gabrielle Wheway, Liu et al.
DNAJA3	4	Laurençon et al., McClintock et al., Fritz-Laylin L.K. et Cande, Marshall et al.
DNAJC5	4	Kilburn et al., Liu et al., McClintock et al., Blacque et al._xbox
DNHD1	4	Efimenko et al., Monika-Abedin-Sigg et al., Lauwaet T. et al., Geremek M. et al. 2014
DNM2	4	Karsten Boldt et al., Gabrielle Wheway, Liu et al., Ishikawa H. et al
DOCK7	4	Phirke et al., Andersen et al., Karsten Boldt et al., Liu et al.
DPH2	4	Ross et al., SYSCILIA Gold Standard (van Dam TJ et al.), McClintock et al., Blacque et al._xbox
DRD1	4	Efimenko et al., Cilia Carta (TJP van Dam et al.), GO CC Cilium, SYSCILIA Gold Standard (van Dam TJ et al.)
DRD2	4	Cilia Carta (TJP van Dam et al.), GO CC Cilium, SYSCILIA Gold Standard (van Dam TJ et al.), Blacque et al._xbox
DST	4	Hannah Müller et al., Pazour et al., Liu et al., McClintock et al.
DYRK2	4	Alexander E. Ivliev et al, Karsten Boldt et al., Monika-Abedin-Sigg et al., Blacque et al._xbox
E2F4	4	Phirke et al., Cilia Carta (TJP van Dam et al.), GO CC Cilium, Karsten Boldt et al.
E2F5	4	Alexander E. Ivliev et al, Karsten Boldt et al., Semil P. Choksi et al., Marshall et al.
E2F7	4	Phirke et al., Alexander E. Ivliev et al, Ramona A. Hoh et al., Fritz-Laylin L.K. et Cande
ECH1	4	Phirke et al., Laurençon et al., Monika-Abedin-Sigg et al., Hodges ME. et al.
ECPAS	4	Nogales-Cadenas R. et al., SYSCILIA Gold Standard (van Dam TJ et al.), Fritz-Laylin L.K. et Cande, Marshall et al.
EEA1	4	Karsten Boldt et al., McClintock et al., Broadhead et al., Nogales-Cadenas R. et al.
EEF1A2	4	Pazour et al., Liu et al., McClintock et al., Keller et al.
EEFSEC	4	Li et al., Liu et al., McClintock et al., Marshall et al.
EFHD1	4	Alexander E. Ivliev et al, Ross et al., Ramona A. Hoh et al., Marshall et al.
EIF2B2	4	Karsten Boldt et al., Liu et al., McClintock et al., Marshall et al.
EIF2B4	4	Karsten Boldt et al., Gabrielle Wheway, Liu et al., McClintock et al.
EIF2B5	4	Hannah Müller et al., Karsten Boldt et al., Gabrielle Wheway, Liu et al.
EIF2S2	4	Lambacher N. et al., Gabrielle Wheway, Liu et al., Ishikawa H. et al
EIF3A	4	Hannah Müller et al., Laurençon et al., David U. Mick et al., Liu et al.
EIF3C	4	Andersen et al., Gabrielle Wheway, Liu et al.
EIF3G	4	Phirke et al., Gabrielle Wheway, Liu et al., Fritz-Laylin L.K. et Cande
EIF3K	4	Karsten Boldt et al., Gabrielle Wheway, Liu et al., Monika-Abedin-Sigg et al.
EIF4G2	4	Phirke et al., Avidor-Reiss et al., Liu et al., McClintock et al.
EIF4H	4	Liu et al., McClintock et al., Ishikawa H. et al, Blacque et al._xbox
ELMOD1	4	Laurençon et al., Alexander E. Ivliev et al, Semil P. Choksi et al., Marshall et al.
ELN	4	Alexander E. Ivliev et al, Gabrielle Wheway, Kubo A. et al., Keller et al.
ELOF1	4	Phirke et al., McClintock et al., Marshall et al., Blacque et al._xbox
ENPP1	4	Phirke et al., Mayer et al. 2009, Mayer et al. 2008, Blacque et al._xbox
ERGIC1	4	Karsten Boldt et al., Mayer et al. 2009, SYSCILIA Gold Standard (van Dam TJ et al.), McClintock et al.
ERI1	4	Phirke et al., McClintock et al., Broadhead et al., Marshall et al.
ERMP1	4	Efimenko et al., McClintock et al., Marshall et al., Blacque et al._xbox
ERP29	4	Avidor-Reiss et al., Li et al., Liu et al., McClintock et al.
ESPL1	4	McClintock et al., Nogales-Cadenas R. et al., Blacque et al._xbox
ESR1	4	Phirke et al., Gabrielle Wheway, McClintock et al., Blacque et al._xbox
ETF1	4	Gabrielle Wheway, Liu et al., McClintock et al., Monika-Abedin-Sigg et al.
ETFB	4	Kilburn et al., Monika-Abedin-Sigg et al., Ishikawa H. et al, Nakachi M. et al.
ETS1	4	Laurençon et al., Alexander E. Ivliev et al, Ross et al., Marshall et al.
EXOC5	4	Cilia Carta (TJP van Dam et al.), Karsten Boldt et al., SYSCILIA Gold Standard (van Dam TJ et al.), Liu et al.
EXOC6B	4	Cilia Carta (TJP van Dam et al.), Karsten Boldt et al., SYSCILIA Gold Standard (van Dam TJ et al.), Liu et al.
FAAH	4	Alexander E. Ivliev et al, SYSCILIA Gold Standard (van Dam TJ et al.), Liu et al., Kim J. et al.
FAHD1	4	Kilburn et al., SYSCILIA Gold Standard (van Dam TJ et al.), McClintock et al., Blacque et al._xbox
FAHD2B	4	Gabrielle Wheway, Liu et al., Monika-Abedin-Sigg et al., Marshall et al.
FAM114A2	4	Laurençon et al., Alexander E. Ivliev et al, Liu et al., Ishikawa H. et al
FAM149A	4	Alexander E. Ivliev et al, Lambacher N. et al., Ross et al., Marshall et al.
FAM241B	4	Lambacher N. et al., Liu et al., Marshall et al., Nogales-Cadenas R. et al.
FAN1	4	Laurençon et al., Alexander E. Ivliev et al, McClintock et al., Blacque et al._sage
FBN2	4	Alexander E. Ivliev et al, Ross et al., McClintock et al., Monika-Abedin-Sigg et al.
FBXO21	4	Alexander E. Ivliev et al, Li et al., McClintock et al., Marshall et al.
FBXW7	4	Alexander E. Ivliev et al, Gabrielle Wheway, McClintock et al., Monika-Abedin-Sigg et al.
FEZ1	4	Ross et al., SYSCILIA Gold Standard (van Dam TJ et al.), Gabrielle Wheway, Nogales-Cadenas R. et al.
FGFR2	4	Phirke et al., Alexander E. Ivliev et al, Ross et al., Blacque et al._xbox
FHAD1	4	Alexander E. Ivliev et al, Semil P. Choksi et al., Monika-Abedin-Sigg et al., Marshall et al.
FHL1	4	Alexander E. Ivliev et al, Ross et al., Gabrielle Wheway, Ramona A. Hoh et al.
FHL2	4	Efimenko et al., David U. Mick et al., McClintock et al., Monika-Abedin-Sigg et al.
FKBP9	4	Phirke et al., McClintock et al., Blacque et al._xbox
FLCN	4	Cilia Carta (TJP van Dam et al.), GO CC Cilium, McClintock et al., Blacque et al._xbox
FLOT1	4	Mayer et al. 2009, Monika-Abedin-Sigg et al., Nogales-Cadenas R. et al., Mayer et al. 2008
FLOT2	4	Phirke et al., Mayer et al. 2009, Monika-Abedin-Sigg et al., Mayer et al. 2008
FMO3	4	Alexander E. Ivliev et al, Mayer et al. 2009, Geremek M. et al. 2011, Mayer et al. 2008
FOXA2	4	Laurençon et al., Alexander E. Ivliev et al, Ross et al., Geremek M. et al. 2011
FRMD4B	4	McClintock et al., Jakobsen L. et al., Nogales-Cadenas R. et al., Marshall et al.
FRMPD2	4	Alexander E. Ivliev et al, Lambacher N. et al., Liu et al., Arnaiz O. et al.
FRY	4	Alexander E. Ivliev et al, Ross et al., Liu et al., Nogales-Cadenas R. et al.
FSCN1	4	Ross et al., Liu et al., Monika-Abedin-Sigg et al., Fritz-Laylin L.K. et Cande
GAA	4	Efimenko et al., Monika-Abedin-Sigg et al., Fritz-Laylin L.K. et Cande, Yano J. et al.
GALNT1	4	Mayer et al. 2009, McClintock et al., Mayer et al. 2008, Blacque et al._xbox
GALNT6	4	Alexander E. Ivliev et al, Gabrielle Wheway, Kim J. et al., Marshall et al.
GAPVD1	4	Karsten Boldt et al., McClintock et al., Marshall et al., Blacque et al._xbox
GATD1	4	Pazour et al., Liu et al., McClintock et al., Marshall et al.
GBF1	4	Liu et al., McClintock et al., Ishikawa H. et al, Marshall et al.
GCC2	4	Alexander E. Ivliev et al, Karsten Boldt et al., Liu et al., McClintock et al.
GCN1	4	Andersen et al., Liu et al., McClintock et al., Karsten Boldt et al.
GCNT1	4	Alexander E. Ivliev et al, Gabrielle Wheway, Blacque et al._xbox
GCSH	4	Efimenko et al., Phirke et al., McClintock et al., Blacque et al._xbox
GGT7	4	Mayer et al. 2009, Ross et al., SYSCILIA Gold Standard (van Dam TJ et al.), Mayer et al. 2008
GKAP1	4	Karsten Boldt et al., Lambacher N. et al., Liu et al., Nogales-Cadenas R. et al.
GLB1L	4	Alexander E. Ivliev et al, Ross et al., Geremek M. et al. 2011, Geremek M. et al. 2014
GLI1	4	Cilia Carta (TJP van Dam et al.), GO CC Cilium, SYSCILIA Gold Standard (van Dam TJ et al.), David K. Breslow et al.
GLIS2	4	Cilia Carta (TJP van Dam et al.), SYSCILIA Gold Standard (van Dam TJ et al.), David K. Breslow et al., Gabrielle Wheway
GLRA3	4	Chen et al., Marshall et al., Blacque et al._xbox
GMPS	4	Ross et al., McClintock et al., Monika-Abedin-Sigg et al., Blacque et al._xbox
GNA13	4	Mayer et al. 2009, Liu et al., Monika-Abedin-Sigg et al., Mayer et al. 2008
GNAI3	4	Mayer et al. 2009, Liu et al., Mayer et al. 2008, Blacque et al._xbox
GNAL	4	Mayer et al. 2009, SYSCILIA Gold Standard (van Dam TJ et al.), Geremek M. et al. 2014, Mayer et al. 2008
GNAT2	4	Cilia Carta (TJP van Dam et al.), GO CC Cilium, Liu et al., Blacque et al._xbox
GNB1	4	Cilia Carta (TJP van Dam et al.), GO CC Cilium, Liu et al., Mayer et al. 2008
GNB2	4	Mayer et al. 2009, Liu et al., Monika-Abedin-Sigg et al., Mayer et al. 2008
GNB5	4	Cilia Carta (TJP van Dam et al.), GO CC Cilium, Lambacher N. et al., Liu et al.
GOLGA2	4	Mayer et al. 2009, SYSCILIA Gold Standard (van Dam TJ et al.), Liu et al., Mayer et al. 2008
GOLGA3	4	Andersen et al., Liu et al., Nogales-Cadenas R. et al., Marshall et al.
GOLGB1	4	Hannah Müller et al., Liu et al., Broadhead et al., Geremek M. et al. 2014
GOSR1	4	Efimenko et al., Gabrielle Wheway, Liu et al., McClintock et al.
GOT1	4	Liu et al., Monika-Abedin-Sigg et al., Lauwaet T. et al., Nakachi M. et al.
GPAT3	4	Semil P. Choksi et al., Efimenko et al., McClintock et al., Marshall et al.
GPD2	4	SYSCILIA Gold Standard (van Dam TJ et al.), Gabrielle Wheway, McClintock et al., Blacque et al._xbox
GPX8	4	Alexander E. Ivliev et al, Lambacher N. et al., Monika-Abedin-Sigg et al., Yano J. et al.
GRINA	4	Kilburn et al., Laurençon et al., Blacque et al._xbox, Arnaiz O. et al.
GRIPAP1	4	Efimenko et al., Karsten Boldt et al., Broadhead et al., Marshall et al.
GSS	4	Alexander E. Ivliev et al, McClintock et al., Monika-Abedin-Sigg et al., Blacque et al._xbox
GSTA3	4	Ross et al., Gabrielle Wheway, McClintock et al., Geremek M. et al. 2011
GSTM5	4	Kilburn et al., Liu et al., Mayer et al. 2008, Marshall et al.
GTF2H4	4	Laurençon et al., Li et al., McClintock et al., Blacque et al._xbox
GUCA1B	4	Cilia Carta (TJP van Dam et al.), GO CC Cilium, Gabrielle Wheway, Liu et al.
GUCY1A2	4	Dey G et al., Li et al., Gabrielle Wheway, Kim J. et al.
H1-0	4	Efimenko et al., Phirke et al., Blacque et al._sage
H2AC18	4	Monika-Abedin-Sigg et al., Ramona A. Hoh et al., Alexander E. Ivliev et al, Geremek M. et al. 2011
H2AC4	4	Andersen et al., Marshall et al.
H2BC17	4	Kilburn et al., Hannah Müller et al., Karsten Boldt et al., Monika-Abedin-Sigg et al.
H2BC21	4	Kilburn et al., Hannah Müller et al., Alexander E. Ivliev et al, Ross et al.
HACD3	4	Mayer et al. 2009, Ross et al., Liu et al., SYSCILIA Gold Standard (van Dam TJ et al.)
HADHA	4	Hannah Müller et al., SYSCILIA Gold Standard (van Dam TJ et al.), Fritz-Laylin L.K. et Cande, Blacque et al._xbox
HAP1	4	Alexander E. Ivliev et al, Cilia Carta (TJP van Dam et al.), SYSCILIA Gold Standard (van Dam TJ et al.), Nogales-Cadenas R. et al.
HAT1	4	Phirke et al., Alexander E. Ivliev et al, David U. Mick et al., Monika-Abedin-Sigg et al.
HAUS4	4	Andersen et al., Karsten Boldt et al., Nogales-Cadenas R. et al., Marshall et al.
HAUS5	4	Alexander E. Ivliev et al, Andersen et al., Nogales-Cadenas R. et al., Marshall et al.
HAUS7	4	Andersen et al., Jakobsen L. et al., Nogales-Cadenas R. et al.
HCCS	4	Karsten Boldt et al., Li et al., Gabrielle Wheway, McClintock et al.
HDAC1	4	Alexander E. Ivliev et al, Karsten Boldt et al., David U. Mick et al., Nogales-Cadenas R. et al.
HEATR5A	4	Ross et al., McClintock et al., Ramona A. Hoh et al., Marshall et al.
HELQ	4	Efimenko et al., Alexander E. Ivliev et al, McClintock et al., Blacque et al._xbox
HERC2	4	Kilburn et al., Liu et al., Kim J. et al., Nogales-Cadenas R. et al.
HERC3	4	Gabrielle Wheway, McClintock et al., Broadhead et al., Arnaiz O. et al.
HEXB	4	McClintock et al., Monika-Abedin-Sigg et al., Yano J. et al., Blacque et al._xbox
HGD	4	Alexander E. Ivliev et al, Ross et al., Monika-Abedin-Sigg et al., Geremek M. et al. 2014
HIBCH	4	Kilburn et al., Liu et al., Fritz-Laylin L.K. et Cande, Marshall et al.
HIPK2	4	Gabrielle Wheway, Geremek M. et al. 2014, Jakobsen L. et al., Nogales-Cadenas R. et al.
HLA-DRA	4	Alexander E. Ivliev et al, Mayer et al. 2009, Ross et al., Kubo A. et al.
HLTF	4	Alexander E. Ivliev et al, Chen et al., Lambacher N. et al., Gabrielle Wheway
HMCN1	4	Alexander E. Ivliev et al, Chen et al., Monika-Abedin-Sigg et al., Blacque et al._xbox
HNRNPD	4	Andersen et al., Ross et al.
HOOK1	4	Karsten Boldt et al., Pazour et al., Ross et al., Liu et al.
HOOK3	4	Ross et al., Liu et al., Geremek M. et al. 2014, Nogales-Cadenas R. et al.
HSPA4	4	Hannah Müller et al., Liu et al., Ishikawa H. et al, Marshall et al.
HSPB1	4	Laurençon et al., Ostrowski et al., McClintock et al., Ishikawa H. et al
HSPB6	4	Phirke et al., Gabrielle Wheway, Marshall et al., Blacque et al._xbox
HYOU1	4	David U. Mick et al., Liu et al., Monika-Abedin-Sigg et al., Geremek M. et al. 2014
IARS1	4	Karsten Boldt et al., Gabrielle Wheway, Liu et al., Lauwaet T. et al.
ICA1L	4	Alexander E. Ivliev et al, Lambacher N. et al., Ross et al., Geremek M. et al. 2014
IDH3A	4	Kilburn et al., Monika-Abedin-Sigg et al., Marshall et al., Nakachi M. et al.
IDH3B	4	Andersen et al., Monika-Abedin-Sigg et al., Nakachi M. et al.
IL17RB	4	Kilburn et al., Alexander E. Ivliev et al, Jakobsen L. et al., Nogales-Cadenas R. et al.
ILF2	4	Gabrielle Wheway, Liu et al., McClintock et al., Marshall et al.
INCENP	4	Phirke et al., Nogales-Cadenas R. et al., Blacque et al._xbox
IQGAP1	4	Karsten Boldt et al., Mayer et al. 2009, Liu et al., McClintock et al.
IQGAP3	4	Karsten Boldt et al., Ross et al., Gabrielle Wheway, Fritz-Laylin L.K. et Cande
ISCA2	4	Efimenko et al., Alexander E. Ivliev et al, Liu et al., McClintock et al.
ISOC1	4	Li et al., McClintock et al., Monika-Abedin-Sigg et al., Marshall et al.
ITGA6	4	Alexander E. Ivliev et al, Mayer et al. 2009, Gabrielle Wheway, Mayer et al. 2008
ITPR1	4	Kilburn et al., Dey G et al., Li et al., Yano J. et al.
JAG1	4	Laurençon et al., Alexander E. Ivliev et al, Monika-Abedin-Sigg et al., Marshall et al.
JUP	4	Hannah Müller et al., Mayer et al. 2009, Liu et al., Mayer et al. 2008
KATNB1	4	Alexander E. Ivliev et al, Ross et al., Nogales-Cadenas R. et al., Fritz-Laylin L.K. et Cande
KCNK18	4	Phirke et al., Blacque et al._xbox, Blacque et al._sage, Arnaiz O. et al.
KCNMA1	4	Li et al., Ross et al., McClintock et al., Monika-Abedin-Sigg et al.
KCTD10	4	Efimenko et al., Phirke et al., Cilia Carta (TJP van Dam et al.), GO CC Cilium
KDM1A	4	Karsten Boldt et al., McClintock et al., Kim J. et al., Blacque et al._sage
KIAA0100	4	Phirke et al., Gabrielle Wheway, Fritz-Laylin L.K. et Cande, Hodges ME. et al.
KIAA0319	4	Alexander E. Ivliev et al, Geremek M. et al. 2014, Jakobsen L. et al., Nogales-Cadenas R. et al.
KIF13B	4	Andersen et al., Karsten Boldt et al., Lauwaet T. et al.
KIF14	4	Hannah Müller et al., Ross et al., Broadhead et al., Nogales-Cadenas R. et al.
KIF21A	4	Alexander E. Ivliev et al, Ross et al., Liu et al., McClintock et al.
KIF2C	4	Hannah Müller et al., Karsten Boldt et al., Ross et al., Marshall et al.
KIFC1	4	Hannah Müller et al., Monika-Abedin-Sigg et al., Kim J. et al., Nogales-Cadenas R. et al.
KIT	4	Alexander E. Ivliev et al, Ross et al., Gabrielle Wheway, Ramona A. Hoh et al.
KLHL41	4	Phirke et al., Alexander E. Ivliev et al, Geremek M. et al. 2014, Nogales-Cadenas R. et al.
KLKB1	4	Avidor-Reiss et al., Gabrielle Wheway, Geremek M. et al. 2014, Mayer et al. 2008
KPNA1	4	Andersen et al., Ross et al., Marshall et al.
KRT10	4	Andersen et al., Mayer et al. 2009, Mayer et al. 2008, Blacque et al._xbox
KRT14	4	Andersen et al., Mayer et al. 2009, Mayer et al. 2008
KRT17	4	Alexander E. Ivliev et al, Mayer et al. 2009, Kubo A. et al., Mayer et al. 2008
KTN1	4	Hannah Müller et al., Karsten Boldt et al., Liu et al., Geremek M. et al. 2011
L2HGDH	4	Chen et al., Liu et al., McClintock et al., Blacque et al._xbox
LAMA3	4	Alexander E. Ivliev et al, Ross et al., Monika-Abedin-Sigg et al., Fritz-Laylin L.K. et Cande
LARS1	4	Karsten Boldt et al., Liu et al., Lauwaet T. et al., Fritz-Laylin L.K. et Cande
LBR	4	Hannah Müller et al., Laurençon et al., Li et al., McClintock et al.
LCK	4	Andersen et al., David U. Mick et al., Nogales-Cadenas R. et al.
LCLAT1	4	Efimenko et al., Alexander E. Ivliev et al, Mayer et al. 2009, SYSCILIA Gold Standard (van Dam TJ et al.)
LDHB	4	Mayer et al. 2009, David U. Mick et al., Liu et al., Mayer et al. 2008
LGMN	4	David U. Mick et al., Gabrielle Wheway, McClintock et al., Blacque et al._xbox
LIN7C	4	Liu et al., McClintock et al., Mayer et al. 2008, Marshall et al.
LMNA	4	Hannah Müller et al., Laurençon et al., Pazour et al., Semil P. Choksi et al.
LMNB1	4	Hannah Müller et al., Andersen et al., Liu et al.
LOC100996709	4	Gabrielle Wheway, Liu et al., McClintock et al., Monika-Abedin-Sigg et al.
LONP2	4	Karsten Boldt et al., McClintock et al., Marshall et al., Blacque et al._xbox
LOXHD1	4	McClintock et al., Monika-Abedin-Sigg et al., Broadhead et al., Keller et al.
LPAR3	4	Alexander E. Ivliev et al, Lambacher N. et al., Ross et al., Marshall et al.
LPCAT1	4	Semil P. Choksi et al., Gabrielle Wheway, Liu et al., Geremek M. et al. 2014
LPIN1	4	Ross et al., Semil P. Choksi et al., McClintock et al., Fritz-Laylin L.K. et Cande
LRRC27	4	Alexander E. Ivliev et al, Monika-Abedin-Sigg et al., Ramona A. Hoh et al., Stubbs J.L. et al.
LRRC58	4	Phirke et al., Pazour et al., McClintock et al., Blacque et al._xbox
LRRC8A	4	Ross et al., Gabrielle Wheway, Liu et al., McClintock et al.
LRRFIP2	4	Ross et al., Monika-Abedin-Sigg et al., Broadhead et al., Arnaiz O. et al.
LRRIQ3	4	Alexander E. Ivliev et al, Lambacher N. et al., Semil P. Choksi et al., Monika-Abedin-Sigg et al.
LSM6	4	Karsten Boldt et al., Gabrielle Wheway, Monika-Abedin-Sigg et al., Marshall et al.
LTBP1	4	Phirke et al., Alexander E. Ivliev et al, Gabrielle Wheway, Blacque et al._xbox
LUC7L	4	Efimenko et al., Andersen et al., Ross et al., McClintock et al.
MACF1	4	Hannah Müller et al., David U. Mick et al., Liu et al., Ishikawa H. et al
MACIR	4	Alexander E. Ivliev et al, Cilia Carta (TJP van Dam et al.), GO CC Cilium, Marshall et al.
MAL	4	Cilia Carta (TJP van Dam et al.), Ross et al., SYSCILIA Gold Standard (van Dam TJ et al.), Gabrielle Wheway
MANBA	4	Efimenko et al., Phirke et al., McClintock et al., Blacque et al._xbox
MANEAL	4	Gabrielle Wheway, Liu et al., McClintock et al., Hodges ME. et al.
MAP2K1	4	Liu et al., McClintock et al., Nogales-Cadenas R. et al., Blacque et al._xbox
MAP2K7	4	Kilburn et al., Phirke et al., Chen et al., Blacque et al._sage
MAP3K2	4	Karsten Boldt et al., Ross et al., Gabrielle Wheway, Geremek M. et al. 2014
MAPRE2	4	Karsten Boldt et al., Liu et al., McClintock et al., Nogales-Cadenas R. et al.
MAPT	4	Cilia Carta (TJP van Dam et al.), GO CC Cilium, Liu et al., Nogales-Cadenas R. et al.
MARK2	4	Hannah Müller et al., Karsten Boldt et al., Monika-Abedin-Sigg et al., Geremek M. et al. 2014
MARS1	4	Liu et al., Fritz-Laylin L.K. et Cande, Andersen et al.
MATR3	4	Andersen et al., Ross et al., Liu et al.
MBOAT1	4	Phirke et al., Alexander E. Ivliev et al, Ross et al., Gabrielle Wheway
MCM3	4	Karsten Boldt et al., Jakobsen L. et al., Nogales-Cadenas R. et al., Marshall et al.
MCM4	4	Andersen et al., Karsten Boldt et al., Ishikawa H. et al
MCM6	4	Andersen et al., Karsten Boldt et al., McClintock et al.
MCM8	4	Phirke et al., Laurençon et al., Geremek M. et al. 2011, Marshall et al.
ME1	4	Ross et al., Semil P. Choksi et al., Liu et al., Monika-Abedin-Sigg et al.
MEGF6	4	Kim J. et al., Marshall et al., Blacque et al._xbox, Blacque et al._sage
METAP2	4	Liu et al., McClintock et al., Fritz-Laylin L.K. et Cande, Blacque et al._xbox
MFSD10	4	Laurençon et al., SYSCILIA Gold Standard (van Dam TJ et al.), McClintock et al., Marshall et al.
MIOS	4	Alexander E. Ivliev et al, Karsten Boldt et al., Marshall et al., Blacque et al._sage
MITD1	4	Efimenko et al., Laurençon et al., SYSCILIA Gold Standard (van Dam TJ et al.), McClintock et al.
MITF	4	Alexander E. Ivliev et al, Ross et al., Gabrielle Wheway, McClintock et al.
MMAB	4	Efimenko et al., Pazour et al., SYSCILIA Gold Standard (van Dam TJ et al.), McClintock et al.
MPRIP	4	Kilburn et al., Karsten Boldt et al., Ross et al., Fritz-Laylin L.K. et Cande
MRE11	4	Alexander E. Ivliev et al, Marshall et al., Kilburn et al., Karsten Boldt et al.
MS4A8	4	Alexander E. Ivliev et al, Ross et al., Gabrielle Wheway, Geremek M. et al. 2014
MSRB3	4	Alexander E. Ivliev et al, Pazour et al., McClintock et al., Monika-Abedin-Sigg et al.
MVP	4	Mayer et al. 2009, Monika-Abedin-Sigg et al., Mayer et al. 2008, Arnaiz O. et al.
MYH11	4	Mayer et al. 2009, Pazour et al., Liu et al., Mayer et al. 2008
MYL6	4	Andersen et al., Karsten Boldt et al., Liu et al.
MYO1C	4	Mayer et al. 2009, David U. Mick et al., Gabrielle Wheway, Mayer et al. 2008
NAA40	4	Alexander E. Ivliev et al, Ross et al., McClintock et al., Marshall et al.
NAPB	4	Pazour et al., Liu et al., McClintock et al., Monika-Abedin-Sigg et al.
NASP	4	Li et al., Ross et al., SYSCILIA Gold Standard (van Dam TJ et al.), Blacque et al._xbox
NAT14	4	Alexander E. Ivliev et al, Karsten Boldt et al., Geremek M. et al. 2014, Hodges ME. et al.
NCAM1	4	Mayer et al. 2009, Liu et al., Monika-Abedin-Sigg et al., Mayer et al. 2008
NCAPD2	4	Efimenko et al., Andersen et al., McClintock et al., Blacque et al._xbox
NCKAP1	4	Karsten Boldt et al., Liu et al., McClintock et al., Blacque et al._sage
NDRG2	4	Laurençon et al., Liu et al., Jakobsen L. et al., Nogales-Cadenas R. et al.
NDUFA10	4	Karsten Boldt et al., Ross et al., SYSCILIA Gold Standard (van Dam TJ et al.), Monika-Abedin-Sigg et al.
NDUFA5	4	Karsten Boldt et al., Gabrielle Wheway, McClintock et al., Blacque et al._xbox
NDUFS2	4	Alexander E. Ivliev et al, Karsten Boldt et al., Monika-Abedin-Sigg et al., Blacque et al._xbox
NEFL	4	Karsten Boldt et al., Gabrielle Wheway, Liu et al., Arnaiz O. et al.
NEURL1	4	Cilia Carta (TJP van Dam et al.), GO CC Cilium, Ramona A. Hoh et al., Marshall et al.
NEUROD1	4	Phirke et al., Alexander E. Ivliev et al, McClintock et al., Blacque et al._sage
NGLY1	4	Efimenko et al., Gabrielle Wheway, Nogales-Cadenas R. et al., Yano J. et al.
NLK	4	Avidor-Reiss et al., Gabrielle Wheway, McClintock et al., Fritz-Laylin L.K. et Cande
NNT	4	Li et al., McClintock et al., Monika-Abedin-Sigg et al., Blacque et al._xbox
NONO	4	Andersen et al., Gabrielle Wheway, Liu et al.
NPEPL1	4	McClintock et al., Monika-Abedin-Sigg et al., Blacque et al._xbox
NPR1	4	Monika-Abedin-Sigg et al., Lauwaet T. et al., Yano J. et al., Blacque et al._sage
NR1H3	4	Efimenko et al., Phirke et al., Blacque et al._xbox
NR2C2	4	McClintock et al., Blacque et al._xbox
NR2E1	4	Efimenko et al., McClintock et al., Blacque et al._xbox
NRDC	4	Kilburn et al., Alexander E. Ivliev et al, Gabrielle Wheway, Ishikawa H. et al
NSDHL	4	Karsten Boldt et al., Gabrielle Wheway, Monika-Abedin-Sigg et al., Marshall et al.
NSUN7	4	Alexander E. Ivliev et al, Lambacher N. et al., Geremek M. et al. 2011, Geremek M. et al. 2014
NUDT21	4	Phirke et al., Andersen et al., Liu et al., Nogales-Cadenas R. et al.
NUP155	4	Hannah Müller et al., Gabrielle Wheway, McClintock et al., Broadhead et al.
NUP214	4	Alexander E. Ivliev et al, Cilia Carta (TJP van Dam et al.), SYSCILIA Gold Standard (van Dam TJ et al.), Gabrielle Wheway
NUP88	4	Hannah Müller et al., Karsten Boldt et al., Gabrielle Wheway, Marshall et al.
NUTF2	4	Pazour et al., SYSCILIA Gold Standard (van Dam TJ et al.), Gabrielle Wheway, Blacque et al._xbox
OCRL	4	Cilia Carta (TJP van Dam et al.), GO CC Cilium, Karsten Boldt et al., SYSCILIA Gold Standard (van Dam TJ et al.)
ODF1	4	Cilia Carta (TJP van Dam et al.), GO CC Cilium, Gabrielle Wheway, Geremek M. et al. 2014
ODF2L	4	Alexander E. Ivliev et al, Ross et al., Nogales-Cadenas R. et al., Marshall et al.
ODF3L2	4	Dey G et al., Li et al., Monika-Abedin-Sigg et al., Fritz-Laylin L.K. et Cande
OPN1LW	4	Cilia Carta (TJP van Dam et al.), GO CC Cilium, Gabrielle Wheway, Liu et al.
OPN1SW	4	Cilia Carta (TJP van Dam et al.), GO CC Cilium, Gabrielle Wheway, Liu et al.
ORC3	4	Hannah Müller et al., Alexander E. Ivliev et al, Marshall et al.
ORMDL1	4	Alexander E. Ivliev et al, Lambacher N. et al., Gabrielle Wheway, Liu et al.
OTUD5	4	Gabrielle Wheway, Geremek M. et al. 2014, Jakobsen L. et al., Nogales-Cadenas R. et al.
OTUD6B	4	Efimenko et al., McClintock et al., Marshall et al., Blacque et al._xbox
OXR1	4	Phirke et al., Alexander E. Ivliev et al, Liu et al., Kubo A. et al.
P4HA1	4	Phirke et al., Ross et al., David U. Mick et al., Liu et al.
P4HA2	4	Alexander E. Ivliev et al, Karsten Boldt et al., Ross et al., Blacque et al._xbox
P4HTM	4	Alexander E. Ivliev et al, Lambacher N. et al., Ross et al., Gabrielle Wheway
PACSIN2	4	Gabrielle Wheway, Liu et al., McClintock et al., Blacque et al._xbox
PAICS	4	Andersen et al., Liu et al., McClintock et al.
PAN2	4	Karsten Boldt et al., Li et al., Gabrielle Wheway, McClintock et al.
PAQR7	4	Alexander E. Ivliev et al, Ross et al., Gabrielle Wheway, Blacque et al._xbox
PASK	4	Bechstedt et al., Alexander E. Ivliev et al, David U. Mick et al., Geremek M. et al. 2014
PBX3	4	Alexander E. Ivliev et al, Ross et al., Geremek M. et al. 2011, Blacque et al._xbox
PCARE	4	Cilia Carta (TJP van Dam et al.), GO CC Cilium, Karsten Boldt et al., SYSCILIA Gold Standard (van Dam TJ et al.)
PCBP2	4	Alexander E. Ivliev et al, Andersen et al.
PCDH15	4	Cilia Carta (TJP van Dam et al.), GO CC Cilium, SYSCILIA Gold Standard (van Dam TJ et al.), Liu et al.
PCDHB15	4	Cilia Carta (TJP van Dam et al.), GO CC Cilium, Jakobsen L. et al., Nogales-Cadenas R. et al.
PDCD11	4	Gabrielle Wheway, McClintock et al., Monika-Abedin-Sigg et al., Blacque et al._xbox
PDCD6	4	Phirke et al., Alexander E. Ivliev et al, Liu et al., McClintock et al.
PDE11A	4	Laurençon et al., Li et al., Monika-Abedin-Sigg et al., Broadhead et al.
PDE6A	4	Cilia Carta (TJP van Dam et al.), GO CC Cilium, Liu et al., Arnaiz O. et al.
PDE6B	4	Cilia Carta (TJP van Dam et al.), GO CC Cilium, Liu et al., Geremek M. et al. 2011
PDE8A	4	Alexander E. Ivliev et al, Karsten Boldt et al., Gabrielle Wheway, Liu et al.
PDZD7	4	Cilia Carta (TJP van Dam et al.), GO CC Cilium, Karsten Boldt et al., SYSCILIA Gold Standard (van Dam TJ et al.)
PEX1	4	Efimenko et al., Lambacher N. et al., Liu et al., McClintock et al.
PFDN2	4	Pazour et al., McClintock et al., Monika-Abedin-Sigg et al., Marshall et al.
PFKFB2	4	Alexander E. Ivliev et al, Karsten Boldt et al., Semil P. Choksi et al., Liu et al.
PFKFB4	4	Lambacher N. et al., Ross et al., Gabrielle Wheway, Geremek M. et al. 2011
PGAM1	4	Andersen et al., Liu et al., Nakachi M. et al.
PGC	4	Efimenko et al., Chen et al., Blacque et al._xbox
PGK2	4	Cilia Carta (TJP van Dam et al.), GO CC Cilium, McClintock et al., Nakachi M. et al.
PGLS	4	Liu et al., McClintock et al., Monika-Abedin-Sigg et al., Nogales-Cadenas R. et al.
PGM3	4	Phirke et al., Karsten Boldt et al., McClintock et al., Monika-Abedin-Sigg et al.
PHC1	4	Alexander E. Ivliev et al, Bayesian (TJP van Dam et al.), Cilia Carta (TJP van Dam et al.), Marshall et al.
PIGA	4	Gabrielle Wheway, McClintock et al., Marshall et al., Blacque et al._xbox
PIK3C3	4	Cilia Carta (TJP van Dam et al.), GO CC Cilium, Ross et al., Liu et al.
PIK3R3	4	Ross et al., Gabrielle Wheway, Kim J. et al., Nogales-Cadenas R. et al.
PITPNB	4	Gabrielle Wheway, Liu et al., McClintock et al., Blacque et al._xbox
PKP2	4	Hannah Müller et al., Alexander E. Ivliev et al, Semil P. Choksi et al., Liu et al.
PLCG1	4	Efimenko et al., McClintock et al., Nogales-Cadenas R. et al., Blacque et al._xbox
PLS3	4	Karsten Boldt et al., Liu et al., Monika-Abedin-Sigg et al., Kim J. et al.
PMPCB	4	Kilburn et al., Monika-Abedin-Sigg et al., Marshall et al., Nakachi M. et al.
PMS1	4	Alexander E. Ivliev et al, Pazour et al., Ross et al., Gabrielle Wheway
PNKP	4	SYSCILIA Gold Standard (van Dam TJ et al.), McClintock et al., Blacque et al._xbox, Arnaiz O. et al.
PNP	4	Ross et al., Monika-Abedin-Sigg et al., Lauwaet T. et al., Nogales-Cadenas R. et al.
PNPLA4	4	Phirke et al., Ross et al., SYSCILIA Gold Standard (van Dam TJ et al.), Blacque et al._xbox
PNPLA8	4	Liu et al., McClintock et al., Yano J. et al., Blacque et al._xbox
PODXL	4	Alexander E. Ivliev et al, Ross et al., Liu et al., Nogales-Cadenas R. et al.
POFUT1	4	Gabrielle Wheway, McClintock et al., Monika-Abedin-Sigg et al., Blacque et al._xbox
POGLUT3	4	Alexander E. Ivliev et al, Lambacher N. et al., Li et al., McClintock et al.
POLR2C	4	Gabrielle Wheway, McClintock et al., Geremek M. et al. 2014, Blacque et al._xbox
[truncated: 10,270 more rows]

## Sheet: Publication_List
Publication	Pub_number	Year	Link	Ref	Species	Paper
Kilburn et al.	1	2007	https://pubmed.ncbi.nlm.nih.gov/17785518	Table S2	Tetrahymena thermophila	New Tetrahymena basal body protein components identify basal body domain structure
Efimenko et al.	2	2005	https://pubmed.ncbi.nlm.nih.gov/15790967	Table S1	Caenorhabditis elegans	Analysis of xbx genes in C. elegans
Phirke et al.	3	2011	https://pubmed.ncbi.nlm.nih.gov/21740898	Figure S2	Caenorhabditis elegans	Transcriptional profiling of C. elegans DAF-19 uncovers a ciliary base-associated protein and a CDK/CCRK/LF2p-related kinase required for intraflagellar transport
Avidor-Reiss et al.	4	2004	https://pubmed.ncbi.nlm.nih.gov/15137945	Table S1	Drosophila melanogaster	Decoding cilia function: defining specialized genes required for compartmentalized cilia biogenesis
Bechstedt et al.	5	2010	https://pubmed.ncbi.nlm.nih.gov/20975667	Table S1	Drosophila melanogaster	A doublecortin containing microtubule-associated protein is implicated in mechanotransduction in Drosophila sensory cilia
Muller et al.	6	2010	https://pubmed.ncbi.nlm.nih.gov/20818332	Table S3	Drosophila melanogaster	Proteomic and functional analysis of the mitotic Drosophila centrosome
Laurencon et al.	7	2007	https://pubmed.ncbi.nlm.nih.gov/17875208	Table S1 and Table 3	Drosophila melanogaster	Identification of novel regulatory factor X (RFX) target genes by comparative genomics in Drosophila species
Ivliev et al	8	2012	https://pubmed.ncbi.nlm.nih.gov/22558177/	Table S5	Homo sapiens	Exploring the transcriptome of ciliated cells using in silico dissection of human tissues
Andersen et al.	9	2003	https://pubmed.ncbi.nlm.nih.gov/14654843	Supplementary Table A	Homo sapiens	Proteomic characterization of the human centrosome by protein correlation profiling
Baron et al.	10	2007	https://pubmed.ncbi.nlm.nih.gov/17227795	Table S1	Homo sapiens	Functional genomics in Trypanosoma brucei identifies evolutionarily conserved components of motile flagella
Van Dam et al.	11	2019	https://pubmed.ncbi.nlm.nih.gov/31095607/	Table S3	Homo sapiens	CiliaCarta: An integrated and validated compendium of ciliary genes
Chen et al.	12	2006	https://pubmed.ncbi.nlm.nih.gov/17187676	Additional data file 3	Caenorhabditis elegans	Identification of ciliary and ciliopathy genes in Caenorhabditis elegans through comparative genomics
Cilia Carta (TJP van Dam et al.)	13	2017	https://pubmed.ncbi.nlm.nih.gov/31095607/	Table S3	Homo sapiens	CiliaCarta: An integrated and validated compendium of ciliary genes
Dey et al.	14	2015	https://pubmed.ncbi.nlm.nih.gov/25683721	Table S3	Homo sapiens	Systematic Discovery of Human Gene Function and Principles of Modular Organization through Phylogenetic Profiling
GO CC Cilium	15	2017	https://pubmed.ncbi.nlm.nih.gov/31095607/	Table S3	Homo sapiens	CiliaCarta: An integrated and validated compendium of ciliary genes
Boldt et al.	16	2016	https://pubmed.ncbi.nlm.nih.gov/27173435/	Supplementary data file 9 and Supplementary data file 5	Homo sapiens	An organelle-specific protein landscape identifies novel diseases and molecular mechanisms
Lambacher et al.	17	2016	https://pubmed.ncbi.nlm.nih.gov/26595381	Table S3	Homo sapiens	TMEM107 recruits ciliopathy proteins to subdomains of the ciliary transition zone and causes Joubert syndrome
Li et al.	18	2004	https://pubmed.ncbi.nlm.nih.gov/15137946	Table S1	Chlamydomonas reinhardtii	Comparative genomics identifies a flagellar and basal body proteome that includes the BBS5 human disease gene
Mayer et al. (2009)	19	2009	https://pubmed.ncbi.nlm.nih.gov/19086097	Table S2	Rattus norvegicus	The proteome of rat olfactory sensory cilia
Ostrowski et al.	20	2002	https://pubmed.ncbi.nlm.nih.gov/12169685	Table 1, Table 2 and Table S1	Homo sapiens	A proteomic analysis of human cilia: identification of novel components
Pazour et al.	21	2005	https://pubmed.ncbi.nlm.nih.gov/15998802	Table S1 and Table S2	Chlamydomonas reinhardtii	Proteomic analysis of a eukaryotic cilium
Ross et al.	22	2007	https://pubmed.ncbi.nlm.nih.gov/17413031	Supplemental Data	Homo sapiens	Transcriptional profiling of mucociliary differentiation in human airway epithelial cells
Choksi et al.	23	2014	https://pubmed.ncbi.nlm.nih.gov/25139857	Table S1	Danio rerio	Systematic discovery of novel ciliary genes through functional genomics in the zebrafish
SYSCILIA Gold Standard (van Dam et al.)	24	2013	https://pubmed.ncbi.nlm.nih.gov/23725226	Additional file 2	Homo sapiens	The SYSCILIA gold standard (SCGSv1) of known ciliary components and its applications within a systems biology consortium
Mick et al.	26	2015	https://pubmed.ncbi.nlm.nih.gov/26585297	Table S1	Mus musculus	Proteomics of Primary Cilia by Proximity Labeling
Wheway et al.	27	2015	https://pubmed.ncbi.nlm.nih.gov/26167768/	Table S2	Mus musculus	An siRNA-based functional genomics screen for the identification of regulators of ciliogenesis and ciliopathy genes
Liu et al.	28	2007	https://pubmed.ncbi.nlm.nih.gov/17494944	Table S1	Mus musculus	The proteome of the mouse photoreceptor sensory cilium complex
McClintock et al.	29	2008	https://pubmed.ncbi.nlm.nih.gov/17971504	Supplemental data (Mouse_Ciliome_Resource4)	Mus musculus	Tissue expression patterns identify mouse cilia genes
Sigg et al.	30	2017	https://pubmed.ncbi.nlm.nih.gov/29257953/	Table S1 Mammalian homologs	Sea urchin (Strongylocentrotus purpuratus)	Evolutionary Proteomics Uncovers Ancient Associations of Cilia with Signaling Pathways
Hoh et al.	31	2012	https://pubmed.ncbi.nlm.nih.gov/23300604	Table S5	Mus musculus, Homo sapiens	Transcriptional program of ciliated epithelial cells reveals new cilium and centrosome components and links to human disease
Broadhead et al.	32	2006	https://pubmed.ncbi.nlm.nih.gov/16525475	Supplementary Figure 1	Trypanosoma brucei	Flagellar motility is required for the viability of the bloodstream trypanosome
Keller et al.	33	2005	https://pubmed.ncbi.nlm.nih.gov/15964273	Table S2 and Table S4	Chlamydomonas reinhardtii	Proteomic analysis of isolated chlamydomonas centrioles reveals orthologs of ciliary-disease genes
Merchant et al.	35	2007	https://pubmed.ncbi.nlm.nih.gov/17932292	Table S14	Chlamydomonas reinhardtii	The Chlamydomonas genome reveals the evolution of key animal and plant functions
Boesger et al.	37	2009	https://pubmed.ncbi.nlm.nih.gov/19429781	Table S1	Chlamydomonas reinhardtii	Analysis of flagellar phosphoproteins from Chlamydomonas reinhardtii
Hodges et al.	38	2011	https://pubmed.ncbi.nlm.nih.gov/22208660	Additional file 3	Chlamydomonas reinhardtii	Conservation of ciliary proteins in plants with no cilia
Nakachi et al.	39	2011	https://pubmed.ncbi.nlm.nih.gov/21710637	Table 3	Ciona intestinalis	Proteomic profiling reveals compartment-specific, novel functions of ascidian sperm proteins
Lauwaet et al.	40	2011	https://pubmed.ncbi.nlm.nih.gov/21723868	Table S2	Giardia lamblia	Mining the Giardia genome and proteome for conserved and unique basal body proteins
Geremek et al. (2011)	41	2011	https://pubmed.ncbi.nlm.nih.gov/21136274	Table S2 and Table S3	Homo sapiens	Gene expression studies in cells from primary ciliary dyskinesia patients identify 208 potential ciliary genes
Geremek et al. (2014)	42	2014	https://pubmed.ncbi.nlm.nih.gov/24516614	Table S2 (down)	Homo sapiens	Ciliary genes are down-regulated in bronchial tissue of primary ciliary dyskinesia patients
Jakobsen et al.	43	2011	https://pubmed.ncbi.nlm.nih.gov/21399614	Table S5	Homo sapiens	Novel asymmetrically localizing components of human centrosomes identified by complementary proteomics methods
Kim et al.	44	2010	https://pubmed.ncbi.nlm.nih.gov/20393563	Table S3 and Table S2 (the first sheet)	Homo sapiens	Functional genomic screen for modulators of ciliogenesis and cilium length
Kubo et al.	45	2008	https://pubmed.ncbi.nlm.nih.gov/18829862	Table S1	Homo sapiens	Sentan: a novel specific component of the apical structure of vertebrate motile cilia
Nogales-Cadenas et al.	46	2009	https://pubmed.ncbi.nlm.nih.gov/18971254	http://centrosome.cnb.csic.es/human/centrosome/download	Homo sapiens	CentrosomeDB: a human centrosomal proteins database
Cao et al.	47	2006	https://pubmed.ncbi.nlm.nih.gov/16452089	Table S1	Mus musculus	Proteomic profiling of accessory structures from the mouse sperm flagellum
Ishikawa et al.	48	2012	https://pubmed.ncbi.nlm.nih.gov/22326026	Table S1	Mus musculus	Proteomic analysis of mammalian primary cilia
Fritz-Laylin et al.	49	2010	https://pubmed.ncbi.nlm.nih.gov/21045110	Table S1 and Table S2	Naegleria gruberi	Ancestral centriole and flagella proteins identified by analysis of Naegleria differentiation
Yano et al.	50	2013	https://pubmed.ncbi.nlm.nih.gov/23146917	Table S3	Paramecium tetraurelia	Proteomic analysis of the cilia membrane of Paramecium tetraurelia
Mayer et al. (2008)	51	2008	https://pubmed.ncbi.nlm.nih.gov/18032372	Table 1	Rattus norvegicus	Proteomic analysis of a membrane preparation from rat olfactory sensory cilia
Stubbs et al.	52	2008	https://pubmed.ncbi.nlm.nih.gov/19011629	Table S1	Xenopus laevis	The forkhead protein Foxj1 specifies node-like cilia in Xenopus and zebrafish embryos
Arnaiz et al.	53	2010	https://pubmed.ncbi.nlm.nih.gov/20932287/	Table S1 (Ciliogenesis)	Paramecium tetraurelia	Gene expression in a paleopolyploid: a transcriptome resource for the ciliate Paramecium tetraurelia
Blacque et al. (xbx)	54	2005	https://pubmed.ncbi.nlm.nih.gov/15916950	Table S4	Caenorhabditis elegans	Functional genomics of the cilium, a sensory organelle
Marshall et al.	55	2016	https://pubmed.ncbi.nlm.nih.gov/26947080/	Table S4	Mus musculus	p73 Is Required for Multiciliogenesis and Regulates the Foxj1-Associated Gene Network
Blacque et al. (SAGE)	59	2005	https://pubmed.ncbi.nlm.nih.gov/15916950	Table S1	Caenorhabditis elegans	Functional genomics of the cilium, a sensory organelle
Breslow et al.	58	2018	https://pubmed.ncbi.nlm.nih.gov/29459677	Table S4	Mus musculus	A CRISPR-based screen for Hedgehog signaling provides insights into ciliary function and ciliopathies
Roosing et al.	57	2015	https://pubmed.ncbi.nlm.nih.gov/26026149/	Table S3	Homo sapiens	Functional genome-wide siRNA screen identifies KIAA0586 as mutated in Joubert syndrome
May et al.	56	2021	https://pubmed.ncbi.nlm.nih.gov/33856408/	Table S1	Mus musculus	Time-resolved proteomics profiling of the ciliary Hedgehog response
