# Supplementary material for: CilioGenics: an integrated method and database for predicting novel ciliary genes
Source: Nucleic Acids Res. 2024 Jul 11;52(14):8127–45. doi: 10.1093/nar/gkae554 (PMC11317154; doi:10.1093/nar/gkae554)
Supplement: gkae554_Supplemental_Files [file gkae554_supplemental_files.zip › Table_S12.xlsx]

## Sheet: Table_S12
Strain Names	Genotype
OIK598	N2 Ex[ tmem-145promoter::tmem-145::GFP +pRF4] (C15A7.2)
OIK288	N2 Ex[ zchc-1apromoter_ zchc-1a::GFP +pRF4] (T03G11.3)
OIK92	N2 Ex[ wdr-54promoter::wdr-54:: GFP +pRF4] (F39H12.2)
OIK91	N2 Ex[ ttc-39cpromoter::ttc-39c:: EGFP +coelomocyte :RFP] (C32D5.6)
OIK597	N2 Ex[ parl-13::cank-26::GFP +pRF4] (K10G6.4)
OIK370	N2 Ex[ znf-474promoter-znf-474:GFP +pRF4] (M153.4)
OIK169	N2 Ex[ arl-13promoter_ zchc-1a::GFP +pRF4] (T03G11.3)
OIK1407	[vuaSi24 [pBP43; Pche-11::che-11::mCherry; cb-unc-119(+)]II]
OIK1408	N2 Ex[ arl-13promoter::wdr-54:: GFP +pRF4] (F39H12.2)
OIK1409	N2 Ex[ tmem-145promoter::tmem-145::GFP +pRF4] (C15A7.2);[vuaSi24 [pBP43; Pche-11::che-11::mCherry; cb-unc-119(+)]II]
OIK1410	N2 Ex[ zchc-1apromoter_ zchc-1a::GFP +pRF4] (T03G11.3);[vuaSi24 [pBP43; Pche-11::che-11::mCherry; cb-unc-119(+)]II]
OIK1411	N2 Ex[ arl-13promoter_ zchc-1a::GFP +pRF4] (T03G11.3);[vuaSi24 [pBP43; Pche-11::che-11::mCherry; cb-unc-119(+)]II]
OIK1412	N2 Ex[ wdr-54promoter::wdr-54:: GFP +pRF4] (F39H12.2);[vuaSi24 [pBP43; Pche-11::che-11::mCherry; cb-unc-119(+)]II]
OIK1413	N2 Ex[ arl-13promoter::wdr-54:: GFP +pRF4] (F39H12.2);[vuaSi24 [pBP43; Pche-11::che-11::mCherry; cb-unc-119(+)]II]
OIK1414	N2 Ex[ ttc-39cpromoter::ttc-39c:: EGFP +coelomocyte :RFP] (C32D5.6);[vuaSi24 [pBP43; Pche-11::che-11::mCherry; cb-unc-119(+)]II]
OIK1415	N2 Ex[ parl-13::cank-26::GFP +pRF4] (K10G6.4);[vuaSi24 [pBP43; Pche-11::che-11::mCherry; cb-unc-119(+)]II]
OIK1010	tmem-145(tur009) (4x); ift-74(cas499[ift-74::gfp]) II.
OIK 1333	wdr-54(syb1005); ift-74(cas499[ift-74::gfp]) II.
OIK430	zchc-1a(syb849); ift-74(cas499[ift-74::gfp]) II.
OIK1502	znf-474(tur006) (2X); ift-74(cas499[ift-74::gfp]) II.
OIK613	ttc-39c(syb771) II(3X); che-3(cas443[gfp::che-3]) I
OIK309	cank-26(gk567); him-5(e1490) V; Is(OSM-6::GFP)
GOU2362	ift-74(cas499[ift-74::gfp]) II.

## Sheet: Primer Sequences
Lab Code Name	Primer/sgRNAs name		Gene name	Sequence
OK135	F39H12.2_For		F39H12.2 (WDR-54)	CTCGCAATCACCATGGTTAC
OK136	F39H12.2_Rev		F39H12.2 (WDR-54)	CCTAGCGGGGCGAGTCC
OK186	C32D5.2(syb771)For (TTC-39c)		C32D5.2 (TTC-39c)	CAATAGGTCGTGAGTAGTTCTGC
OK187	C32D5.2(syb771)Rev (TTC-39c)		C32D5.2 (TTC-39c)	TCTCCTTCCCTCTTCTACAG
OK188	C32D5.2(syb771)For1 (TTC-39c)		C32D5.2 (TTC-39c)	GGGAGAAATCGAACGACCTCG
OK189	C32D5.2(syb771)Rev1 (TTC-39c)		C32D5.2 (TTC-39c)	GCATAGTTGGCTGAATGTGACC
OK190	T03G11.3 (syb849)F (zchc-1A)		T03G11.3 (zchc-1A)	TTCTGCCGACCCGAATGAGC
OK191	T03G11.3 (syb849)R (zchc-1A)		T03G11.3 (zchc-1A)	GGTTTCCGCTCTGCAGATCC
OK192	T03G11.3 (syb849)F1 (zchc-1A)		T03G11.3 (zchc-1A)	gatgaacacaatctcatttcgg
OK193	T03G11.3 (syb849)R1 (zchc-1A)		T03G11.3 (zchc-1A)	CTTCCATCTCTTCCTCTTGTGG
OK228	F39H12.2.1(syb1005)F (wdr-54)		T03G11.3 (zchc-1A)	ccagtaacgtactgctatac
OK229	F39H12.2.1(syb1005)R (wdr-54)		T03G11.3 (zchc-1A)	tatttcatcgtaacgacacg
OK230	F39H12.2.1(syb1005)R1 (wdr-54)		T03G11.3 (zchc-1A)	gactgagtttactgcgcatg
OK247	M153.4(ZNF474)_sgRNA1_F		M153.4(znf-474)	TCTTGAATACCGTAGGAGCCGACT
OK248	M153.4(ZNF474)_sgRNA1_R		M153.4(znf-474)	AAAC AGTCGGCTCCTACGGTATTC
OK249	M153.4(ZNF474)_sgRNA2_F		M153.4(znf-474)	TCTT GCAGCTCGTCGCTTCGACTT
OK250	M153.4(ZNF474)_sgRNA2_R		M153.4(znf-474)	AAAC AAGTCGAAGCGACGAGCTGC
OK251	M153.4(ZNF474)_sgRNA3_F		M153.4(znf-474)	TCTT AGGCTACTAATGAGGTGCTG
OK252	M153.4(ZNF474)_sgRNA3_R		M153.4(znf-474)	AAAC TCCGATGATTACTCCACGAC
OK253	M153.4(ZNF474)_CRISPR_F		M153.4(znf-474)	ggtggttgcggcaaagcaag
OK254	M153.4(ZNF474)_CRISPR_R		M153.4(znf-474)	agtggaacagagcacgacag
OK277	K10G6.4(gk567)Fnew1		K10G6.4 (cank-26)	ccagttgggagtgtaggtctg
OK278	K10G6.4(gk567)Rnew1		K10G6.4 (cank-26)	gggggactgatgcctgaaatc
OK279	K10G6.4(gk567)Fnew2		K10G6.4 (cank-26)	gtgcaaacactacttagttacccg
OK280	K10G6.4(gk567)Rnew2		K10G6.4 (cank-26)	gagatctagagctaaagactgagac
OK467	C15A7.2_sgRNA1_For (tmem-145(tur009)		C15A7.2 (Tmem-145)	TCTTGCTCAGGGAAAGCGTGCTCA
OK468	C15A7.2_sgRNA1_Rev		C15A7.2 (Tmem-145)	AAACTGAGCACGCTTTCCCTGAGC
OK469	C15A7.2_sgRNA4_For		C15A7.2 (Tmem-145)	TCTTGCCTACCGATTATATTGACAT
OK470	C15A7.2_sgRNA4_Rev		C15A7.2 (Tmem-145)	AAACATGTCAATATAATCGGTAGGC
OK471	C15A7.2_CRISPR_For1 (tmem-145(tur009)		C15A7.2 (Tmem-145)	TAACCACATTCTGCTACCAC
OK472	C15A7.2_CRISPR_For2 (tmem-145(tur009)		C15A7.2 (Tmem-145)	gaagcagttcgtgactaccag
OK473	C15A7.2_CRISPR_Rev1 (tmem-145(tur009)		C15A7.2 (Tmem-145)	CGGTCTTCACTTTCGCTTGG
OK474	C15A7.2_CRISPR_Rev3 (tmem-145(tur009)		C15A7.2 (Tmem-145)	CAAGTACAAGGCACATGTAC
OK475	C15A7.2_sgRNA5_For		C15A7.2 (Tmem-145)	TCTTGAATTTGGCGTCTCACAGCGT
OK476	C15A7.2_sgRNA5_For		C15A7.2 (Tmem-145)	AAACACGCTGTGAGACGCCAAATTC
OK477	C15A7.2_CRISPR_Rev4 (tmem-145(tur009)		C15A7.2 (Tmem-145)	GACATCAAAGCCGCAACGAC
