# Supplementary material for: CilioGenics: an integrated method and database for predicting novel ciliary genes
Source: Nucleic Acids Res. 2024 Jul 11;52(14):8127–45. doi: 10.1093/nar/gkae554 (PMC11317154; doi:10.1093/nar/gkae554)
Supplement: gkae554_Supplemental_Files [file gkae554_supplemental_files.zip › Table_S2.xlsx]

## Sheet: Table_S2A
Motile cilia studies
Gene_name	Counts	Studies
ABCA5	5	Reyfman Carraro Habermann Murthy Trachea
ABCA13	5	Reyfman Carraro Habermann Murthy Trachea
ADGB	5	Reyfman Carraro Habermann Murthy Trachea
AGBL2	5	Reyfman Carraro Habermann Murthy Trachea
AGR3	5	Reyfman Carraro Habermann Murthy Trachea
AK7	5	Reyfman Carraro Habermann Murthy Trachea
AK9	5	Reyfman Carraro Habermann Murthy Trachea
AKAP14	5	Reyfman Carraro Habermann Murthy Trachea
ALDH3B1	5	Reyfman Carraro Habermann Murthy Trachea
ANKRD66	5	Reyfman Carraro Habermann Murthy Trachea
ANKUB1	5	Reyfman Carraro Habermann Murthy Trachea
ARHGAP18	5	Reyfman Carraro Habermann Murthy Trachea
ARHGAP39	5	Reyfman Carraro Habermann Murthy Trachea
ARMC2	5	Reyfman Carraro Habermann Murthy Trachea
ARMC3	5	Reyfman Carraro Habermann Murthy Trachea
B3GNT7	5	Reyfman Carraro Habermann Murthy Trachea
B9D1	5	Reyfman Carraro Habermann Murthy Trachea
BAIAP2L1	5	Reyfman Carraro Habermann Murthy Trachea
BBOF1	5	Reyfman Carraro Habermann Murthy Trachea
BCO2	5	Reyfman Carraro Habermann Murthy Trachea
C1orf87	5	Reyfman Carraro Habermann Murthy Trachea
C2orf73	5	Reyfman Carraro Habermann Murthy Trachea
C4orf47	5	Reyfman Carraro Habermann Murthy Trachea
C6orf118	5	Reyfman Carraro Habermann Murthy Trachea
C7orf57	5	Reyfman Carraro Habermann Murthy Trachea
C9orf24	5	Reyfman Carraro Habermann Murthy Trachea
C10orf95	5	Reyfman Carraro Habermann Murthy Trachea
C11orf16	5	Reyfman Carraro Habermann Murthy Trachea
C11orf97	5	Reyfman Carraro Habermann Murthy Trachea
C17orf97	5	Reyfman Carraro Habermann Murthy Trachea
C20orf85	5	Reyfman Carraro Habermann Murthy Trachea
C20orf96	5	Reyfman Carraro Habermann Murthy Trachea
C21orf58	5	Reyfman Carraro Habermann Murthy Trachea
C22orf15	5	Reyfman Carraro Habermann Murthy Trachea
CABCOCO1	5	Reyfman Carraro Habermann Murthy Trachea
CAPS	5	Reyfman Carraro Habermann Murthy Trachea
CAPSL	5	Reyfman Carraro Habermann Murthy Trachea
CASC2	5	Reyfman Carraro Habermann Murthy Trachea
CASZ1	5	Reyfman Carraro Habermann Murthy Trachea
CATSPERD	5	Reyfman Carraro Habermann Murthy Trachea
CC2D2A	5	Reyfman Carraro Habermann Murthy Trachea
CCDC17	5	Reyfman Carraro Habermann Murthy Trachea
CCDC30	5	Reyfman Carraro Habermann Murthy Trachea
CCDC40	5	Reyfman Carraro Habermann Murthy Trachea
CCDC57	5	Reyfman Carraro Habermann Murthy Trachea
CCDC60	5	Reyfman Carraro Habermann Murthy Trachea
CCDC65	5	Reyfman Carraro Habermann Murthy Trachea
CCDC74A	5	Reyfman Carraro Habermann Murthy Trachea
CCDC74B	5	Reyfman Carraro Habermann Murthy Trachea
CCDC78	5	Reyfman Carraro Habermann Murthy Trachea
CCDC88C	5	Reyfman Carraro Habermann Murthy Trachea
CCDC96	5	Reyfman Carraro Habermann Murthy Trachea
CCDC113	5	Reyfman Carraro Habermann Murthy Trachea
CCDC146	5	Reyfman Carraro Habermann Murthy Trachea
CCDC153	5	Reyfman Carraro Habermann Murthy Trachea
CCDC170	5	Reyfman Carraro Habermann Murthy Trachea
CCDC181	5	Reyfman Carraro Habermann Murthy Trachea
CCDC191	5	Reyfman Carraro Habermann Murthy Trachea
CCP110	5	Reyfman Carraro Habermann Murthy Trachea
CD164L2	5	Reyfman Carraro Habermann Murthy Trachea
CDHR3	5	Reyfman Carraro Habermann Murthy Trachea
CDHR4	5	Reyfman Carraro Habermann Murthy Trachea
CEP83	5	Reyfman Carraro Habermann Murthy Trachea
CEP126	5	Reyfman Carraro Habermann Murthy Trachea
CEP290	5	Reyfman Carraro Habermann Murthy Trachea
CES4A	5	Reyfman Carraro Habermann Murthy Trachea
CETN2	5	Reyfman Carraro Habermann Murthy Trachea
CFAP36	5	Reyfman Carraro Habermann Murthy Trachea
CFAP43	5	Reyfman Carraro Habermann Murthy Trachea
CFAP44	5	Reyfman Carraro Habermann Murthy Trachea
CFAP45	5	Reyfman Carraro Habermann Murthy Trachea
CFAP46	5	Reyfman Carraro Habermann Murthy Trachea
CFAP52	5	Reyfman Carraro Habermann Murthy Trachea
CFAP53	5	Reyfman Carraro Habermann Murthy Trachea
CFAP54	5	Reyfman Carraro Habermann Murthy Trachea
CFAP57	5	Reyfman Carraro Habermann Murthy Trachea
CFAP65	5	Reyfman Carraro Habermann Murthy Trachea
CFAP69	5	Reyfman Carraro Habermann Murthy Trachea
CFAP70	5	Reyfman Carraro Habermann Murthy Trachea
CFAP73	5	Reyfman Carraro Habermann Murthy Trachea
CFAP74	5	Reyfman Carraro Habermann Murthy Trachea
CFAP77	5	Reyfman Carraro Habermann Murthy Trachea
CFAP91	5	Reyfman Carraro Habermann Murthy Trachea
CFAP100	5	Reyfman Carraro Habermann Murthy Trachea
CFAP126	5	Reyfman Carraro Habermann Murthy Trachea
CFAP157	5	Reyfman Carraro Habermann Murthy Trachea
CFAP206	5	Reyfman Carraro Habermann Murthy Trachea
CFAP221	5	Reyfman Carraro Habermann Murthy Trachea
CFAP251	5	Reyfman Carraro Habermann Murthy Trachea
CFAP298	5	Reyfman Carraro Habermann Murthy Trachea
CFAP299	5	Reyfman Carraro Habermann Murthy Trachea
CFAP300	5	Reyfman Carraro Habermann Murthy Trachea
CHST6	5	Reyfman Carraro Habermann Murthy Trachea
CIBAR2	5	Reyfman Carraro Habermann Murthy Trachea
CLDN3	5	Reyfman Carraro Habermann Murthy Trachea
CLHC1	5	Reyfman Carraro Habermann Murthy Trachea
CLIC6	5	Reyfman Carraro Habermann Murthy Trachea
CLMN	5	Reyfman Carraro Habermann Murthy Trachea
CLUAP1	5	Reyfman Carraro Habermann Murthy Trachea
CNTRL	5	Reyfman Carraro Habermann Murthy Trachea
COL21A1	5	Reyfman Carraro Habermann Murthy Trachea
CPLANE1	5	Reyfman Carraro Habermann Murthy Trachea
CRACDL	5	Reyfman Carraro Habermann Murthy Trachea
CRNDE	5	Reyfman Carraro Habermann Murthy Trachea
CROCC	5	Reyfman Carraro Habermann Murthy Trachea
CSPP1	5	Reyfman Carraro Habermann Murthy Trachea
CTXN1	5	Reyfman Carraro Habermann Murthy Trachea
CYB561	5	Reyfman Carraro Habermann Murthy Trachea
DAW1	5	Reyfman Carraro Habermann Murthy Trachea
DCDC1	5	Reyfman Carraro Habermann Murthy Trachea
DCDC2B	5	Reyfman Carraro Habermann Murthy Trachea
DENND6B	5	Reyfman Carraro Habermann Murthy Trachea
DLEC1	5	Reyfman Carraro Habermann Murthy Trachea
DMD	5	Reyfman Carraro Habermann Murthy Trachea
DMKN	5	Reyfman Carraro Habermann Murthy Trachea
DNAAF3	5	Reyfman Carraro Habermann Murthy Trachea
DNAAF4	5	Reyfman Carraro Habermann Murthy Trachea
DNAAF6	5	Reyfman Carraro Habermann Murthy Trachea
DNAAF11	5	Reyfman Carraro Habermann Murthy Trachea
DNAH2	5	Reyfman Carraro Habermann Murthy Trachea
DNAH3	5	Reyfman Carraro Habermann Murthy Trachea
DNAH5	5	Reyfman Carraro Habermann Murthy Trachea
DNAH6	5	Reyfman Carraro Habermann Murthy Trachea
DNAH7	5	Reyfman Carraro Habermann Murthy Trachea
DNAH9	5	Reyfman Carraro Habermann Murthy Trachea
DNAH10	5	Reyfman Carraro Habermann Murthy Trachea
DNAH11	5	Reyfman Carraro Habermann Murthy Trachea
DNAH12	5	Reyfman Carraro Habermann Murthy Trachea
DNAI1	5	Reyfman Carraro Habermann Murthy Trachea
DNAI2	5	Reyfman Carraro Habermann Murthy Trachea
DNAI3	5	Reyfman Carraro Habermann Murthy Trachea
DNAI4	5	Reyfman Carraro Habermann Murthy Trachea
DNAI7	5	Reyfman Carraro Habermann Murthy Trachea
DNAJB13	5	Reyfman Carraro Habermann Murthy Trachea
DNAL1	5	Reyfman Carraro Habermann Murthy Trachea
DNALI1	5	Reyfman Carraro Habermann Murthy Trachea
DPCD	5	Reyfman Carraro Habermann Murthy Trachea
DRC1	5	Reyfman Carraro Habermann Murthy Trachea
DRC3	5	Reyfman Carraro Habermann Murthy Trachea
DTHD1	5	Reyfman Carraro Habermann Murthy Trachea
DYDC2	5	Reyfman Carraro Habermann Murthy Trachea
DYNC2H1	5	Reyfman Carraro Habermann Murthy Trachea
DYNC2I1	5	Reyfman Carraro Habermann Murthy Trachea
DYNC2I2	5	Reyfman Carraro Habermann Murthy Trachea
DYNC2LI1	5	Reyfman Carraro Habermann Murthy Trachea
DYNLRB2	5	Reyfman Carraro Habermann Murthy Trachea
DYNLT2B	5	Reyfman Carraro Habermann Murthy Trachea
DYNLT4	5	Reyfman Carraro Habermann Murthy Trachea
DYNLT5	5	Reyfman Carraro Habermann Murthy Trachea
DZANK1	5	Reyfman Carraro Habermann Murthy Trachea
DZIP1L	5	Reyfman Carraro Habermann Murthy Trachea
DZIP3	5	Reyfman Carraro Habermann Murthy Trachea
ECT2L	5	Reyfman Carraro Habermann Murthy Trachea
EFCAB2	5	Reyfman Carraro Habermann Murthy Trachea
EFCAB10	5	Reyfman Carraro Habermann Murthy Trachea
EFHC1	5	Reyfman Carraro Habermann Murthy Trachea
EFHC2	5	Reyfman Carraro Habermann Murthy Trachea
ENKUR	5	Reyfman Carraro Habermann Murthy Trachea
ERICH3	5	Reyfman Carraro Habermann Murthy Trachea
FAM81B	5	Reyfman Carraro Habermann Murthy Trachea
FAM166B	5	Reyfman Carraro Habermann Murthy Trachea
FAM216B	5	Reyfman Carraro Habermann Murthy Trachea
FAM227A	5	Reyfman Carraro Habermann Murthy Trachea
FAM229B	5	Reyfman Carraro Habermann Murthy Trachea
FANK1	5	Reyfman Carraro Habermann Murthy Trachea
FBXO15	5	Reyfman Carraro Habermann Murthy Trachea
FHAD1	5	Reyfman Carraro Habermann Murthy Trachea
FOXJ1	5	Reyfman Carraro Habermann Murthy Trachea
FRMPD2	5	Reyfman Carraro Habermann Murthy Trachea
FYB2	5	Reyfman Carraro Habermann Murthy Trachea
GALNS	5	Reyfman Carraro Habermann Murthy Trachea
GAS2L2	5	Reyfman Carraro Habermann Murthy Trachea
GAS8	5	Reyfman Carraro Habermann Murthy Trachea
GIPR	5	Reyfman Carraro Habermann Murthy Trachea
GON7	5	Reyfman Carraro Habermann Murthy Trachea
GPR162	5	Reyfman Carraro Habermann Murthy Trachea
GSTA1	5	Reyfman Carraro Habermann Murthy Trachea
HAGHL	5	Reyfman Carraro Habermann Murthy Trachea
HOATZ	5	Reyfman Carraro Habermann Murthy Trachea
HSPBP1	5	Reyfman Carraro Habermann Murthy Trachea
HYDIN	5	Reyfman Carraro Habermann Murthy Trachea
IFT22	5	Reyfman Carraro Habermann Murthy Trachea
IFT27	5	Reyfman Carraro Habermann Murthy Trachea
IFT43	5	Reyfman Carraro Habermann Murthy Trachea
IFT57	5	Reyfman Carraro Habermann Murthy Trachea
IFT80	5	Reyfman Carraro Habermann Murthy Trachea
IFT81	5	Reyfman Carraro Habermann Murthy Trachea
IFT88	5	Reyfman Carraro Habermann Murthy Trachea
IFT122	5	Reyfman Carraro Habermann Murthy Trachea
IFT140	5	Reyfman Carraro Habermann Murthy Trachea
IFT172	5	Reyfman Carraro Habermann Murthy Trachea
IFTAP	5	Reyfman Carraro Habermann Murthy Trachea
INTU	5	Reyfman Carraro Habermann Murthy Trachea
IQCA1	5	Reyfman Carraro Habermann Murthy Trachea
IQCD	5	Reyfman Carraro Habermann Murthy Trachea
IQCE	5	Reyfman Carraro Habermann Murthy Trachea
IQCK	5	Reyfman Carraro Habermann Murthy Trachea
KCNE1	5	Reyfman Carraro Habermann Murthy Trachea
KIF3A	5	Reyfman Carraro Habermann Murthy Trachea
KIF9	5	Reyfman Carraro Habermann Murthy Trachea
KIF19	5	Reyfman Carraro Habermann Murthy Trachea
KLHDC9	5	Reyfman Carraro Habermann Murthy Trachea
KNDC1	5	Reyfman Carraro Habermann Murthy Trachea
LCA5L	5	Reyfman Carraro Habermann Murthy Trachea
LDLRAD1	5	Reyfman Carraro Habermann Murthy Trachea
LINC01571	5	Reyfman Carraro Habermann Murthy Trachea
LMLN	5	Reyfman Carraro Habermann Murthy Trachea
LRRC10B	5	Reyfman Carraro Habermann Murthy Trachea
LRRC23	5	Reyfman Carraro Habermann Murthy Trachea
LRRC34	5	Reyfman Carraro Habermann Murthy Trachea
LRRC46	5	Reyfman Carraro Habermann Murthy Trachea
LRRC71	5	Reyfman Carraro Habermann Murthy Trachea
LRRIQ1	5	Reyfman Carraro Habermann Murthy Trachea
MAK	5	Reyfman Carraro Habermann Murthy Trachea
MAP1A	5	Reyfman Carraro Habermann Murthy Trachea
MAP3K19	5	Reyfman Carraro Habermann Murthy Trachea
MAP6	5	Reyfman Carraro Habermann Murthy Trachea
MAP9	5	Reyfman Carraro Habermann Murthy Trachea
MAPK10	5	Reyfman Carraro Habermann Murthy Trachea
MAPK15	5	Reyfman Carraro Habermann Murthy Trachea
MARCHF10	5	Reyfman Carraro Habermann Murthy Trachea
MDH1B	5	Reyfman Carraro Habermann Murthy Trachea
MLF1	5	Reyfman Carraro Habermann Murthy Trachea
MNS1	5	Reyfman Carraro Habermann Murthy Trachea
MOK	5	Reyfman Carraro Habermann Murthy Trachea
MORN2	5	Reyfman Carraro Habermann Murthy Trachea
MORN3	5	Reyfman Carraro Habermann Murthy Trachea
MORN5	5	Reyfman Carraro Habermann Murthy Trachea
MRLN	5	Reyfman Carraro Habermann Murthy Trachea
MRPS31	5	Reyfman Carraro Habermann Murthy Trachea
MS4A8	5	Reyfman Carraro Habermann Murthy Trachea
MSH3	5	Reyfman Carraro Habermann Murthy Trachea
MSI2	5	Reyfman Carraro Habermann Murthy Trachea
MUC4	5	Reyfman Carraro Habermann Murthy Trachea
MUC15	5	Reyfman Carraro Habermann Murthy Trachea
MYH14	5	Reyfman Carraro Habermann Murthy Trachea
NAT14	5	Reyfman Carraro Habermann Murthy Trachea
NBEA	5	Reyfman Carraro Habermann Murthy Trachea
NEK1	5	Reyfman Carraro Habermann Murthy Trachea
NEK5	5	Reyfman Carraro Habermann Murthy Trachea
NEK10	5	Reyfman Carraro Habermann Murthy Trachea
NEK11	5	Reyfman Carraro Habermann Murthy Trachea
NME5	5	Reyfman Carraro Habermann Murthy Trachea
NPHP1	5	Reyfman Carraro Habermann Murthy Trachea
NSUN7	5	Reyfman Carraro Habermann Murthy Trachea
NWD1	5	Reyfman Carraro Habermann Murthy Trachea
ODAD1	5	Reyfman Carraro Habermann Murthy Trachea
ODAD2	5	Reyfman Carraro Habermann Murthy Trachea
ODAD4	5	Reyfman Carraro Habermann Murthy Trachea
ODF2L	5	Reyfman Carraro Habermann Murthy Trachea
ODF3B	5	Reyfman Carraro Habermann Murthy Trachea
OMG	5	Reyfman Carraro Habermann Murthy Trachea
OSBPL6	5	Reyfman Carraro Habermann Murthy Trachea
OSCP1	5	Reyfman Carraro Habermann Murthy Trachea
P4HTM	5	Reyfman Carraro Habermann Murthy Trachea
PACRG	5	Reyfman Carraro Habermann Murthy Trachea
PGM2L1	5	Reyfman Carraro Habermann Murthy Trachea
PIFO	5	Reyfman Carraro Habermann Murthy Trachea
PIH1D2	5	Reyfman Carraro Habermann Murthy Trachea
PLEKHB1	5	Reyfman Carraro Habermann Murthy Trachea
PLXNB1	5	Reyfman Carraro Habermann Murthy Trachea
PLXNB2	5	Reyfman Carraro Habermann Murthy Trachea
PPIL6	5	Reyfman Carraro Habermann Murthy Trachea
PPOX	5	Reyfman Carraro Habermann Murthy Trachea
PPP1R16A	5	Reyfman Carraro Habermann Murthy Trachea
PPP1R42	5	Reyfman Carraro Habermann Murthy Trachea
PROM1	5	Reyfman Carraro Habermann Murthy Trachea
PRR29	5	Reyfman Carraro Habermann Murthy Trachea
RAB36	5	Reyfman Carraro Habermann Murthy Trachea
RABL2A	5	Reyfman Carraro Habermann Murthy Trachea
RABL2B	5	Reyfman Carraro Habermann Murthy Trachea
RFX2	5	Reyfman Carraro Habermann Murthy Trachea
RFX3	5	Reyfman Carraro Habermann Murthy Trachea
RGS22	5	Reyfman Carraro Habermann Murthy Trachea
RHPN1	5	Reyfman Carraro Habermann Murthy Trachea
RIBC1	5	Reyfman Carraro Habermann Murthy Trachea
RIBC2	5	Reyfman Carraro Habermann Murthy Trachea
RIIAD1	5	Reyfman Carraro Habermann Murthy Trachea
ROPN1L	5	Reyfman Carraro Habermann Murthy Trachea
RP1	5	Reyfman Carraro Habermann Murthy Trachea
RSPH1	5	Reyfman Carraro Habermann Murthy Trachea
RSPH3	5	Reyfman Carraro Habermann Murthy Trachea
RSPH4A	5	Reyfman Carraro Habermann Murthy Trachea
RSPH9	5	Reyfman Carraro Habermann Murthy Trachea
RUVBL1	5	Reyfman Carraro Habermann Murthy Trachea
SANBR	5	Reyfman Carraro Habermann Murthy Trachea
SAXO2	5	Reyfman Carraro Habermann Murthy Trachea
SHROOM3	5	Reyfman Carraro Habermann Murthy Trachea
SLC22A4	5	Reyfman Carraro Habermann Murthy Trachea
SLC27A2	5	Reyfman Carraro Habermann Murthy Trachea
SLC44A4	5	Reyfman Carraro Habermann Murthy Trachea
SMIM22	5	Reyfman Carraro Habermann Murthy Trachea
SNTN	5	Reyfman Carraro Habermann Murthy Trachea
SPA17	5	Reyfman Carraro Habermann Murthy Trachea
SPACA9	5	Reyfman Carraro Habermann Murthy Trachea
SPAG1	5	Reyfman Carraro Habermann Murthy Trachea
SPAG6	5	Reyfman Carraro Habermann Murthy Trachea
SPAG8	5	Reyfman Carraro Habermann Murthy Trachea
SPAG16	5	Reyfman Carraro Habermann Murthy Trachea
SPAG17	5	Reyfman Carraro Habermann Murthy Trachea
SPATA6	5	Reyfman Carraro Habermann Murthy Trachea
SPATA17	5	Reyfman Carraro Habermann Murthy Trachea
SPATA18	5	Reyfman Carraro Habermann Murthy Trachea
SPATA33	5	Reyfman Carraro Habermann Murthy Trachea
SPEF1	5	Reyfman Carraro Habermann Murthy Trachea
SPEF2	5	Reyfman Carraro Habermann Murthy Trachea
SQLE	5	Reyfman Carraro Habermann Murthy Trachea
STK33	5	Reyfman Carraro Habermann Murthy Trachea
STK36	5	Reyfman Carraro Habermann Murthy Trachea
STMND1	5	Reyfman Carraro Habermann Murthy Trachea
STOML3	5	Reyfman Carraro Habermann Murthy Trachea
STOX1	5	Reyfman Carraro Habermann Murthy Trachea
TCTN1	5	Reyfman Carraro Habermann Murthy Trachea
TEKT1	5	Reyfman Carraro Habermann Murthy Trachea
TEKT2	5	Reyfman Carraro Habermann Murthy Trachea
TEKT4	5	Reyfman Carraro Habermann Murthy Trachea
TEX9	5	Reyfman Carraro Habermann Murthy Trachea
TJP3	5	Reyfman Carraro Habermann Murthy Trachea
TMC4	5	Reyfman Carraro Habermann Murthy Trachea
TMC5	5	Reyfman Carraro Habermann Murthy Trachea
TMEM45B	5	Reyfman Carraro Habermann Murthy Trachea
TMEM67	5	Reyfman Carraro Habermann Murthy Trachea
TMEM190	5	Reyfman Carraro Habermann Murthy Trachea
TMEM212	5	Reyfman Carraro Habermann Murthy Trachea
TMEM231	5	Reyfman Carraro Habermann Murthy Trachea
TMEM232	5	Reyfman Carraro Habermann Murthy Trachea
TNFAIP8L1	5	Reyfman Carraro Habermann Murthy Trachea
TNFRSF19	5	Reyfman Carraro Habermann Murthy Trachea
TOGARAM1	5	Reyfman Carraro Habermann Murthy Trachea
TOGARAM2	5	Reyfman Carraro Habermann Murthy Trachea
TPPP3	5	Reyfman Carraro Habermann Murthy Trachea
TRAF3IP1	5	Reyfman Carraro Habermann Murthy Trachea
TSGA10	5	Reyfman Carraro Habermann Murthy Trachea
TSPAN1	5	Reyfman Carraro Habermann Murthy Trachea
TSPAN19	5	Reyfman Carraro Habermann Murthy Trachea
TTC21A	5	Reyfman Carraro Habermann Murthy Trachea
TTC29	5	Reyfman Carraro Habermann Murthy Trachea
TTLL9	5	Reyfman Carraro Habermann Murthy Trachea
TTLL10	5	Reyfman Carraro Habermann Murthy Trachea
TUBA4B	5	Reyfman Carraro Habermann Murthy Trachea
UBAC1	5	Reyfman Carraro Habermann Murthy Trachea
UBXN10	5	Reyfman Carraro Habermann Murthy Trachea
UBXN11	5	Reyfman Carraro Habermann Murthy Trachea
VWA3A	5	Reyfman Carraro Habermann Murthy Trachea
VWA3B	5	Reyfman Carraro Habermann Murthy Trachea
WDR19	5	Reyfman Carraro Habermann Murthy Trachea
WDR38	5	Reyfman Carraro Habermann Murthy Trachea
WDR54	5	Reyfman Carraro Habermann Murthy Trachea
WDR90	5	Reyfman Carraro Habermann Murthy Trachea
WDR93	5	Reyfman Carraro Habermann Murthy Trachea
ZBBX	5	Reyfman Carraro Habermann Murthy Trachea
ZC2HC1A	5	Reyfman Carraro Habermann Murthy Trachea
ZMYND10	5	Reyfman Carraro Habermann Murthy Trachea
ZNF273	5	Reyfman Carraro Habermann Murthy Trachea
ZNF440	5	Reyfman Carraro Habermann Murthy Trachea
ZNF487	5	Reyfman Carraro Habermann Murthy Trachea
ABCC5	4	Reyfman Carraro Habermann Murthy
ABI2	4	Reyfman Carraro Habermann Murthy
AFDN	4	Reyfman Carraro Habermann Trachea
AHI1	4	Reyfman Carraro Habermann Murthy
AKAP9	4	Reyfman Carraro Habermann Murthy
AKR7A2	4	Reyfman Carraro Habermann Murthy
ALDH1A1	4	Reyfman Carraro Habermann Murthy
ALMS1	4	Reyfman Carraro Habermann Trachea
ALOX15	4	Reyfman Carraro Habermann Murthy
ANKMY1	4	Reyfman Carraro Habermann Trachea
ANKRD13D	4	Reyfman Carraro Habermann Murthy
ANKRD26	4	Reyfman Carraro Habermann Trachea
ANKRD37	4	Reyfman Carraro Murthy Trachea
ANKRD54	4	Reyfman Carraro Habermann Trachea
ANKRD65	4	Reyfman Carraro Habermann Murthy
ANKZF1	4	Reyfman Carraro Habermann Murthy
APOBEC4	4	Reyfman Carraro Habermann Trachea
ATP2A2	4	Reyfman Carraro Habermann Murthy
ATP2C2	4	Carraro Habermann Murthy Trachea
ATP9A	4	Reyfman Carraro Habermann Murthy
ATXN2	4	Reyfman Carraro Habermann Murthy
BAG6	4	Reyfman Carraro Habermann Murthy
BAIAP3	4	Reyfman Carraro Habermann Murthy
BBIP1	4	Reyfman Carraro Habermann Murthy
BCAS1	4	Carraro Habermann Murthy Trachea
BICDL2	4	Reyfman Carraro Habermann Murthy
BRD3OS	4	Reyfman Carraro Habermann Murthy
C1orf158	4	Reyfman Carraro Habermann Murthy
C1orf194	4	Reyfman Carraro Habermann Murthy
C2orf81	4	Reyfman Carraro Habermann Trachea
C5orf49	4	Reyfman Carraro Habermann Murthy
C9orf116	4	Reyfman Carraro Habermann Murthy
C9orf135	4	Reyfman Carraro Habermann Murthy
C11orf49	4	Reyfman Carraro Habermann Murthy
C12orf75	4	Reyfman Carraro Habermann Murthy
C12orf76	4	Reyfman Carraro Habermann Murthy
CADPS2	4	Reyfman Carraro Habermann Murthy
CADPS2	4	Reyfman Carraro Habermann Murthy
CARS1	4	Reyfman Carraro Habermann Trachea
CCDC33	4	Carraro Habermann Murthy Trachea
CCDC34	4	Reyfman Carraro Habermann Murthy
CCDC39	4	Reyfman Carraro Habermann Murthy
CCDC82	4	Reyfman Carraro Habermann Murthy
CCDC125	4	Reyfman Carraro Habermann Murthy
CCDC157	4	Reyfman Carraro Murthy Trachea
CCDC173	4	Reyfman Carraro Habermann Murthy
CCDC180	4	Reyfman Carraro Habermann Murthy
CCDC190	4	Carraro Habermann Murthy Trachea
CD24	4	Reyfman Carraro Murthy Trachea
CELSR1	4	Reyfman Carraro Habermann Murthy
CENPM	4	Reyfman Carraro Habermann Murthy
CEP89	4	Reyfman Carraro Habermann Murthy
CEP162	4	Reyfman Carraro Habermann Trachea
CEP170B	4	Reyfman Carraro Habermann Murthy
CERS4	4	Reyfman Carraro Habermann Murthy
CES1	4	Reyfman Carraro Murthy Trachea
CFAP47	4	Carraro Habermann Murthy Trachea
CHCHD1	4	Reyfman Carraro Habermann Murthy
CHEK2	4	Reyfman Carraro Habermann Murthy
CHEK2	4	Reyfman Carraro Habermann Murthy
CHST9	4	Reyfman Carraro Murthy Trachea
CHURC1	4	Reyfman Carraro Habermann Murthy
CLDN4	4	Reyfman Carraro Murthy Trachea
CLDN7	4	Reyfman Carraro Murthy Trachea
CMTM4	4	Reyfman Carraro Habermann Murthy
COA3	4	Reyfman Carraro Habermann Murthy
COQ4	4	Reyfman Carraro Habermann Murthy
CROCC2	4	Reyfman Habermann Murthy Trachea
CYP4B1	4	Reyfman Carraro Habermann Murthy
DALRD3	4	Reyfman Carraro Habermann Murthy
DDR1	4	Reyfman Carraro Habermann Murthy
DDX17	4	Reyfman Carraro Habermann Murthy
DEGS2	4	Reyfman Carraro Habermann Murthy
DIXDC1	4	Reyfman Carraro Habermann Trachea
DNAAF1	4	Reyfman Carraro Murthy Trachea
DNAH1	4	Reyfman Carraro Habermann Trachea
DNAJA4	4	Reyfman Carraro Murthy Trachea
DNAJC16	4	Reyfman Carraro Habermann Murthy
DNAL4	4	Reyfman Carraro Habermann Murthy
DOC2A	4	Reyfman Carraro Habermann Murthy
DPY30	4	Reyfman Carraro Habermann Murthy
DUSP18	4	Reyfman Carraro Habermann Trachea
EBLN3P	4	Reyfman Carraro Habermann Murthy
ECRG4	4	Reyfman Carraro Habermann Trachea
EFCAB1	4	Reyfman Carraro Habermann Murthy
EFCAB6	4	Carraro Habermann Murthy Trachea
EFCAB12	4	Reyfman Carraro Habermann Trachea
EFHB	4	Reyfman Carraro Habermann Trachea
EIF4G3	4	Reyfman Carraro Habermann Murthy
ELF3	4	Reyfman Carraro Murthy Trachea
ENDOG	4	Reyfman Carraro Habermann Murthy
ENKD1	4	Reyfman Carraro Habermann Murthy
ENOSF1	4	Reyfman Carraro Habermann Murthy
ENPP5	4	Reyfman Carraro Habermann Murthy
EPB41L4B	4	Reyfman Carraro Habermann Murthy
EPPIN	4	Carraro Habermann Murthy Trachea
EPPK1	4	Reyfman Carraro Habermann Murthy
EPS8	4	Reyfman Carraro Habermann Murthy
ETNK1	4	Reyfman Carraro Habermann Murthy
EXPH5	4	Reyfman Carraro Habermann Murthy
FAIM	4	Reyfman Carraro Habermann Murthy
FAM27C	4	Reyfman Carraro Habermann Trachea
FAM102A	4	Reyfman Carraro Habermann Murthy
FAM104B	4	Reyfman Carraro Habermann Murthy
FAM174A	4	Reyfman Carraro Habermann Murthy
FAM183A	4	Reyfman Carraro Habermann Murthy
FBXO36	4	Carraro Habermann Murthy Trachea
FBXW9	4	Carraro Habermann Murthy Trachea
FILIP1	4	Reyfman Carraro Habermann Trachea
FOCAD	4	Reyfman Carraro Habermann Trachea
FSD1L	4	Reyfman Carraro Habermann Trachea
FTO	4	Reyfman Carraro Habermann Murthy
FUZ	4	Reyfman Carraro Habermann Trachea
FXYD3	4	Reyfman Carraro Habermann Murthy
GGA1	4	Reyfman Carraro Habermann Murthy
GOLM2	4	Reyfman Carraro Habermann Murthy
GRIN3B	4	Reyfman Habermann Murthy Trachea
GTF2H5	4	Reyfman Carraro Habermann Murthy
GTF2I	4	Reyfman Carraro Habermann Murthy
HIPK1	4	Reyfman Carraro Habermann Murthy
HMGN3	4	Reyfman Carraro Habermann Murthy
ICA1L	4	Reyfman Carraro Habermann Trachea
IGFBP5	4	Reyfman Carraro Murthy Trachea
IK	4	Reyfman Carraro Habermann Murthy
INTS3	4	Reyfman Carraro Habermann Murthy
IQCG	4	Reyfman Carraro Murthy Trachea
IQUB	4	Carraro Habermann Murthy Trachea
IRX3	4	Reyfman Carraro Murthy Trachea
ISCA2	4	Reyfman Carraro Habermann Murthy
JPT2	4	Reyfman Carraro Habermann Murthy
KATNIP	4	Carraro Habermann Murthy Trachea
KCNRG	4	Reyfman Carraro Habermann Trachea
KIAA0232	4	Reyfman Carraro Habermann Murthy
KIAA1671	4	Reyfman Carraro Habermann Murthy
KIF3B	4	Reyfman Carraro Habermann Trachea
KIF21A	4	Reyfman Carraro Habermann Murthy
LCA5	4	Reyfman Carraro Habermann Trachea
LIMK2	4	Reyfman Carraro Habermann Murthy
LINC00467	4	Reyfman Carraro Habermann Murthy
LINC01513	4	Reyfman Carraro Murthy Trachea
LIPH	4	Reyfman Carraro Habermann Murthy
LRIG1	4	Reyfman Carraro Habermann Murthy
LRP11	4	Reyfman Carraro Habermann Murthy
LRRC49	4	Carraro Habermann Murthy Trachea
LRRC74B	4	Reyfman Habermann Murthy Trachea
LRTOMT	4	Reyfman Carraro Habermann Murthy
LRWD1	4	Reyfman Carraro Habermann Murthy
LZTFL1	4	Reyfman Carraro Habermann Trachea
MAPRE3	4	Reyfman Carraro Habermann Trachea
MDM1	4	Reyfman Carraro Habermann Murthy
MED25	4	Reyfman Carraro Habermann Trachea
METRN	4	Reyfman Carraro Habermann Murthy
METTL7A	4	Reyfman Carraro Habermann Murthy
MMP24OS	4	Reyfman Carraro Habermann Murthy
MORN1	4	Carraro Habermann Murthy Trachea
MPDZ	4	Reyfman Carraro Habermann Murthy
MUC16	4	Carraro Habermann Murthy Trachea
MYB	4	Reyfman Carraro Habermann Murthy
MYCBP	4	Reyfman Carraro Habermann Trachea
MYEF2	4	Reyfman Carraro Habermann Murthy
MYO5C	4	Reyfman Carraro Habermann Murthy
NEBL	4	Reyfman Carraro Murthy Trachea
NEIL1	4	Reyfman Carraro Habermann Murthy
NHLRC4	4	Reyfman Carraro Habermann Murthy
NME7	4	Reyfman Carraro Habermann Trachea
NQO1	4	Reyfman Carraro Habermann Trachea
NRAV	4	Reyfman Carraro Habermann Murthy
NUCB2	4	Reyfman Carraro Habermann Murthy
OCEL1	4	Reyfman Carraro Habermann Murthy
ODAD3	4	Carraro Habermann Murthy Trachea
PCM1	4	Reyfman Carraro Habermann Murthy
PDCD6	4	Reyfman Carraro Habermann Murthy
PFN2	4	Reyfman Carraro Habermann Murthy
PHIP	4	Reyfman Carraro Habermann Murthy
PIGQ	4	Reyfman Carraro Habermann Murthy
PITPNA	4	Reyfman Carraro Habermann Murthy
PITPNM1	4	Reyfman Carraro Habermann Murthy
PKD1	4	Reyfman Carraro Habermann Murthy
PKIB	4	Reyfman Carraro Murthy Trachea
PLAC8	4	Reyfman Carraro Murthy Trachea
PLCH1	4	Carraro Habermann Murthy Trachea
PLEKHA5	4	Reyfman Carraro Habermann Murthy
PLEKHG7	4	Reyfman Carraro Habermann Trachea
PLEKHS1	4	Reyfman Carraro Murthy Trachea
PNMA1	4	Reyfman Carraro Habermann Murthy
PPP1R7	4	Reyfman Carraro Habermann Murthy
PPP1R14C	4	Reyfman Carraro Habermann Murthy
PPP1R32	4	Reyfman Habermann Murthy Trachea
PRKAR2A	4	Reyfman Carraro Habermann Murthy
PRR15	4	Reyfman Carraro Habermann Murthy
PRSS12	4	Reyfman Carraro Habermann Murthy
PSENEN	4	Reyfman Carraro Habermann Murthy
PSMA7	4	Reyfman Carraro Habermann Murthy
PTPRF	4	Reyfman Carraro Habermann Murthy
PTPRT	4	Reyfman Habermann Murthy Trachea
PWWP2B	4	Reyfman Carraro Habermann Murthy
RAB11FIP1	4	Reyfman Carraro Murthy Trachea
RAD9A	4	Reyfman Carraro Habermann Murthy
RCAN3	4	Reyfman Carraro Habermann Trachea
RHPN2	4	Reyfman Carraro Habermann Murthy
ROMO1	4	Reyfman Carraro Habermann Murthy
RPGR	4	Reyfman Carraro Habermann Trachea
RPGRIP1L	4	Reyfman Carraro Habermann Trachea
RPP38	4	Reyfman Carraro Habermann Murthy
RPS6KA5	4	Reyfman Carraro Habermann Murthy
RRAD	4	Reyfman Carraro Murthy Trachea
RSPH14	4	Carraro Habermann Murthy Trachea
SCAMP4	4	Reyfman Carraro Habermann Murthy
SCGB2A1	4	Reyfman Carraro Habermann Murthy
SLAIN2	4	Reyfman Carraro Habermann Murthy
SLC11A2	4	Reyfman Carraro Habermann Murthy
SLC16A5	4	Reyfman Carraro Habermann Murthy
SLC25A29	4	Reyfman Carraro Habermann Murthy
SLC35A3	4	Reyfman Carraro Habermann Murthy
SLFN13	4	Reyfman Carraro Habermann Trachea
SMARCA4	4	Reyfman Carraro Habermann Murthy
SMDT1	4	Reyfman Carraro Habermann Murthy
SOX2	4	Reyfman Carraro Habermann Murthy
SPATA6L	4	Carraro Habermann Murthy Trachea
SPPL2B	4	Reyfman Carraro Habermann Murthy
SRD5A2	4	Reyfman Carraro Habermann Murthy
SSBP4	4	Reyfman Carraro Habermann Murthy
ST6GALNAC1	4	Reyfman Carraro Habermann Murthy
STEAP3	4	Reyfman Carraro Habermann Murthy
STRBP	4	Reyfman Carraro Habermann Trachea
STX2	4	Reyfman Carraro Habermann Trachea
STYXL1	4	Reyfman Carraro Habermann Murthy
SUDS3	4	Reyfman Carraro Habermann Murthy
SUN1	4	Reyfman Carraro Habermann Murthy
SYNE1	4	Reyfman Carraro Murthy Trachea
SYNGAP1	4	Reyfman Habermann Murthy Trachea
SYTL2	4	Reyfman Carraro Habermann Trachea
TCTN2	4	Reyfman Carraro Habermann Trachea
TM9SF2	4	Reyfman Carraro Habermann Murthy
TMEM107	4	Reyfman Carraro Murthy Trachea
TMEM131	4	Reyfman Carraro Habermann Murthy
TP73	4	Reyfman Carraro Habermann Murthy
TPRG1L	4	Reyfman Carraro Habermann Murthy
TRIP13	4	Reyfman Carraro Habermann Trachea
TSPAN3	4	Reyfman Carraro Habermann Murthy
TSPAN6	4	Reyfman Carraro Habermann Murthy
TTC21B	4	Reyfman Carraro Habermann Trachea
TTC26	4	Reyfman Carraro Habermann Trachea
TTLL5	4	Reyfman Carraro Habermann Trachea
TTLL7	4	Reyfman Carraro Habermann Trachea
TUSC3	4	Reyfman Carraro Habermann Trachea
UNC93B1	4	Reyfman Carraro Habermann Murthy
USP43	4	Reyfman Carraro Habermann Trachea
VSTM2L	4	Reyfman Carraro Habermann Murthy
WDR49	4	Reyfman Carraro Habermann Trachea
WIPI1	4	Reyfman Carraro Habermann Murthy
WLS	4	Reyfman Carraro Habermann Murthy
ZBTB18	4	Reyfman Carraro Habermann Murthy
ZDHHC1	4	Carraro Habermann Murthy Trachea
ZFHX2	4	Carraro Habermann Murthy Trachea
ZKSCAN1	4	Reyfman Carraro Habermann Murthy
ZMPSTE24	4	Reyfman Carraro Habermann Murthy
ZNF33B	4	Reyfman Carraro Habermann Murthy
ZNF664	4	Reyfman Carraro Habermann Murthy
ZNF688	4	Reyfman Carraro Habermann Murthy
ABCD3	3	Reyfman Carraro Habermann
ABHD2	3	Reyfman Carraro Habermann
ABHD11	3	Reyfman Carraro Habermann
ABO	3	Reyfman Carraro Habermann
ACADM	3	Reyfman Habermann Murthy
ACAP1	3	Reyfman Carraro Habermann
ACLY	3	Reyfman Carraro Habermann
ACSS1	3	Carraro Habermann Murthy
ACVR1B	3	Reyfman Carraro Habermann
ACYP1	3	Reyfman Carraro Habermann
ADAR	3	Reyfman Carraro Habermann
ADGRF1	3	Carraro Habermann Trachea
ADPRS	3	Reyfman Carraro Habermann
AGPAT3	3	Reyfman Carraro Habermann
AHSA1	3	Reyfman Carraro Habermann
AHSA2P	3	Reyfman Carraro Habermann
AKAP6	3	Carraro Habermann Trachea
AKNA	3	Reyfman Carraro Habermann
ALCAM	3	Reyfman Carraro Murthy
ALDH3A1	3	Carraro Habermann Murthy
ALKBH5	3	Reyfman Carraro Habermann
ANAPC4	3	Reyfman Habermann Murthy
ANAPC5	3	Reyfman Carraro Habermann
ANK3	3	Reyfman Carraro Habermann
ANKFN1	3	Habermann Murthy Trachea
ANKRD42	3	Reyfman Carraro Habermann
ANKRD45	3	Carraro Habermann Murthy
ANXA7	3	Reyfman Carraro Habermann
AP1G1	3	Reyfman Carraro Habermann
AP4M1	3	Reyfman Carraro Habermann
APPL2	3	Reyfman Habermann Murthy
ARFGEF3	3	Reyfman Carraro Habermann
ARHGAP32	3	Reyfman Carraro Habermann
ARHGEF28	3	Carraro Habermann Murthy
ARL3	3	Reyfman Carraro Habermann
ARL6	3	Carraro Habermann Murthy
ARL13B	3	Reyfman Carraro Habermann
ARSD	3	Reyfman Habermann Murthy
ASXL2	3	Reyfman Carraro Habermann
ATF7IP2	3	Reyfman Carraro Habermann
ATP5IF1	3	Reyfman Carraro Habermann
ATP5ME	3	Reyfman Carraro Habermann
ATXN1	3	Reyfman Carraro Habermann
ATXN7L3B	3	Reyfman Carraro Habermann
AZIN1	3	Reyfman Carraro Habermann
B3GNT5	3	Reyfman Carraro Murthy
B9D2	3	Reyfman Carraro Habermann
BAIAP2	3	Reyfman Carraro Habermann
BANF1	3	Reyfman Carraro Habermann
BASP1	3	Reyfman Carraro Habermann
BBS4	3	Reyfman Carraro Habermann
BCAS3	3	Reyfman Carraro Habermann
BCL2L1	3	Reyfman Carraro Murthy
BCL6	3	Reyfman Habermann Murthy
BCL7A	3	Reyfman Carraro Habermann
BDH1	3	Carraro Habermann Trachea
BORCS7	3	Reyfman Carraro Habermann
BPTF	3	Reyfman Carraro Habermann
BTBD1	3	Carraro Habermann Murthy
BUD23	3	Reyfman Carraro Habermann
BUD31	3	Reyfman Carraro Habermann
C1orf141	3	Carraro Habermann Murthy
C2CD3	3	Carraro Habermann Murthy
C4orf3	3	Reyfman Carraro Habermann
C5orf15	3	Reyfman Carraro Habermann
C6orf52	3	Carraro Habermann Murthy
C6orf132	3	Reyfman Carraro Habermann
C9orf72	3	Reyfman Carraro Habermann
C10orf67	3	Habermann Murthy Trachea
C15orf65	3	Reyfman Carraro Habermann
C16orf46	3	Reyfman Carraro Habermann
CAB39	3	Reyfman Carraro Habermann
CABIN1	3	Reyfman Carraro Habermann
CALM1	3	Reyfman Carraro Habermann
CALM2	3	Reyfman Carraro Habermann
CALML4	3	Carraro Habermann Murthy
CAMSAP1	3	Reyfman Carraro Habermann
CAPRIN1	3	Reyfman Carraro Habermann
CATIP	3	Habermann Murthy Trachea
CBX5	3	Reyfman Carraro Habermann
CBY1	3	Reyfman Carraro Habermann
CCDC24	3	Reyfman Carraro Habermann
CCDC28A	3	Reyfman Carraro Habermann
CCDC66	3	Reyfman Carraro Habermann
CCDC69	3	Reyfman Carraro Habermann
CCDC148	3	Carraro Habermann Murthy
CCDC160	3	Carraro Habermann Murthy
CCDC189	3	Reyfman Carraro Habermann
CCL15	3	Carraro Murthy Trachea
CCN2	3	Reyfman Carraro Trachea
CCNDBP1	3	Reyfman Carraro Habermann
CD38	3	Reyfman Carraro Murthy
CDC16	3	Reyfman Carraro Habermann
CELF1	3	Reyfman Carraro Habermann
CEP41	3	Reyfman Carraro Habermann
CEP97	3	Reyfman Carraro Habermann
CEP164	3	Reyfman Carraro Habermann
CERKL	3	Carraro Habermann Murthy
CERS6	3	Reyfman Carraro Habermann
CES2	3	Reyfman Carraro Habermann
CETN3	3	Reyfman Carraro Habermann
CFAP20	3	Reyfman Carraro Habermann
CFAP58	3	Carraro Habermann Trachea
CFAP97	3	Reyfman Carraro Habermann
CFAP161	3	Carraro Habermann Murthy
CFAP410	3	Reyfman Carraro Habermann
CFDP1	3	Reyfman Carraro Habermann
CGN	3	Reyfman Carraro Habermann
CHCHD5	3	Reyfman Carraro Habermann
CHMP5	3	Reyfman Carraro Habermann
CIB1	3	Reyfman Carraro Habermann
CIBAR1	3	Carraro Habermann Murthy
CIPC	3	Reyfman Carraro Habermann
CKB	3	Reyfman Carraro Murthy
CLCN3	3	Reyfman Carraro Habermann
CLIP1	3	Reyfman Carraro Habermann
CLSTN1	3	Reyfman Carraro Habermann
CLTC	3	Reyfman Carraro Habermann
CNOT1	3	Reyfman Carraro Habermann
CNOT6	3	Reyfman Carraro Habermann
COBL	3	Reyfman Carraro Habermann
COG7	3	Carraro Habermann Murthy
COLCA1	3	Reyfman Carraro Habermann
COPA	3	Reyfman Carraro Habermann
COPRS	3	Reyfman Carraro Habermann
CP	3	Reyfman Murthy Trachea
CPEB4	3	Reyfman Carraro Habermann
CRIP1	3	Reyfman Carraro Murthy
CRY1	3	Carraro Habermann Murthy
CRY2	3	Reyfman Carraro Habermann
CSNK1A1	3	Reyfman Carraro Habermann
CSNK1E	3	Reyfman Carraro Habermann
CSNK1G1	3	Reyfman Carraro Habermann
CSTB	3	Reyfman Carraro Murthy
CTBP1	3	Reyfman Carraro Habermann
CTBP2	3	Reyfman Carraro Habermann
CTNNA1	3	Reyfman Carraro Habermann
CUEDC1	3	Reyfman Habermann Murthy
CYB5D1	3	Reyfman Carraro Habermann
CYSTM1	3	Reyfman Carraro Habermann
CYTH2	3	Reyfman Carraro Habermann
DAAM1	3	Reyfman Carraro Habermann
DAPP1	3	Reyfman Carraro Murthy
DCAF5	3	Reyfman Carraro Habermann
DDAH1	3	Reyfman Carraro Habermann
DDB1	3	Reyfman Carraro Habermann
DENND2B	3	Reyfman Carraro Habermann
DGKH	3	Reyfman Carraro Habermann
DHCR24	3	Reyfman Carraro Murthy
DHX30	3	Reyfman Carraro Habermann
DHX40	3	Reyfman Carraro Habermann
DIDO1	3	Reyfman Carraro Habermann
DNAAF5	3	Carraro Habermann Murthy
DNAAF8	3	Carraro Habermann Murthy
DNAJB2	3	Reyfman Carraro Habermann
DNAJC5	3	Reyfman Carraro Habermann
DNAJC10	3	Reyfman Carraro Habermann
DNPH1	3	Reyfman Carraro Habermann
DRAM2	3	Carraro Habermann Murthy
DRC7	3	Carraro Habermann Trachea
DTX2	3	Reyfman Habermann Murthy
DTX3	3	Reyfman Carraro Habermann
DUSP14	3	Reyfman Carraro Murthy
DYNLL1	3	Reyfman Carraro Habermann
DYNLRB1	3	Reyfman Carraro Habermann
DYNLT1	3	Reyfman Carraro Habermann
DZIP1	3	Carraro Habermann Murthy
EFCAB11	3	Carraro Habermann Murthy
EIF2AK1	3	Reyfman Carraro Habermann
ELMOD2	3	Carraro Habermann Murthy
ELOF1	3	Reyfman Carraro Habermann
ENAH	3	Reyfman Carraro Habermann
ENO4	3	Carraro Habermann Murthy
ENPP4	3	Reyfman Carraro Trachea
EP400	3	Reyfman Carraro Habermann
EPCAM	3	Reyfman Carraro Murthy
EPN2	3	Reyfman Carraro Habermann
ERBB2	3	Reyfman Carraro Habermann
ERBB4	3	Carraro Habermann Murthy
ERBIN	3	Reyfman Carraro Habermann
ERCC1	3	Reyfman Carraro Habermann
ERGIC3	3	Reyfman Carraro Habermann
ERH	3	Reyfman Carraro Habermann
ERICH5	3	Carraro Habermann Murthy
ERLIN2	3	Reyfman Carraro Habermann
ESYT2	3	Reyfman Carraro Habermann
EVI5	3	Reyfman Carraro Habermann
EZR	3	Reyfman Carraro Murthy
F11R	3	Reyfman Carraro Habermann
FABP6	3	Reyfman Habermann Murthy
FAM13A	3	Reyfman Carraro Trachea
FAM47E	3	Reyfman Carraro Habermann
FAM120A	3	Reyfman Carraro Habermann
FAM161A	3	Reyfman Carraro Habermann
FAM172A	3	Reyfman Carraro Habermann
FAM174B	3	Reyfman Habermann Murthy
FAM184A	3	Carraro Habermann Murthy
FAM214A	3	Reyfman Carraro Habermann
FAM221A	3	Reyfman Carraro Habermann
FANCF	3	Carraro Habermann Murthy
FARP1	3	Reyfman Carraro Habermann
FBXO11	3	Reyfman Carraro Habermann
FCF1	3	Reyfman Carraro Habermann
FDXR	3	Carraro Habermann Murthy
FLNB	3	Reyfman Carraro Murthy
FOXA1	3	Reyfman Carraro Habermann
FOXO3	3	Reyfman Carraro Habermann
FXR1	3	Reyfman Carraro Habermann
FZD6	3	Reyfman Carraro Habermann
FZD9	3	Reyfman Carraro Habermann
GALNT3	3	Reyfman Carraro Murthy
GAPVD1	3	Reyfman Carraro Habermann
GCC2	3	Reyfman Carraro Habermann
GCLC	3	Reyfman Carraro Habermann
GCLM	3	Reyfman Carraro Murthy
GET1	3	Reyfman Carraro Habermann
GFM2	3	Carraro Habermann Murthy
GFPT1	3	Reyfman Carraro Murthy
GLB1L	3	Carraro Habermann Murthy
GLT8D1	3	Reyfman Carraro Habermann
GLYR1	3	Reyfman Carraro Habermann
GNA11	3	Reyfman Carraro Habermann
GNG12	3	Reyfman Carraro Habermann
GOLGB1	3	Reyfman Habermann Murthy
GOLM1	3	Reyfman Carraro Murthy
GOLPH3	3	Reyfman Carraro Habermann
GOLPH3L	3	Reyfman Carraro Habermann
GOSR1	3	Reyfman Carraro Habermann
GSE1	3	Reyfman Habermann Murthy
GSTA2	3	Carraro Habermann Murthy
GULP1	3	Reyfman Carraro Habermann
H2AJ	3	Reyfman Carraro Habermann
HACD4	3	Reyfman Carraro Habermann
HDGF	3	Reyfman Carraro Habermann
HDLBP	3	Reyfman Carraro Habermann
HECTD1	3	Reyfman Carraro Habermann
HGS	3	Reyfman Habermann Murthy
HIPK2	3	Reyfman Carraro Habermann
HIPK3	3	Reyfman Carraro Habermann
HMGN5	3	Reyfman Carraro Habermann
HS3ST1	3	Reyfman Habermann Murthy
HSBP1	3	Reyfman Carraro Habermann
HSD11B1L	3	Reyfman Carraro Habermann
HSP90AA1	3	Reyfman Carraro Habermann
HSPB11	3	Reyfman Carraro Habermann
HSPH1	3	Reyfman Carraro Murthy
IARS2	3	Reyfman Carraro Habermann
ICMT	3	Reyfman Carraro Habermann
IDH2	3	Reyfman Carraro Habermann
IDNK	3	Carraro Habermann Murthy
IFNAR2	3	Reyfman Carraro Habermann
IFT20	3	Reyfman Carraro Habermann
IFT46	3	Reyfman Carraro Habermann
IFT74	3	Carraro Habermann Trachea
IGF1R	3	Reyfman Carraro Murthy
IGF2BP2	3	Reyfman Carraro Habermann
IGFBP2	3	Reyfman Carraro Murthy
IL5RA	3	Carraro Habermann Murthy
IL20RA	3	Reyfman Carraro Habermann
INAVA	3	Carraro Habermann Murthy
INHBB	3	Reyfman Habermann Murthy
INTS10	3	Reyfman Carraro Habermann
IQANK1	3	Reyfman Carraro Habermann
IQSEC1	3	Reyfman Carraro Habermann
ISCA1	3	Reyfman Carraro Habermann
JADE1	3	Reyfman Carraro Habermann
JKAMP	3	Reyfman Carraro Habermann
JOSD2	3	Reyfman Carraro Habermann
KANSL1L	3	Reyfman Carraro Habermann
KATNB1	3	Carraro Habermann Murthy
KCNK1	3	Carraro Habermann Murthy
KCNN3	3	Reyfman Habermann Murthy
KDM1B	3	Carraro Habermann Murthy
KDM2A	3	Reyfman Carraro Habermann
KDM3B	3	Reyfman Carraro Habermann
KIAA1522	3	Reyfman Carraro Habermann
KIAA2012	3	Carraro Habermann Trachea
KIF27	3	Carraro Habermann Trachea
KIFAP3	3	Reyfman Carraro Habermann
KLHDC10	3	Reyfman Carraro Habermann
KLHL6	3	Carraro Habermann Trachea
KPNA3	3	Reyfman Carraro Habermann
KRCC1	3	Reyfman Carraro Habermann
KRT8	3	Reyfman Carraro Murthy
KTN1	3	Reyfman Carraro Habermann
LENG8	3	Reyfman Habermann Murthy
LLGL2	3	Reyfman Habermann Murthy
LMBRD1	3	Reyfman Carraro Habermann
LONP2	3	Reyfman Carraro Habermann
LPAR3	3	Carraro Habermann Murthy
LRBA	3	Reyfman Carraro Murthy
LRG1	3	Reyfman Habermann Murthy
LRRC4	3	Reyfman Carraro Habermann
LRRC45	3	Reyfman Carraro Habermann
LRRC56	3	Carraro Habermann Murthy
LRRC61	3	Carraro Habermann Murthy
LRRC73	3	Carraro Habermann Murthy
LSM5	3	Reyfman Carraro Habermann
LXN	3	Reyfman Carraro Murthy
LYPLA2	3	Reyfman Carraro Habermann
LYRM2	3	Reyfman Carraro Habermann
MAGI1	3	Reyfman Carraro Habermann
MAGIX	3	Carraro Habermann Murthy
MAML2	3	Reyfman Habermann Murthy
MAP1B	3	Reyfman Carraro Trachea
MAP7	3	Reyfman Carraro Habermann
MAPK8IP1	3	Carraro Habermann Trachea
MARCHF6	3	Reyfman Carraro Habermann
MARVELD2	3	Reyfman Carraro Habermann
MAT2B	3	Reyfman Carraro Habermann
MAZ	3	Reyfman Carraro Habermann
MBTPS1	3	Reyfman Carraro Habermann
MCAT	3	Carraro Habermann Murthy
MEAF6	3	Reyfman Carraro Habermann
MED31	3	Reyfman Carraro Habermann
MELTF	3	Reyfman Carraro Habermann
METTL27	3	Reyfman Habermann Murthy
MFSD6	3	Reyfman Carraro Habermann
MGMT	3	Reyfman Carraro Habermann
MICOS13	3	Reyfman Carraro Habermann
MIDN	3	Reyfman Carraro Habermann
MIPEP	3	Carraro Habermann Murthy
MIR200CHG	3	Reyfman Carraro Habermann
MIR570HG	3	Reyfman Carraro Habermann
MKRN1	3	Reyfman Carraro Habermann
MKS1	3	Carraro Habermann Murthy
MLXIP	3	Reyfman Carraro Habermann
MNAT1	3	Reyfman Carraro Habermann
MORF4L2	3	Reyfman Carraro Habermann
MPZL3	3	Reyfman Carraro Habermann
MRNIP	3	Reyfman Carraro Murthy
MRPL40	3	Reyfman Carraro Habermann
MRPL41	3	Reyfman Carraro Habermann
MRPL42	3	Reyfman Carraro Habermann
MRPL57	3	Reyfman Carraro Habermann
MRPS21	3	Reyfman Carraro Habermann
MTURN	3	Reyfman Carraro Habermann
MTX1	3	Carraro Habermann Murthy
MUC12	3	Carraro Habermann Trachea
MUC20	3	Carraro Habermann Trachea
MYCBPAP	3	Habermann Murthy Trachea
MYO5B	3	Carraro Habermann Murthy
MYO6	3	Reyfman Carraro Murthy
MYT1	3	Reyfman Carraro Habermann
MZF1	3	Reyfman Carraro Habermann
NAP1L1	3	Reyfman Carraro Habermann
NAP1L4	3	Reyfman Carraro Habermann
NARS1	3	Reyfman Carraro Habermann
NAT1	3	Carraro Habermann Murthy
NAV2	3	Reyfman Habermann Trachea
NCOA7	3	Reyfman Habermann Murthy
NDFIP2	3	Reyfman Carraro Murthy
NDUFA7	3	Carraro Habermann Murthy
NDUFAF8	3	Reyfman Carraro Habermann
NEK4	3	Reyfman Carraro Habermann
NELFE	3	Reyfman Carraro Habermann
NFATC3	3	Reyfman Carraro Habermann
NFE2L1	3	Reyfman Carraro Habermann
NFE2L2	3	Reyfman Carraro Habermann
NFIA	3	Reyfman Carraro Habermann
NIPSNAP2	3	Reyfman Carraro Habermann
NLRP1	3	Reyfman Carraro Habermann
NME9	3	Habermann Murthy Trachea
NR2F6	3	Reyfman Habermann Murthy
NSD3	3	Reyfman Carraro Habermann
NSFL1C	3	Reyfman Habermann Murthy
NUDC	3	Reyfman Carraro Habermann
NUDCD2	3	Carraro Habermann Murthy
NUDT3	3	Reyfman Carraro Habermann
NUDT14	3	Reyfman Carraro Habermann
NUMA1	3	Reyfman Habermann Murthy
NUP50	3	Reyfman Carraro Habermann
OARD1	3	Reyfman Carraro Habermann
OAZ2	3	Reyfman Carraro Habermann
ODF2	3	Reyfman Carraro Habermann
OGA	3	Reyfman Carraro Habermann
ORAI2	3	Reyfman Carraro Habermann
OTUD4	3	Reyfman Carraro Habermann
P4HA2	3	Reyfman Carraro Murthy
PACRGL	3	Carraro Habermann Murthy
PAPOLA	3	Reyfman Carraro Habermann
PATJ	3	Reyfman Habermann Murthy
PBRM1	3	Reyfman Carraro Habermann
PCSK1N	3	Reyfman Carraro Murthy
PCYT2	3	Reyfman Carraro Habermann
PDLIM4	3	Reyfman Carraro Murthy
PDPK1	3	Reyfman Carraro Habermann
PER2	3	Reyfman Habermann Murthy
PERP	3	Reyfman Carraro Murthy
PFDN6	3	Reyfman Carraro Habermann
PGRMC1	3	Reyfman Carraro Habermann
PHTF1	3	Reyfman Carraro Habermann
PIGR	3	Reyfman Murthy Trachea
PIN1	3	Reyfman Carraro Habermann
PKIG	3	Reyfman Carraro Trachea
PKN1	3	Reyfman Carraro Habermann
PLAAT2	3	Carraro Habermann Trachea
PLCB4	3	Carraro Habermann Murthy
PLPP2	3	Reyfman Carraro Habermann
PLPP5	3	Reyfman Carraro Murthy
PLS1	3	Reyfman Carraro Habermann
POLD2	3	Reyfman Carraro Habermann
POLR2I	3	Reyfman Carraro Habermann
PPID	3	Carraro Habermann Murthy
PPP1CB	3	Reyfman Carraro Habermann
PPP2CB	3	Reyfman Carraro Habermann
PPP2R5E	3	Reyfman Carraro Habermann
PPP4R1	3	Reyfman Carraro Habermann
PPP4R3B	3	Reyfman Carraro Habermann
PPP6R1	3	Reyfman Carraro Habermann
PRDX5	3	Reyfman Carraro Habermann
PREPL	3	Reyfman Carraro Habermann
PRKAA1	3	Reyfman Carraro Habermann
PRKAR1A	3	Reyfman Carraro Habermann
PRPF4B	3	Reyfman Carraro Habermann
PRPS1	3	Reyfman Carraro Habermann
PRR7	3	Carraro Habermann Murthy
PRRT3	3	Carraro Habermann Murthy
PRXL2C	3	Reyfman Carraro Habermann
PSD3	3	Reyfman Carraro Habermann
PSMD10	3	Reyfman Carraro Habermann
PSMG3	3	Reyfman Carraro Habermann
PTGES3	3	Reyfman Carraro Habermann
PTPRN2	3	Reyfman Carraro Habermann
PTRH1	3	Reyfman Carraro Habermann
PUM1	3	Reyfman Carraro Habermann
PUM2	3	Reyfman Carraro Habermann
PXDN	3	Reyfman Carraro Habermann
PXDN	3	Reyfman Carraro Habermann
PYCR2	3	Reyfman Carraro Habermann
PZP	3	Habermann Murthy Trachea
RABGAP1L	3	Reyfman Carraro Habermann
RAD50	3	Reyfman Carraro Habermann
RALGAPA2	3	Reyfman Carraro Murthy
RB1CC1	3	Reyfman Carraro Habermann
RBM23	3	Reyfman Carraro Habermann
RBM38	3	Reyfman Carraro Habermann
RBX1	3	Reyfman Carraro Habermann
RDH14	3	Carraro Habermann Murthy
REC8	3	Carraro Habermann Trachea
REPIN1	3	Reyfman Carraro Habermann
REV3L	3	Reyfman Carraro Habermann
RGL2	3	Reyfman Carraro Habermann
RGS12	3	Reyfman Habermann Murthy
RHOU	3	Reyfman Carraro Habermann
RIPOR2	3	Reyfman Carraro Habermann
RNF6	3	Reyfman Carraro Habermann
RPA3	3	Reyfman Carraro Habermann
RPRD2	3	Reyfman Carraro Habermann
RRAGA	3	Reyfman Carraro Habermann
RRM2B	3	Reyfman Carraro Murthy
RTL8A	3	Reyfman Habermann Murthy
RUNDC1	3	Reyfman Carraro Habermann
RUVBL2	3	Reyfman Carraro Habermann
RXRA	3	Reyfman Carraro Habermann
SAA1	3	Reyfman Murthy Trachea
SAA2	3	Carraro Murthy Trachea
SAMD4B	3	Reyfman Carraro Habermann
SCAMP1	3	Reyfman Carraro Habermann
SCNN1A	3	Reyfman Habermann Murthy
SDCCAG8	3	Carraro Habermann Murthy
SEC14L1	3	Reyfman Carraro Habermann
SEC63	3	Reyfman Carraro Habermann
SELENOH	3	Reyfman Carraro Habermann
SELENOW	3	Reyfman Carraro Habermann
SEM1	3	Reyfman Carraro Habermann
SEPTIN9	3	Reyfman Carraro Habermann
SF3B2	3	Reyfman Carraro Habermann
SFI1	3	Carraro Habermann Murthy
SFXN3	3	Reyfman Carraro Habermann
SGPL1	3	Reyfman Carraro Habermann
SHANK2	3	Reyfman Carraro Habermann
SHOC2	3	Reyfman Carraro Habermann
SIGIRR	3	Reyfman Carraro Habermann
SIK3	3	Reyfman Carraro Habermann
SINHCAF	3	Reyfman Carraro Habermann
SIPA1L3	3	Reyfman Carraro Habermann
SIX1	3	Reyfman Carraro Habermann
SKP1	3	Reyfman Carraro Habermann
SLC12A7	3	Reyfman Carraro Habermann
SLC20A2	3	Reyfman Carraro Habermann
SLC22A23	3	Reyfman Carraro Habermann
SLC25A4	3	Reyfman Carraro Murthy
SLC30A5	3	Reyfman Carraro Habermann
SLC34A2	3	Carraro Murthy Trachea
SLC35A2	3	Reyfman Carraro Habermann
SLC35E2B	3	Reyfman Carraro Habermann
SLTM	3	Reyfman Carraro Habermann
SMAD2	3	Reyfman Carraro Habermann
SMARCA2	3	Reyfman Carraro Habermann
SMG7	3	Reyfman Carraro Habermann
SMIM5	3	Reyfman Carraro Habermann
SMIM14	3	Reyfman Carraro Habermann
SMIM19	3	Reyfman Carraro Habermann
SMIM27	3	Reyfman Carraro Habermann
SMKR1	3	Carraro Habermann Murthy
SMPD2	3	Carraro Habermann Murthy
SMYD2	3	Reyfman Carraro Habermann
SNHG10	3	Reyfman Carraro Habermann
SNX14	3	Reyfman Carraro Habermann
SOD1	3	Reyfman Carraro Habermann
SON	3	Reyfman Carraro Habermann
SORBS2	3	Reyfman Carraro Trachea
SPART	3	Reyfman Carraro Habermann
SPATA4	3	Carraro Habermann Murthy
SPATA13	3	Reyfman Carraro Habermann
SPATS2L	3	Reyfman Carraro Habermann
SPG7	3	Reyfman Habermann Murthy
SPG11	3	Reyfman Carraro Habermann
SREK1	3	Reyfman Carraro Habermann
SRGAP3	3	Reyfman Habermann Murthy
SRI	3	Reyfman Carraro Habermann
SRP9	3	Reyfman Carraro Habermann
SSB	3	Reyfman Carraro Habermann
SSRP1	3	Reyfman Carraro Habermann
ST6GALNAC2	3	Reyfman Carraro Habermann
ST6GALNAC6	3	Reyfman Carraro Habermann
STAM2	3	Reyfman Carraro Habermann
STAU1	3	Reyfman Carraro Habermann
STIM2	3	Reyfman Carraro Habermann
STING1	3	Reyfman Carraro Habermann
STPG1	3	Reyfman Carraro Habermann
STX16	3	Reyfman Carraro Habermann
SUGP2	3	Reyfman Carraro Habermann
SUGT1	3	Reyfman Carraro Habermann
SURF2	3	Reyfman Carraro Habermann
SYNE2	3	Reyfman Carraro Murthy
SYT8	3	Reyfman Carraro Murthy
TAF7	3	Reyfman Carraro Habermann
TAX1BP1	3	Reyfman Carraro Habermann
TBCA	3	Reyfman Carraro Habermann
TC2N	3	Reyfman Carraro Murthy
TDRP	3	Reyfman Carraro Habermann
TEAD1	3	Reyfman Carraro Habermann
TENT4B	3	Reyfman Carraro Habermann
TFF3	3	Reyfman Murthy Trachea
THADA	3	Carraro Habermann Murthy
TLE4	3	Reyfman Carraro Murthy
TM7SF2	3	Carraro Habermann Murthy
TMCO3	3	Reyfman Carraro Habermann
TMEM14A	3	Reyfman Carraro Habermann
TMEM14B	3	Reyfman Carraro Habermann
TMEM50B	3	Reyfman Carraro Habermann
TMEM68	3	Reyfman Carraro Habermann
TMEM123	3	Reyfman Carraro Habermann
TMEM138	3	Carraro Habermann Murthy
TMEM154	3	Reyfman Carraro Habermann
TMEM218	3	Carraro Habermann Murthy
TMEM254	3	Reyfman Carraro Habermann
TMF1	3	Reyfman Carraro Habermann
TNKS2	3	Reyfman Carraro Habermann
TNRC6B	3	Reyfman Carraro Habermann
TOB1	3	Reyfman Carraro Habermann
TOB2	3	Reyfman Carraro Habermann
TOMM34	3	Carraro Habermann Murthy
TOP2B	3	Reyfman Carraro Habermann
TP53BP1	3	Reyfman Carraro Habermann
TP53TG1	3	Reyfman Carraro Habermann
TPPP	3	Carraro Habermann Murthy
TRADD	3	Reyfman Carraro Habermann
TRAK1	3	Reyfman Carraro Habermann
TRIM2	3	Reyfman Carraro Habermann
TRIM13	3	Reyfman Carraro Habermann
TRIM29	3	Reyfman Carraro Murthy
TRIM37	3	Reyfman Carraro Habermann
TRIM44	3	Reyfman Carraro Habermann
TRIM56	3	Reyfman Carraro Habermann
TRIP11	3	Reyfman Habermann Murthy
TRIP12	3	Reyfman Carraro Habermann
TRNAU1AP	3	Reyfman Carraro Habermann
TSNAXIP1	3	Carraro Habermann Trachea
TSPYL1	3	Reyfman Carraro Habermann
TSTD1	3	Reyfman Carraro Habermann
TTBK2	3	Reyfman Carraro Habermann
TTC3	3	Reyfman Carraro Murthy
TTC5	3	Carraro Habermann Murthy
TTC9	3	Reyfman Carraro Habermann
TTC12	3	Carraro Habermann Murthy
TUBA1A	3	Reyfman Carraro Habermann
TUBB4B	3	Reyfman Carraro Habermann
TUBGCP2	3	Reyfman Carraro Habermann
TULP3	3	Reyfman Carraro Habermann
TUSC2	3	Reyfman Carraro Habermann
UBA1	3	Reyfman Carraro Habermann
UBALD2	3	Reyfman Carraro Habermann
UBE2H	3	Reyfman Carraro Habermann
UBE2Z	3	Reyfman Carraro Habermann
UBL3	3	Reyfman Carraro Habermann
UBL5	3	Reyfman Carraro Habermann
UBN2	3	Reyfman Carraro Habermann
UBR5	3	Reyfman Carraro Habermann
UCP2	3	Reyfman Carraro Trachea
UFC1	3	Reyfman Carraro Habermann
UGCG	3	Reyfman Carraro Habermann
ULK4	3	Carraro Murthy Trachea
UNC119B	3	Reyfman Carraro Habermann
UPF1	3	Reyfman Carraro Habermann
USP2	3	Carraro Habermann Murthy
USP10	3	Reyfman Carraro Habermann
USP16	3	Reyfman Carraro Habermann
UTRN	3	Reyfman Carraro Habermann
VEZF1	3	Reyfman Carraro Habermann
VNN3	3	Carraro Habermann Murthy
VPS35	3	Reyfman Carraro Habermann
VRK3	3	Reyfman Carraro Habermann
WBP11	3	Reyfman Carraro Habermann
WDR13	3	Reyfman Carraro Habermann
WDR26	3	Reyfman Carraro Habermann
WDR35	3	Reyfman Carraro Habermann
WDR73	3	Reyfman Carraro Habermann
WDTC1	3	Reyfman Carraro Habermann
WEE1	3	Reyfman Carraro Habermann
WRAP53	3	Carraro Habermann Murthy
WRNIP1	3	Reyfman Carraro Habermann
WWC1	3	Reyfman Carraro Habermann
XPNPEP3	3	Reyfman Carraro Habermann
XPO1	3	Reyfman Carraro Habermann
XRRA1	3	Reyfman Carraro Habermann
YIPF5	3	Reyfman Carraro Habermann
YIPF6	3	Reyfman Habermann Murthy
YWHAE	3	Reyfman Carraro Habermann
ZBTB4	3	Reyfman Carraro Habermann
ZC3H6	3	Reyfman Carraro Habermann
ZC3H11A	3	Reyfman Carraro Habermann
ZCRB1	3	Reyfman Carraro Habermann
ZDHHC13	3	Carraro Habermann Murthy
ZMAT2	3	Reyfman Carraro Habermann
ZNF3	3	Reyfman Carraro Habermann
ZNF24	3	Reyfman Carraro Habermann
ZNF33A	3	Reyfman Carraro Habermann
ZNF106	3	Reyfman Carraro Habermann
ZNF264	3	Reyfman Carraro Habermann
ZNF428	3	Reyfman Habermann Murthy
ZNF609	3	Reyfman Carraro Habermann
ZNHIT2	3	Reyfman Carraro Habermann
ZSCAN18	3	Reyfman Carraro Habermann
ABCC6	2	Carraro Habermann
ABI1	2	Reyfman Carraro
ABITRAM	2	Carraro Habermann
ACAT1	2	Carraro Habermann
ACKR4	2	Carraro Murthy
ACOT8	2	Carraro Habermann
ACTN4	2	Reyfman Habermann
ACTR6	2	Carraro Habermann
ADD3	2	Reyfman Carraro
ADIPOR1	2	Carraro Habermann
ADNP	2	Reyfman Habermann
ADSS2	2	Reyfman Carraro
AFTPH	2	Reyfman Habermann
AGAP1	2	Habermann Murthy
AGBL4	2	Habermann Murthy
AGBL5	2	Carraro Habermann
AGO2	2	Reyfman Habermann
AGR2	2	Reyfman Murthy
AHCYL1	2	Reyfman Habermann
AHNAK2	2	Carraro Habermann
AIG1	2	Reyfman Habermann
AK1	2	Carraro Murthy
AK8	2	Habermann Murthy
AKIRIN1	2	Reyfman Carraro
AKR1C1	2	Reyfman Murthy
AKT2	2	Reyfman Habermann
ALDH9A1	2	Carraro Habermann
ALDH16A1	2	Carraro Habermann
AMPD3	2	Carraro Habermann
AMZ2	2	Carraro Habermann
ANAPC16	2	Reyfman Carraro
ANG	2	Habermann Murthy
ANKRD11	2	Reyfman Habermann
ANKRD13A	2	Reyfman Habermann
ANKRD36C	2	Reyfman Carraro
ANKS1A	2	Carraro Habermann
ANXA1	2	Reyfman Carraro
ANXA4	2	Reyfman Habermann
ANXA11	2	Reyfman Carraro
AP1M2	2	Habermann Murthy
AP2B1	2	Reyfman Habermann
APOO	2	Carraro Habermann
ARFIP2	2	Reyfman Habermann
ARHGEF12	2	Reyfman Habermann
ARHGEF38	2	Habermann Murthy
ARID1A	2	Reyfman Habermann
ARID1B	2	Reyfman Habermann
ARL2BP	2	Carraro Habermann
ARMC9	2	Carraro Habermann
ARMH1	2	Habermann Trachea
ARMH2	2	Habermann Murthy
ARPC1A	2	Reyfman Murthy
ARRDC1	2	Habermann Murthy
ARX	2	Habermann Murthy
ASH1L	2	Reyfman Habermann
ATF3	2	Reyfman Murthy
ATOH8	2	Habermann Murthy
ATP1B1	2	Reyfman Murthy
ATP2B4	2	Reyfman Carraro
ATP6V1D	2	Reyfman Carraro
ATR	2	Carraro Habermann
B4GALT5	2	Reyfman Habermann
BACE2	2	Reyfman Habermann
BAD	2	Habermann Murthy
BAZ2B	2	Reyfman Habermann
BBS2	2	Carraro Habermann
BBS9	2	Carraro Habermann
BCCIP	2	Carraro Habermann
BCLAF1	2	Reyfman Carraro
BCYRN1	2	Reyfman Carraro
BDH2	2	Carraro Habermann
BECN1	2	Carraro Habermann
BICC1	2	Carraro Habermann
BPHL	2	Habermann Murthy
BPIFB1	2	Murthy Trachea
BRD2	2	Reyfman Carraro
BRD3	2	Reyfman Habermann
BRD4	2	Reyfman Habermann
BTBD3	2	Carraro Habermann
BTBD7	2	Reyfman Habermann
BTBD9	2	Habermann Murthy
BTC	2	Carraro Habermann
C2orf50	2	Habermann Murthy
C4orf33	2	Carraro Habermann
C4orf48	2	Reyfman Carraro
C6orf62	2	Reyfman Carraro
C6orf226	2	Habermann Murthy
C11orf71	2	Habermann Murthy
C14orf132	2	Habermann Murthy
C17orf58	2	Habermann Murthy
C22orf23	2	Habermann Murthy
CACNG6	2	Habermann Murthy
CACUL1	2	Carraro Habermann
CALCOCO1	2	Reyfman Habermann
CAND1	2	Reyfman Habermann
CANX	2	Reyfman Carraro
CAPN1	2	Reyfman Habermann
CARHSP1	2	Reyfman Habermann
CASC3	2	Reyfman Habermann
CASP7	2	Carraro Habermann
CCDC13	2	Habermann Murthy
CCDC80	2	Reyfman Carraro
CCDC81	2	Habermann Murthy
CCDC91	2	Carraro Habermann
CCDC138	2	Carraro Habermann
CCDC186	2	Reyfman Habermann
CCDC187	2	Murthy Trachea
CCNA1	2	Carraro Habermann
CCNL2	2	Reyfman Habermann
CCNO	2	Habermann Murthy
CCNY	2	Reyfman Habermann
CCT2	2	Reyfman Habermann
CD2AP	2	Reyfman Habermann
CD46	2	Reyfman Carraro
CD59	2	Reyfman Carraro
CD164	2	Reyfman Carraro
CDC5L	2	Reyfman Habermann
CDC14A	2	Carraro Habermann
CDC26	2	Carraro Habermann
CDH1	2	Reyfman Carraro
CDH26	2	Carraro Habermann
CDK5RAP3	2	Habermann Murthy
CDK10	2	Habermann Murthy
CDK12	2	Reyfman Habermann
CDKL1	2	Habermann Murthy
CDKN1A	2	Reyfman Carraro
CEBPG	2	Reyfman Murthy
CENPS	2	Carraro Murthy
CEP19	2	Carraro Habermann
CEP43	2	Carraro Habermann
CEP44	2	Carraro Habermann
CEP70	2	Habermann Murthy
CEP104	2	Habermann Murthy
CEP350	2	Reyfman Habermann
CFAP61	2	Carraro Habermann
CFD	2	Carraro Murthy
CFLAR	2	Reyfman Carraro
CHD6	2	Reyfman Habermann
CHD9	2	Reyfman Habermann
CHMP2A	2	Carraro Habermann
CIAO2B	2	Carraro Habermann
CIR1	2	Reyfman Carraro
CLDN1	2	Reyfman Murthy
CLINT1	2	Reyfman Habermann
CLOCK	2	Reyfman Habermann
CLU	2	Reyfman Carraro
CMIP	2	Reyfman Carraro
CMPK1	2	Carraro Habermann
CMTM6	2	Reyfman Carraro
CNDP2	2	Reyfman Carraro
CNKSR1	2	Carraro Habermann
CNOT9	2	Carraro Habermann
CNOT11	2	Reyfman Habermann
COA5	2	Carraro Habermann
COASY	2	Habermann Murthy
COG1	2	Habermann Murthy
COLCA2	2	Habermann Murthy
COMMD3	2	Carraro Habermann
COMMD8	2	Carraro Habermann
COPB1	2	Reyfman Habermann
COPB2	2	Reyfman Carraro
COPS8	2	Reyfman Carraro
COQ10A	2	Habermann Murthy
CORO2A	2	Habermann Murthy
COX14	2	Carraro Habermann
COX17	2	Carraro Habermann
CPD	2	Reyfman Habermann
CREBL2	2	Carraro Habermann
CRIP2	2	Reyfman Carraro
CRISP2	2	Habermann Murthy
CRISPLD1	2	Carraro Murthy
CSNK1D	2	Reyfman Carraro
CSNK1G2	2	Reyfman Habermann
CSNK2A1	2	Reyfman Habermann
CSTF3	2	Reyfman Habermann
CTDSP2	2	Carraro Habermann
CTNND1	2	Reyfman Carraro
CTSO	2	Carraro Habermann
CTTN	2	Reyfman Habermann
CUL5	2	Reyfman Habermann
CYHR1	2	Reyfman Habermann
CYP4X1	2	Reyfman Murthy
DAG1	2	Reyfman Habermann
DAZAP2	2	Reyfman Carraro
DCAF6	2	Reyfman Habermann
DCAF12	2	Carraro Habermann
DCDC2	2	Habermann Murthy
DDI2	2	Reyfman Habermann
DDX1	2	Reyfman Habermann
DDX3X	2	Reyfman Carraro
DDX5	2	Reyfman Carraro
DDX6	2	Reyfman Habermann
DDX42	2	Reyfman Habermann
DENR	2	Reyfman Habermann
DEUP1	2	Habermann Murthy
DHRS3	2	Reyfman Habermann
DHRS7B	2	Habermann Murthy
DHRS9	2	Carraro Trachea
DHX32	2	Carraro Habermann
DHX57	2	Carraro Habermann
DIAPH2	2	Carraro Habermann
DIS3L2	2	Carraro Habermann
DLG1	2	Reyfman Habermann
DLG3	2	Carraro Habermann
DLG5	2	Carraro Habermann
DNAAF2	2	Carraro Habermann
DNAJA1	2	Reyfman Carraro
DNAJB6	2	Reyfman Carraro
DNER	2	Carraro Habermann
DPAGT1	2	Habermann Murthy
DPM3	2	Carraro Habermann
DPY19L2	2	Habermann Murthy
DSG2	2	Reyfman Murthy
DSP	2	Reyfman Murthy
DSTN	2	Reyfman Carraro
DUOX1	2	Carraro Trachea
DUSP4	2	Reyfman Carraro
DUSP22	2	Carraro Habermann
DYNC1LI2	2	Reyfman Habermann
DYNLL2	2	Carraro Habermann
DYRK1A	2	Reyfman Habermann
DYRK1B	2	Carraro Habermann
DYRK2	2	Carraro Habermann
EAPP	2	Carraro Habermann
EBNA1BP2	2	Reyfman Carraro
ECHDC2	2	Reyfman Habermann
ECI2	2	Reyfman Habermann
EGLN2	2	Carraro Habermann
EHD4	2	Reyfman Carraro
EHF	2	Reyfman Murthy
EIF2AK2	2	Carraro Habermann
EIF4G2	2	Reyfman Carraro
EIF4H	2	Reyfman Habermann
ELF2	2	Reyfman Habermann
ELK3	2	Reyfman Carraro
EMC2	2	Habermann Murthy
EMC6	2	Reyfman Habermann
EML1	2	Carraro Habermann
EPB41L1	2	Habermann Murthy
EPHA2	2	Reyfman Murthy
EPHX1	2	Reyfman Habermann
EPS8L2	2	Reyfman Habermann
ERBB3	2	Reyfman Habermann
ERC2	2	Reyfman Carraro
ERCC4	2	Carraro Habermann
ERF	2	Reyfman Habermann
ESRP1	2	Reyfman Habermann
EVA1C	2	Reyfman Carraro
EWSR1	2	Reyfman Carraro
EXOC5	2	Carraro Habermann
EXOC7	2	Reyfman Habermann
FAM8A1	2	Carraro Habermann
FAM53B	2	Carraro Habermann
FAM76A	2	Carraro Habermann
FAM107B	2	Reyfman Carraro
FAM168B	2	Reyfman Habermann
FAM200B	2	Carraro Habermann
FAM210B	2	Reyfman Habermann
FAM219B	2	Carraro Habermann
FBRS	2	Carraro Habermann
FBXL2	2	Carraro Habermann
FBXL13	2	Habermann Murthy
FBXO8	2	Habermann Murthy
FBXO34	2	Reyfman Habermann
FGF14	2	Reyfman Habermann
FLACC1	2	Habermann Trachea
FMN1	2	Carraro Habermann
FOXP1	2	Reyfman Carraro
FRK	2	Carraro Habermann
FSTL1	2	Reyfman Carraro
G3BP1	2	Reyfman Carraro
G3BP2	2	Reyfman Carraro
GALC	2	Reyfman Carraro
GALK2	2	Carraro Habermann
GAS6	2	Reyfman Murthy
GBP3	2	Reyfman Carraro
GDF15	2	Reyfman Trachea
GDI1	2	Reyfman Habermann
GEMIN6	2	Habermann Murthy
GFER	2	Carraro Habermann
GFOD2	2	Carraro Habermann
GID8	2	Reyfman Habermann
GLB1L2	2	Habermann Murthy
GLIS3	2	Reyfman Carraro
GMCL1	2	Reyfman Habermann
GMPPB	2	Carraro Murthy
GNA14	2	Habermann Murthy
GNAQ	2	Carraro Habermann
GNPAT	2	Carraro Habermann
GOLGA2	2	Reyfman Habermann
GOLGA6L9	2	Habermann Murthy
GOLGA8B	2	Reyfman Habermann
GPATCH2	2	Reyfman Habermann
GPBP1	2	Reyfman Carraro
GRAMD1C	2	Carraro Habermann
GRAMD2A	2	Carraro Murthy
GRAMD2B	2	Reyfman Habermann
GRHL2	2	Habermann Murthy
GRK2	2	Habermann Murthy
GSN	2	Reyfman Murthy
GSTP1	2	Reyfman Carraro
GTF2E2	2	Carraro Habermann
GTF2IRD2	2	Carraro Habermann
GTF3C1	2	Carraro Habermann
H2BC5	2	Carraro Habermann
H2BC21	2	Carraro Habermann
HACD3	2	Reyfman Carraro
HADH	2	Reyfman Habermann
HAGH	2	Carraro Habermann
HCG18	2	Reyfman Habermann
HEATR5A	2	Carraro Habermann
HES1	2	Reyfman Murthy
HHLA2	2	Carraro Murthy
HIBADH	2	Carraro Habermann
HILPDA	2	Carraro Murthy
HINT2	2	Carraro Habermann
HMGN2	2	Reyfman Carraro
HMGXB3	2	Reyfman Habermann
HNRNPA2B1	2	Reyfman Carraro
HNRNPF	2	Reyfman Carraro
HNRNPK	2	Reyfman Carraro
HNRNPM	2	Reyfman Habermann
HNRNPU	2	Reyfman Carraro
HOOK2	2	Reyfman Murthy
HOOK2	2	Reyfman Murthy
HS3ST6	2	Carraro Habermann
HSD17B8	2	Habermann Murthy
HSP90AB1	2	Reyfman Carraro
HSPA1B	2	Reyfman Carraro
HSPA4L	2	Carraro Murthy
HSPA8	2	Reyfman Carraro
HSPE1	2	Reyfman Carraro
IDH3A	2	Reyfman Habermann
IDS	2	Reyfman Carraro
IFI27	2	Reyfman Carraro
IFT52	2	Carraro Habermann
IGFBP7	2	Reyfman Carraro
IKZF2	2	Habermann Murthy
IL13RA1	2	Reyfman Carraro
ILRUN	2	Carraro Habermann
IMPA1	2	Carraro Habermann
INPP5E	2	Habermann Murthy
INSR	2	Reyfman Habermann
IP6K2	2	Reyfman Habermann
IPO11	2	Carraro Habermann
IQCB1	2	Carraro Habermann
IQCH	2	Carraro Habermann
IRAK1BP1	2	Habermann Murthy
IRF1	2	Reyfman Carraro
IRF2BP2	2	Reyfman Habermann
IRF2BPL	2	Reyfman Habermann
IRF3	2	Reyfman Habermann
IRF4	2	Reyfman Habermann
IRF6	2	Reyfman Carraro
IRX2	2	Reyfman Murthy
ISOC2	2	Habermann Murthy
ITGB8	2	Reyfman Carraro
JHY	2	Carraro Habermann
JMJD8	2	Carraro Habermann
JPX	2	Habermann Murthy
JTB	2	Carraro Habermann
KAT6A	2	Reyfman Habermann
KATNAL2	2	Carraro Habermann
KAZN	2	Carraro Habermann
KBTBD4	2	Carraro Habermann
KCNH3	2	Habermann Murthy
KCNJ16	2	Habermann Murthy
KCNQ1OT1	2	Reyfman Murthy
KCTD1	2	Carraro Habermann
KCTD12	2	Reyfman Carraro
KDM5B	2	Reyfman Habermann
KHDRBS1	2	Reyfman Carraro
KHSRP	2	Reyfman Habermann
KIAA0319L	2	Reyfman Habermann
KIAA0895	2	Carraro Habermann
KIAA1191	2	Reyfman Habermann
KIF5B	2	Reyfman Carraro
KIF6	2	Habermann Murthy
KLHL13	2	Carraro Habermann
KMT2A	2	Reyfman Habermann
KMT5A	2	Reyfman Habermann
KMT5B	2	Reyfman Habermann
KMT5C	2	Carraro Murthy
KPNA1	2	Carraro Habermann
KPNA6	2	Reyfman Habermann
KRIT1	2	Reyfman Habermann
KRT10	2	Reyfman Carraro
KRT19	2	Reyfman Murthy
LAMB2	2	Habermann Murthy
LAMC2	2	Reyfman Murthy
LARP1	2	Reyfman Habermann
LCN2	2	Reyfman Trachea
LCOR	2	Reyfman Habermann
LDLRAD4	2	Carraro Murthy
LEKR1	2	Habermann Trachea
LIMCH1	2	Reyfman Carraro
LINC00511	2	Habermann Murthy
LINC02166	2	Murthy Trachea
LINC02345	2	Murthy Trachea
LKAAEAR1	2	Reyfman Habermann
LMO7	2	Reyfman Murthy
LPGAT1	2	Carraro Habermann
LPIN1	2	Reyfman Habermann
LRGUK	2	Habermann Murthy
LRP10	2	Reyfman Carraro
LRRC8B	2	Carraro Murthy
LRRC27	2	Habermann Murthy
LRRC43	2	Habermann Murthy
LSM1	2	Carraro Habermann
LUC7L2	2	Reyfman Habermann
MACF1	2	Reyfman Carraro
MAILR	2	Carraro Habermann
MAL2	2	Reyfman Carraro
MAN1A2	2	Reyfman Habermann
MAP1LC3A	2	Reyfman Habermann
MAP3K13	2	Reyfman Carraro
MAPK1	2	Carraro Habermann
MAPK3	2	Carraro Habermann
MARCKS	2	Reyfman Habermann
MARK3	2	Habermann Murthy
MBOAT2	2	Reyfman Habermann
MBOAT7	2	Carraro Habermann
MDK	2	Reyfman Murthy
MDM2	2	Reyfman Carraro
MECP2	2	Reyfman Habermann
MEIG1	2	Carraro Habermann
MEIS2	2	Carraro Habermann
METTL15	2	Habermann Murthy
MFSD14B	2	Carraro Habermann
MGLL	2	Carraro Murthy
MICAL3	2	Carraro Habermann
MICU2	2	Carraro Habermann
MID1	2	Reyfman Carraro
MINDY2	2	Reyfman Habermann
MIR99AHG	2	Carraro Habermann
MISP	2	Carraro Habermann
MKKS	2	Carraro Habermann
MLEC	2	Reyfman Carraro
MLLT1	2	Reyfman Habermann
MLLT6	2	Reyfman Habermann
MORF4L1	2	Reyfman Carraro
MPC2	2	Reyfman Carraro
MRFAP1	2	Reyfman Habermann
MRFAP1L1	2	Reyfman Habermann
MROH9	2	Habermann Murthy
MRPL18	2	Reyfman Carraro
MRPL23	2	Reyfman Habermann
MRPL43	2	Habermann Murthy
MRPL51	2	Habermann Murthy
MRPS33	2	Carraro Habermann
MSL1	2	Reyfman Habermann
MSL3	2	Carraro Habermann
MSRB1	2	Carraro Habermann
MT1F	2	Reyfman Carraro
MT3	2	Habermann Murthy
MTA1	2	Reyfman Habermann
MTIF3	2	Carraro Habermann
MTMR2	2	Carraro Habermann
MTMR6	2	Carraro Habermann
MTREX	2	Reyfman Habermann
MTSS2	2	Reyfman Habermann
MTX2	2	Habermann Murthy
MXD4	2	Reyfman Habermann
MYG1	2	Carraro Habermann
MYLK	2	Carraro Murthy
MYO1D	2	Carraro Murthy
MYO1E	2	Carraro Murthy
NACC2	2	Carraro Habermann
NARF	2	Reyfman Carraro
NBAS	2	Habermann Murthy
NBR1	2	Reyfman Carraro
NCBP3	2	Reyfman Habermann
NCF2	2	Carraro Murthy
NCKAP1	2	Reyfman Habermann
NDUFA2	2	Carraro Habermann
NDUFA5	2	Reyfman Habermann
NDUFA8	2	Habermann Murthy
NDUFAB1	2	Reyfman Carraro
NDUFAF3	2	Carraro Habermann
NDUFAF6	2	Carraro Habermann
NDUFB1	2	Carraro Habermann
NDUFC1	2	Reyfman Habermann
NDUFV3	2	Carraro Habermann
NECTIN4	2	Reyfman Carraro
NEDD4L	2	Reyfman Habermann
NEK7	2	Carraro Habermann
NELL2	2	Reyfman Habermann
NET1	2	Reyfman Carraro
NF1	2	Reyfman Habermann
NFIC	2	Reyfman Habermann
NFIX	2	Reyfman Habermann
NFU1	2	Habermann Murthy
NGRN	2	Carraro Habermann
NIN	2	Carraro Habermann
NIPBL	2	Reyfman Habermann
NKAPD1	2	Carraro Habermann
NORAD	2	Reyfman Carraro
NPEPPS	2	Reyfman Habermann
NPHP4	2	Carraro Murthy
NPIPA1	2	Habermann Murthy
NPTN	2	Reyfman Carraro
NR2F2	2	Reyfman Carraro
NRDC	2	Carraro Habermann
NRP2	2	Reyfman Carraro
NT5C3A	2	Reyfman Carraro
NT5DC1	2	Reyfman Habermann
NUDT4	2	Reyfman Carraro
NUDT5	2	Carraro Murthy
NUDT7	2	Habermann Murthy
NUMB	2	Reyfman Carraro
NUP153	2	Carraro Habermann
OFD1	2	Reyfman Habermann
OGFOD2	2	Carraro Habermann
OMA1	2	Carraro Habermann
ORC4	2	Carraro Habermann
ORMDL2	2	Carraro Habermann
OSBPL3	2	Reyfman Carraro
OXR1	2	Reyfman Murthy
PAFAH1B2	2	Carraro Habermann
PAIP2	2	Carraro Habermann
PALMD	2	Reyfman Carraro
PANK2	2	Carraro Habermann
PAPSS1	2	Reyfman Carraro
PARVA	2	Carraro Habermann
PAWR	2	Reyfman Habermann
PCMTD2	2	Carraro Habermann
PCNX4	2	Reyfman Carraro
PCSK5	2	Carraro Habermann
PCYT1A	2	Carraro Habermann
PDCD4	2	Reyfman Habermann
PDCD6IP	2	Reyfman Carraro
PDE4DIP	2	Reyfman Murthy
PDIA4	2	Reyfman Carraro
PDK4	2	Reyfman Carraro
PDXDC1	2	Reyfman Habermann
PDZD8	2	Reyfman Habermann
PEAK1	2	Carraro Habermann
PER1	2	Reyfman Habermann
PET100	2	Carraro Habermann
PEX2	2	Carraro Habermann
PEX6	2	Habermann Murthy
PFDN5	2	Carraro Habermann
PHACTR4	2	Reyfman Habermann
PHF3	2	Reyfman Habermann
PHF14	2	Reyfman Habermann
PIAS3	2	Reyfman Habermann
PIBF1	2	Carraro Habermann
PIGP	2	Carraro Habermann
PIGU	2	Habermann Murthy
PIH1D1	2	Habermann Murthy
PIP	2	Habermann Murthy
PLA2G10	2	Carraro Habermann
PLAAT4	2	Reyfman Carraro
PLXNA2	2	Reyfman Habermann
PNISR	2	Reyfman Habermann
PNKD	2	Reyfman Habermann
POC1B	2	Carraro Habermann
POFUT2	2	Habermann Murthy
POGZ	2	Reyfman Habermann
POLR1C	2	Carraro Habermann
POLR1G	2	Reyfman Carraro
POLR2B	2	Reyfman Habermann
POLR2F	2	Carraro Habermann
POLR2J	2	Carraro Habermann
POLR2J3	2	Reyfman Habermann
POLR2L	2	Carraro Habermann
POLR3K	2	Carraro Habermann
POR	2	Reyfman Carraro
POU2AF1	2	Carraro Murthy
PPP1R2	2	Carraro Habermann
PPP2R1A	2	Reyfman Murthy
PPP2R2A	2	Reyfman Carraro
PPP2R5C	2	Carraro Habermann
PRDM2	2	Reyfman Habermann
PRDX3	2	Reyfman Carraro
PRG2	2	Reyfman Habermann
PRICKLE2	2	Habermann Murthy
PRNP	2	Habermann Murthy
PROS1	2	Habermann Murthy
PRPF6	2	Reyfman Habermann
PRR15L	2	Habermann Murthy
PRRC2A	2	Reyfman Habermann
PRRC2B	2	Reyfman Habermann
PRRG4	2	Reyfman Habermann
PSCA	2	Reyfman Carraro
PSIP1	2	Reyfman Habermann
PSMB5	2	Reyfman Carraro
PSME3IP1	2	Carraro Habermann
PSPH	2	Carraro Habermann
PTBP3	2	Reyfman Carraro
PTK2	2	Reyfman Habermann
PTOV1	2	Reyfman Habermann
PTRHD1	2	Reyfman Habermann
PUDP	2	Carraro Habermann
PURA	2	Reyfman Habermann
PWWP3A	2	Reyfman Habermann
RAB3IP	2	Reyfman Habermann
RAB4A	2	Habermann Murthy
RAB11A	2	Reyfman Carraro
RAB11B	2	Reyfman Habermann
RAB11FIP4	2	Carraro Habermann
RABGAP1	2	Reyfman Habermann
RALB	2	Reyfman Carraro
RALGDS	2	Reyfman Carraro
RALGPS2	2	Carraro Habermann
RANBP10	2	Carraro Habermann
RARRES1	2	Reyfman Murthy
RASEF	2	Reyfman Carraro
RBM6	2	Reyfman Habermann
RBM43	2	Carraro Habermann
RBM47	2	Reyfman Carraro
RC3H1	2	Reyfman Habermann
RERE	2	Reyfman Habermann
RETREG1	2	Carraro Murthy
REV1	2	Reyfman Habermann
RHOB	2	Reyfman Carraro
RICTOR	2	Reyfman Habermann
RITA1	2	Carraro Habermann
RMND5A	2	Carraro Habermann
RNF5	2	Carraro Habermann
RNF20	2	Carraro Habermann
RNF138	2	Carraro Habermann
RNF170	2	Carraro Habermann
RNPEP	2	Carraro Habermann
ROCK2	2	Reyfman Habermann
RPL7L1	2	Reyfman Habermann
RPN1	2	Reyfman Carraro
RSBN1L	2	Reyfman Habermann
RSRP1	2	Reyfman Carraro
RTN3	2	Reyfman Carraro
RUFY2	2	Habermann Murthy
RXYLT1	2	Habermann Murthy
SAFB	2	Reyfman Habermann
SAMD15	2	Murthy Trachea
SAMHD1	2	Carraro Trachea
SAP18	2	Carraro Habermann
SARAF	2	Reyfman Carraro
SAT1	2	Reyfman Carraro
SATB1	2	Reyfman Carraro
SAV1	2	Reyfman Habermann
SBNO1	2	Reyfman Habermann
SCAF11	2	Reyfman Habermann
SCARA3	2	Carraro Habermann
SCO2	2	Reyfman Habermann
SCPEP1	2	Reyfman Murthy
SCRN1	2	Carraro Habermann
SDHC	2	Reyfman Carraro
SEC14L3	2	Habermann Murthy
SEC14L4	2	Carraro Murthy
SEC16A	2	Reyfman Habermann
SENP6	2	Reyfman Habermann
SERP1	2	Carraro Habermann
SERPINB6	2	Reyfman Carraro
SERPINB8	2	Carraro Habermann
SESN1	2	Habermann Murthy
SESTD1	2	Reyfman Habermann
SETD2	2	Reyfman Habermann
SETD5	2	Reyfman Habermann
SETX	2	Reyfman Carraro
SFPQ	2	Reyfman Carraro
SFT2D2	2	Reyfman Habermann
SGMS2	2	Reyfman Carraro
SGSM3	2	Carraro Habermann
SH3RF1	2	Reyfman Habermann
SIN3A	2	Reyfman Habermann
SIVA1	2	Reyfman Carraro
SIX4	2	Carraro Habermann
SLC4A8	2	Carraro Habermann
SLC7A2	2	Reyfman Carraro
SLC23A1	2	Habermann Murthy
SLC25A14	2	Carraro Habermann
SLC25A36	2	Reyfman Carraro
SLC30A9	2	Reyfman Habermann
SLC35B3	2	Carraro Habermann
SLC37A1	2	Carraro Habermann
SLC39A6	2	Reyfman Habermann
SLC39A9	2	Reyfman Habermann
SLCO3A1	2	Reyfman Habermann
SLFN5	2	Reyfman Carraro
SLITRK6	2	Habermann Murthy
SLMAP	2	Reyfman Habermann
SMAD4	2	Reyfman Habermann
SMAD5	2	Reyfman Habermann
SMAP2	2	Reyfman Carraro
SMARCC1	2	Reyfman Habermann
SMC5	2	Reyfman Habermann
SMG1	2	Reyfman Habermann
SMIM6	2	Reyfman Habermann
SMIM8	2	Carraro Habermann
SMIM26	2	Carraro Habermann
SMIM29	2	Reyfman Carraro
SNAPC5	2	Carraro Habermann
SNRNP35	2	Habermann Murthy
SNRNP200	2	Reyfman Habermann
SNX29	2	Carraro Habermann
SOX4	2	Reyfman Murthy
SPATA7	2	Carraro Habermann
SPATA24	2	Carraro Murthy
SPCS1	2	Carraro Habermann
SPEN	2	Reyfman Habermann
SPIDR	2	Reyfman Habermann
SPINT2	2	Reyfman Murthy
SPPL2A	2	Reyfman Carraro
SPTAN1	2	Reyfman Carraro
SPTBN1	2	Reyfman Carraro
SRPK2	2	Reyfman Habermann
SRRM2	2	Reyfman Habermann
SS18	2	Reyfman Carraro
SSBP2	2	Reyfman Habermann
SSBP3	2	Reyfman Carraro
SSNA1	2	Carraro Habermann
ST3GAL6	2	Carraro Habermann
ST8SIA4	2	Carraro Habermann
STAT6	2	Carraro Habermann
STIMATE	2	Habermann Murthy
STK11IP	2	Carraro Habermann
STK16	2	Carraro Habermann
STK24	2	Reyfman Habermann
STK38	2	Reyfman Habermann
STK40	2	Carraro Habermann
STOM	2	Reyfman Carraro
STOML2	2	Carraro Habermann
STUB1	2	Carraro Habermann
SUMO1	2	Carraro Habermann
SUPT5H	2	Reyfman Habermann
SYAP1	2	Reyfman Carraro
SYTL1	2	Reyfman Carraro
SYTL3	2	Reyfman Carraro
TACC2	2	Carraro Murthy
TADA3	2	Carraro Habermann
TARBP1	2	Habermann Murthy
TARDBP	2	Reyfman Habermann
TASP1	2	Habermann Murthy
TBC1D8	2	Habermann Murthy
TBL1XR1	2	Reyfman Habermann
TCEAL3	2	Carraro Habermann
TEKT3	2	Habermann Murthy
TES	2	Reyfman Habermann
TEX26	2	Carraro Murthy
TFDP1	2	Carraro Habermann
TFDP2	2	Reyfman Habermann
THOC7	2	Carraro Habermann
THRAP3	2	Reyfman Carraro
TIA1	2	Reyfman Habermann
TJP2	2	Reyfman Carraro
TKFC	2	Habermann Murthy
[truncated: 2,763 more rows]

## Sheet: Table_S2B
This involves comparing the gene lists related to motile cilia and primary cilia with the lists from Negative Cilia and Gold Standard.
Motile_Cilia_Genes	Primary_Cilia_Genes	Gold_Standard_Genes	Negative_Genes	Motile_Cilia_Primary_Cilia_Genes	Motile_Cilia_Gold_Standard_Genes	Motile_Cilia_Negative_Genes	Primary_cilia_Gold_Standard_Genes	Primary_Cilia_Negative_Genes	Motile_Cilia_Primary_Cilia_Gold_Standard_Genes
ABCA5	NPDC1	ABCC4	PGAP1	DCDC2B	AGR3	B3GNT7	NPHP4	ENPP1	CC2D2A
ABCA13	LOXHD1	ABLIM1	ELANE	MAPK10	AK7	CHST6	AKT1	UGCG	CLUAP1
ADGB	APLP1	ABLIM3	MOCS3	OSCP1	ARMC2	COL21A1	RAB11FIP3	ACOT8	DYNC2H1
AGBL2	PAM	ACE2	MOCS2	WDR54	B9D1	MUC4	KIF17	KCNK18	DYNC2LI1
AK9	ALK	ACTR2	MOCS1		BBOF1	MUC15	WDR35	ABCD1	IFT22
AKAP14	CD9	ADAM17	IFNAR1		CCDC40	PPOX	TUB	GCNT1	IFT57
ALDH3B1	ATF1	ADAMTS20	PMM2		CCDC65	SLC27A2	MAPK1	UGT1A1	IFT80
ANKRD66	CAMTA2	ADAMTS9	TYK2		CCDC78	SQLE	BBS7	SQOR	IFT81
ANKUB1	FOXO1	ADCY3	PMM1		CCDC181		IFT74	GBA	IFT88
ARHGAP18	GDE1	ADCY5	SAR1B		CCP110		IFT46		IFT122
ARHGAP39	KCNN1	ADCY6	SLC6A6		CEP83		CNGB1		IFT140
ARMC3	PDE2A	ADGRV1	NDUFAB1		CEP290		TTC8		IFT172
BAIAP2L1	GUCY2D	AGBL5	OGDH		CETN2		ARMC9		KIF19
BCO2	GNAO1	AHI1	LYVE1		CFAP36		TUBB4B		MAK
C1orf87	EGFLAM	AIPL1	CYP46A1		CFAP43		FBF1		NEK10
C2orf73	PRKCE	AK8	NDUFB7		CFAP52		RPGRIP1L		NPHP1
C4orf47	TRPV5	ALMS1	ABCD3		CFAP53		BBS5		RP1
C6orf118	RABGEF1	ALPK1	IRAK1		CFAP54		KCTD10		TCTN1
C7orf57	DYRK3	ANAPC2	IFNA17		CFAP57		KCNQ1		TMEM67
C9orf24	ARHGAP6	ANKRD26	IFNA16		CFAP65		EFCAB7		TMEM231
C10orf95	FOXP1	ANKS3	IRAK4		CFAP69		BBS2		TOGARAM1
C11orf16	LITAF	ANKS6	IFNA14		CFAP70		CNGA1		TRAF3IP1
C11orf97	GUCY1B1	ANO1	SLC38A5		CFAP100		BBS1		WDR19
C17orf97	KCNH5	ANO2	SLC38A4		CFAP126		SAXO1
C20orf85	TTLL11	ARF4	SLC38A1		CFAP157		BBS9
C20orf96	SCYL2	ARHGAP36	LHB		CFAP221		CEP104
C21orf58	KCNA1	ARL2	SLC38A3		CFAP251		ARL13B
C22orf15	CAMK1	ARL2BP	SLC38A2		CFAP298		IFT52
CABCOCO1	NPC1	ARL3	MUC7		CFAP300		TTC26
CAPS	ATF2	ASAP1	BCAT1		CIBAR2		BBS4
CAPSL	PTCHD1	ATAT1	BGN		CPLANE1		PPARA
CASC2	ARPP21	ATG3	MUC19		CROCC		PTPDC1
CASZ1	RXRA	ATG5	MUC16		CSPP1		RAB28
CATSPERD	SLC13A2	ATMIN	CHSY1		DAW1		RP2
CCDC17	EGLN1	ATOH1	MUC13		DLEC1		CNGA2
CCDC30	BAIAP3	ATP4A	MUC12		DNAAF3		ARL6
CCDC57	ARRDC1	ATXN10	CNDP2		DNAAF4		TMEM237
CCDC60	GUK1	AURKA	L2HGDH		DNAAF6		DRD2
CCDC74A	ZMYND11	B9D2	COL7A1		DNAAF11		PDE6D
CCDC74B	SLC35F6	BAG6	D2HGDH		DNAH2		IFT20
CCDC88C	PDE1A	BBIP1	SUCLA2		DNAH5
CCDC96	SEC14L1	BBS10	MMP14		DNAH6
CCDC113	SLC44A2	BBS12	MMP15		DNAH7
CCDC146	SMC4	C2CD3	HSD17B10		DNAH9
CCDC153	PTBP1	CFAP418	MMP17		DNAH10
CCDC170	EGR1	CACNA1C	MMP10		DNAH11
CCDC191	GNAI3	CATIP	MMP11		DNAI1
CD164L2	AHR	CAV1	MMP13		DNAI2
CDHR3	ODR4	CBY1	C1GALT1C1		DNAI3
CDHR4	PGRMC1	CCDC103	EDC3		DNAI4
CEP126	NIPA2	CCDC13	EDC4		DNAJB13
CES4A	PLSCR1	ODAD3	TPK1		DNAL1
CFAP44	CD151	CCDC28B	COL3A1		DNALI1
CFAP45	PTPRB	CCDC39	TST		DPCD
CFAP46	FAAH2	CCDC66	PANK1		DRC1
CFAP73	GNG7	CCNO	PANK3		DRC3
CFAP74	HNF4A	CCT2	PANK4		DYNC2I1
CFAP77	UPP1	CDC14A	ABCA7		DYNC2I2
CFAP91	RGS17	CDC20	UQCRB		DYNLRB2
CFAP206	SLC16A14	CDC20B	DIO1		DYNLT2B
CFAP299	FBXO25	CDH23	DIO2		DZANK1
CLDN3	CDKL1	CDK10	DIO3		DZIP1L
CLHC1	SLC24A2	CDK20	ABCA2		EFHC1
CLIC6	GRAMD4	CDKL5	FURIN		ENKUR
CLMN	ABCC3	CDKN1B	JAK1		FANK1
CNTRL	AK5	CELSR2	NCAN		FOXJ1
CRACDL	UFSP2	CELSR3	HMMR		GAS2L2
CRNDE	KCND2	CENPF	IDUA		GAS8
CTXN1	NR4A1	CENPJ	KCNK16		HYDIN
CYB561	ECE1	CEP120	KCNK17		IFT27
DCDC1	SCNN1G	CEP128	KCNK13		IFT43
DENND6B	RBPMS	CEP131	HMGCS1		IFTAP
DMD	PPARD	CEP135	SLC39A8		INTU
DMKN	PXDN	CEP162	COL4A5		IQCE
DNAH3	SLC17A5	CEP164	COL4A4		KIF3A
DNAH12	CYGB	CEP170	COL4A2		LRRC23
DNAI7	HEXD	CEP19	CHST1		LRRC34
DTHD1	POR	CEP250	SLC39A1		MAPK15
DYDC2	LIPE	CEP350	SLC39A2		MLF1
DYNLT4	ATP9B	CEP41	CHST2		MNS1
DYNLT5	CDC34	CEP68	CHST5		MOK
DZIP3	GDPGP1	CEP72	MCCC2		MORN5
ECT2L	OTX2	CEP78	SLC39A6		NEK1
EFCAB2	DHRS1	CEP89	GSTO1		NME5
EFCAB10	DCAKD	CEP97	PSIP1		ODAD1
EFHC2	NPY1R	CETN3	SULT4A1		ODAD2
ERICH3	ELMOD3	CFAP161	PSAP		ODAD4
FAM81B	PAX6	CFAP410	PPIB		PACRG
FAM166B	SYT7	CFAP47	NDUFB4		PIFO
FAM216B	KIF28P	CFAP58	CBS		PPP1R42
FAM227A	HECA	CHMP4B	GFPT2		PROM1
FAM229B	CYP3A4	CILK1	ACP5		RABL2A
FBXO15	DEGS1	CIP2A	GANAB		RABL2B
FHAD1	STOM	CLCN4	PAG1		RFX2
FRMPD2	ABCB1	CLDN2	SMS		RFX3
FYB2	PDE10A	CLRN1	PRKCSH		ROPN1L
GALNS	NIM1K	CNGA4	CSGALNACT2		RSPH1
GIPR	SLC51A	CPLANE2	GALNT5		RSPH3
GON7	TTC39A	CRB3	GLS		RSPH4A
GPR162	CCKAR	CRHR2	COL2A1		RSPH9
GSTA1	NCS1	CSNK1D	GALNT6		RUVBL1
HAGHL	FAAH	CTNNB1	NDUFV3		SPA17
HOATZ	REG1A	CUL7	SLC36A2		SPAG1
HSPBP1	SLC12A4	CYLD	SLC36A1		SPAG6
IQCA1	WDR31	CYS1	ACAT1		SPAG16
IQCD	SLC17A7	DCDC2	ALAS2		SPAG17
IQCK	HPGDS	DDX59	BSG		SPEF1
KCNE1	RHBDL1	DIAPH1	IVD		SPEF2
KIF9	DUSP6	DISC1	ABCG1		STK36
KLHDC9	DUSP14	DNAAF1	ENOPH1		STOML3
KNDC1	ELOC	DNAAF2	SULT1A3		TEKT1
LCA5L	PUSL1	DNAAF5	CPOX		TEKT2
LDLRAD1	BMPR1A	DNAH1	COX4I1		TEKT4
LINC01571	ZDHHC1	DNAH17	MVD		TSGA10
LMLN	CA10	DNMBP	ALG10		TTC29
LRRC10B	KCNC1	DPYSL2	ALG11		TTLL9
LRRC46	GGT1	DRC7	ALG12		UBXN10
LRRC71	TRPA1	DRD1	ALG13		WDR90
LRRIQ1	MAP2K4	DRD5	ALG14		ZMYND10
MAP1A	HHAT	DVL1	IFNA10
MAP3K19	SKP1	DYNLL1	APOBEC3G
MAP6	KDM1B	DYNLL2	COL11A1
MAP9	ACP2	DYNLRB1	CSGALNACT1
MARCHF10	TRMT9B	DYNLT1	ABCA6
MDH1B	UGT3A2	DZIP1	BANF1
MORN2	ABHD4	E2F4	IFNA21
MORN3	ZNF474	EGFR	HTR3B
MRLN	TMEM145	EHD1	HTR3A
MRPS31	CTSB	EHD3	RFT1
MS4A8	TMEM53	ENTR1	GLS2
MSH3	MFSD8	EVC	CRTAP
MSI2	OTX1	EVC2	IDS
MYH14	TACR2	EXOC3	FLAD1
NAT14	PAFAH2	EXOC4	NADSYN1
NBEA	DCLK3	EXOC5	HMOX2
NEK5	AVPR1B	EXOC6	PATL1
NEK11	DMRTA2	EXOC6B	BCAN
NSUN7	MECOM	EZH2	ELOVL5
NWD1	EOGT	FAM149B1	CTSA
ODF2L	PBLD	FAM161A	ACSL3
ODF3B	IP6K1	FAM183BP	HSD17B4
OMG	SLC49A3	CIBAR1	HSD17B7
OSBPL6	LARGE2	FGFR3	NDUFC1
P4HTM	SLC37A4	FHDC1	NDUFC2
PGM2L1	SERPINI1	FLCN	CD44
PIH1D2	GPX4	FLNA	CA13
PLEKHB1	WWOX	FNBP1L	CA12
PLXNB1	SGMS1	CEP20	BCAT2
PLXNB2	FEV	FOXN4	TPH1
PPIL6	FER	FSD1	TPH2
PPP1R16A	HDAC11	FSIP2	STS
PRR29	PRCP	FSTL1	MMP25
RAB36	B3GALT1	FUZ	MCFD2
RGS22	IFI30	GALNT11	ST6GALNAC4
RHPN1	FAIM	GALR2	ST6GALNAC3
RIBC1	FAXC	GALR3	ST6GALNAC2
RIBC2		GLI1	ARSG
RIIAD1		GLI2	GLUD1
SANBR		GLI3	GPT2
SAXO2		GLIS2	GLRA2
SHROOM3		GMNC	CALR
SLC22A4		GNAT1	BAAT
SLC44A4		GNB1	CYB5A
SMIM22		GOLGB1	ARSJ
SNTN		GPBAR1	ARSK
SPACA9		GPR161	OGN
SPAG8		GPR173	MGAT4A
SPATA6		GPR20	PNMT
SPATA17		GPR22	MGAT4C
SPATA18		GPR83	MGAT4B
SPATA33		GPR88	SLC1A4
STK33		GPSM1	SLC1A5
STMND1		GRK1	AMY1B
STOX1		GRK2	RPN1
TEX9		GSK3B	RPN2
TJP3		HAP1	SUCLA2P1
TMC4		HAVCR1	COL11A2
TMC5		HDAC6	TUSC3
TMEM45B		HIF1A	IDI2
TMEM190		HNF1B	MAN1B1
TMEM212		HSD11B1	SULT1E1
TMEM232		HSP90AA1	SLC25A16
TNFAIP8L1		HSPA8	PYCR1
TNFRSF19		HSPB11	CHRFAM7A
TOGARAM2		HTR6	B3GNT4
TPPP3		HTT	B3GNT5
TSPAN1		HYLS1	B3GNT6
TSPAN19		IGF1	B3GNT2
TTC21A		IGF1R	B3GNT3
TTLL10		INPP5B	COX6A1
TUBA4B		INPP5E	B3GNT8
UBAC1		INVS	B3GNT9
UBXN11		IQCB1	KCNK6
VWA3A		IQCG	NDUFA10
VWA3B		IRS1	MAN1A2
WDR38		JADE1	NDUFA12
WDR93		JAZF1	NDUFA13
ZBBX		JHY	LSS
ZC2HC1A		KATNAL1	STAT2
ZNF273		KATNAL2	TPO
ZNF440		KCNF1	HLA-DRB3
ZNF487		KCNH1	HLA-DRB1
		KCNJ10	KCNK7
		KCNJ13	SEC24D
		KCTD17	EDEM2
		KDM3A	EDEM3
		KATNIP	SEC24C
		KIAA0586	EDEM1
		KIAA0753	SLC41A1
		KIAA1549	DBH
		KIF13B	SLC41A2
		KIF14	VCAN
		KIF24	SLC2A3
		KIF27	CSAD
		KIF2A	SLC2A1
		KIF3B	ECHS1
		KIF3C	HSD3B7
		KIF5B	UQCRFS1
		KIF6	UQCRC2
		KIF7	DBT
		KIFC1	UQCRC1
		KISS1R	SLC6A12
		KIZ	ALG8
		KLC1	PDXK
		LCA5	CYB5R3
		LIMA1	NSDHL
		LIMK2	DCP2
		LRBA	ALG2
		LRRC45	ALG3
		LRRC56	ALG1
		LRRK2	ALG5
		LUZP1	SAT1
		LZTFL1	COX6B1
		MACF1	GM2A
		MAGI2	SLC7A9
		MAL	AMY2B
		MAP1LC3A	SLC11A1
		MAPK3	MGAM
		MAPKAP1	SUMF2
		MAPRE1	B3GNTL1
		MARCHF7	MTR
		MARK4	FDFT1
		PMPCB	SLC46A1
		MCHR1	CA3
		MCIDAS	DLD
		MCM2	DLAT
		MCRS1	GALNT8
		MDM1	GALNT9
		MIB1	MBL2
		MIR182	AGMAT
		MIR183	RFK
		MIR34B	GALNT7
		MIR34C	GALNT1
		MKKS	GALNT2
		MKS1	GALNT3
		MMP23A	MTHFD1
		MPHOSPH9	CYP8B1
		MTOR	CYP27A1
		MYB	APIP
		MYH10	PAOX
		MYO15A	AFMID
		MYO3B	BLVRB
		MYO5A	MMP16
		MYO7A	SMPD4
		NDE1	SMPD1
		NEDD9	ADHFE1
		NEK2	SMPD3
		NEK3	MMP24
		NEK4	AKR1C4
		NEK8	GABRA1
		NEURL4	LUM
		NFE2L2	QPRT
		NGFR	COASY
		NIN	BLVRA
		NINL	TPSAB1
		NME3	PLOD2
		NME7	PRELP
		NME8	HAS1
		NOTCH1	ETFA
		NOTO	DPAGT1
		NPHP3	CA9
		NPY2R	GMPPB
		NPY5R	ACADSB
		NR1H4	MUC5AC
		NUDC	COL17A1
		NUDT16L1	OMD
		NUMB	ACOX2
		NUP205	DLST
		NUP214	MUCL1
		NUP35	SLC23A1
		NUP37	SLC23A2
		NUP62	CA2
		NUP93	HLA-DPA1
		NUP98	GLRA1
		OCRL	NEU2
		ODF2	UCP1
		OFD1	PAPSS1
		ONECUT1	PPIAP8
		OPN1LW	ST6GAL1
		OPN1MW	UQCR11
		OPN1MW2	CHPF2
		OPN1SW	CA5A
		OPRL1	ARSI
		ORC1	PRSS1
		P2RY14	CD247
		PACSIN1	SLC5A5
		PACSIN2	SLC5A6
		PAFAH1B1	GAL3ST1
		PARD3	SEMA6D
		PARD6A	CA4
		PCARE	ODC1
		PCDH15	PSAT1
		PCM1	ASAH1
		PCNT	NDUFS1
		PDE4C	NDUFS2
		PDE6A	SLC39A7
		PDE6B	ACADM
		PDE6G	ZAP70
		PDZD7	EBP
		PIBF1	AMD1
		HCST	ST3GAL3
		PIK3C2A	ST3GAL2
		PIK3R4	ST3GAL1
		PKD1	MAT2A
		PKD1L1	ST3GAL6
		PKD2	KLKB1
		PKD2L1	MAT2B
		PKHD1	LSM4
		PLA2G3	LSM5
		PLK1	LSM6
		PLK4	CHRNE
		POC1A	LSM1
		POC1B	LSM2
		POC5	MGAT1
		POMK	MGAT2
		PPP5C	PANK2
		PQBP1	LMAN1
		PRDX1	MGAT5
		PRICKLE1	UCP2
		PRICKLE2	PSPH
		PRICKLE3	CHST11
		PRKACA	SLC16A8
		PRKACG	CYP7B1
		PRPF31	AHCY
		PRPF6	CHST15
		PRPF8	SLC16A1
		PRPH2	SLC16A3
		PTCH1	CTRB1
		PTGER4	ADH1C
		PTK2	ADH1B
		PTPN11	ADH1A
		QRFPR	BCKDHA
		RAB10	MMP7
		RAB11A	MMP2
		RAB17	MMP3
		RAB23	MMP1
		RAB29	ACADVL
		RAB34	TM7SF2
		RAB3IP	NDUFB9
		RAB8A	NDUFB8
		RABEP2	NDUFB6
		RAN	NDUFB5
		RANBP1	MLEC
		RCAN2	NDUFB3
		RCSD1	NDUFB2
		RFX4	NDUFB1
		RFX7	UQCRQ
		RHO	SLC30A8
		RILPL1	UQCRH
		RILPL2	GGPS1
		RIPOR2	SLC30A5
		ROM1	SLC30A7
		RP1L1	CERK
		RPGR	SLC30A1
		RPGRIP1	SLC30A3
		RRP7A	SLC30A2
		RSPH6A	DCN
		RTTN	KCNK4
		RUVBL2	ADAMTS2
		SALL1	GCLM
		SASS6	CHSY3
		SCAPER	INHBE
		SCLT1	FMOD
		SDCCAG8	CYP51A1
		SENP3	HLA-DPB1
		SEPTIN2	MRI1
		SEPTIN6	ETFDH
		SEPTIN6	CTSG
		SEPTIN7	IFNA8
		SHH	GPT
		SIAH2	GLA
		SIRT2	SHMT1
		SLC47A2	MASP1
		SLC9A3R1	MASP2
		SMAD2	OAT
		SMAD3	PNPO
		SMO	IFNA2
		SNAP25	SLC25A10
		SNAP29	MVK
		SNX10	CD3D
		SNX17	CRP
		SPATA7	ACADS
		SREBF1	SULT1A2
		SRGAP3	NDUFS3
		SSNA1	SLC31A1
		SSTR3	IFNA5
		SSX2IP	ACADL
		STIL	IDH3B
		STK11	SUMF1
		STK38L	SLC9A1
		STUB1	IFNAR2
		STX3	SULT2A1
		SUFU	PPIAP22
		SYNE1	PDPR
		SYNE2	ABCA9
		TAPT1	LSM3
		TAFAZZIN	SLC3A1
		WWTR1	B4GALT1
		TBC1D30	ELOVL4
		TBC1D32	B4GALT3
		TBC1D7	B4GALT2
		TBCCD1	B4GALT5
		TCHP	B4GALT4
		TCTN2	B4GALT6
		TCTN3	SULT1C2
		TEKT5	SULT1C4
		TESK1	CSPG4
		TGBFBR1	SEC13
		TGBFBR2	MAN2A1
		TGFB1	KCNK1
		TMEM107	PDP1
		TMEM138	PDP2
		TMEM17	LBR
		TMEM216	KCNK10
		TNPO1	DDC
		TOPORS	PTPN1
		TP73	PTPN6
		TPPP2	GPHN
		TPRA1	ABCA10
		TRAPPC10	CHST9
		TRAPPC3	ADAMTS3
		TRAPPC9	UBE2N
		TRIM32	ST8SIA6
		TRIP11	MOGS
		TRPV4	ST8SIA3
		TRRAP	ST8SIA2
		TSC1	NEU1
		TSC2	ABCD2
		TTBK2	SULT2B1
		TTC12	COL12A1
		TTC17	NADK
		TTC21B	CHPF
		TTC23	NAMPT
		TTC30A	PDCD1LG2
		TTC30B	ALG10B
		TTC6	CHST3
		TTK	ADI1
		TTLL1	SLC39A3
		TTLL3	STAT1
		TTLL5	SLC39A4
		TTLL6	SLC6A18
		TTLL8	MCCC1
		TUBA1A	NMNAT2
		TUBA1C	NMNAT3
		TUBA4A	NMNAT1
		TUBB2A	UGGT2
		TUBB2B	DPM2
		TUBB3	DPM1
		TUBE1	UGGT1
		TUBGCP2	NDUFA6
		TUBGCP3	PPCDC
		TUBGCP4	NDUFA4
		TUBGCP5	PDHA1
		TUBGCP6	NDUFA3
		TULP1	NDUFA1
		TULP3	ACSS2
		TXNDC15	ACSS1
		UBR5	ABCA12
		ULK4	NDUFA8
		UMOD	SRM
		USH1C	CA1
		USH1G	SMPD2
		USH2A	SLC43A2
		USP14	SLC43A1
		USP8	GALNT14
		USP9X	GOT1
		VANGL2	GALNT12
		VCP	GALNT13
		VDAC3	GALNT10
		VHL	PREB
		VPS45	SLC3A2
		VPS4A	COL1A2
		WASF3	GPAA1
		WDPCP	COL1A1
		WDR11	PPIA
		WDR44	IDO2
		WDR5	IYD
		WDR62	IDO1
		DNAAF10	PLAUR
		WHRN	CYCS
		WRAP73	PEX19
		XPNPEP3	DAD1
		YAP1	ALDH1A1
		YIF1B	SLC27A5
		ZIC2	GCNT4
		ZNF423	SMOX
			GCNT3
			SLC7A10
			SLC16A10
			PHGDH
			NDUFS5
			KERA
			PIGA
			AADAT
			AMY2A
			PIGG
			PIGH
			PIGK
			PIGM
			PIGN
			PIGO
			PIGP
			PIGQ
			PIGU
			PIGV
			PIGW
			PIGX
			THTPA
			SLC6A20
			ABCA3
			AMACR
			CYC1
			PMVK
			HADHB
			PDK2
			NDUFS4
			NDUFS6
			NDUFS7
			ABCC5
			HLA-DQA1
			HLA-DQA2
			DOLK
			MSMO1
			PLOD1
			TIMP2
			TIMP1
			GALNTL6
			PAPSS2
			DHCR7
			DOLPP1
			MUC21
			HIBADH
			KCNK3
			CANX
			CHST13
			SLC39A10
			NDUFB10
			COX8A
			GOT2
			CHST12
			ENPP7
			P4HB
			CHRNG
			TREH
			SOCS1
			SOCS3
			BMP1
			CHRND
			HYAL1
			ACSL1
			ACSL6
			ACSL4
			ACSL5
			NFS1
			DDX6
			STAB2
			HYAL2
			TLR8
			TLR9
			SLC19A2
			SLC19A3
			SLC19A1
			SLC7A8
			GBA2
			C1QC
			SLC7A5
			SLC7A2
			SLC7A3
			GLUL
			DCP1B
			DCP1A
			MANEA
			AANAT
			PDHX
			GBA3
			ARHGEF9
			COL27A1
			PCOLCE
			PDHB
			HMBS
			GNPNAT1
			NDUFV2
			NDUFV1
			PGM3
			ABCB11
			STT3A
			ACO2
			PRSS2
			ETHE1
			BHMT
			HADH
			ABCG4
			ABCG5
			ABCG8
			HMOX1
			ELOVL6
			ELOVL7
			ECI1
			MGAT3
			ELOVL2
			ELOVL3
			ELOVL1
			AMY1A
			AMY1C
			AASDHPPT
			SULT1B1
			ALAD
			ACAN
			NDUFA11
			ALG9
			MUC5B
			IFNB1
			UCP3
			ALAS1
			CGA
			MOCOS
			TECR
			SLC7A6
			FASN
			SLC7A7
			ALDH18A1
			DHCR24
			PDCD1
			CGB5
			NDUFA5
			COL9A2
			COL9A3
			HMGA1
			CHRNA4
			CHRNA1
			SLC7A1
			MAT1A
			CHRNA9
			CYP7A1
			ADH7
			ADH6
			ADH4
			DPM3
			IFNA1
			IFNA7
			IFNA6
			GLB1
			IFNA4
			SLC6A15
			DECR1
			GALNTL5
			NDUFS8
			NDUFA7
			COL14A1
			SLC25A32
			CD274
			PCOLCE2
			HSD17B12
			DDOST
			NDUFA2
			COL23A1
			SEC31A
			KCNK9
			PLOD3
			HADHA
			GCLC
			KCNK2
			XRN1
			C1GALT1
			TH
			MCEE
			COL8A2
			COL8A1
			TDO2
			MMP8
			TRAF6
			SULT1A1
			MMP9
			PDIA3
			CHST7
			ALDH6A1
			MAN1C1
			HEPH
			NDUFA9
			MTAP
			SERPINH1
			COX7A2L
			SLC40A1
			AKR1D1
			SLC7A11
			PTPRC
			SDHA
			SDHC
			SDHB
			SDHD
			PPCS
			ATP5PD
			KYAT3
			GALNT17
			PMEL
			KYAT1
			MT-ATP8
			ARSL
			ATP5MF
			B4GAT1
			ATP5F1B
			ASAH2B
			MT-CYB
			MMUT
			ATP5F1A
			IVNS1ABP
			MT-ND1
			MT-ND4L
			ATP5PB
			MT-ND2
			MT-ND5
			SC5D
			MT-ND3
			GCNT2P1
			MT-CO2
			PTGS2
			MT-CO3
			MT-CO1
			PTGS1
			COLGALT2
			COLGALT1
			ATP5MC1
			PGF
			PDPK1
			GALNT16
			PEDS1-UBE2V1
			GALNT15
			GALNT18
			VSIG2
			ATP5F1C
			ATP5PF
			ATP5ME
			ATP5PO
			ATP5MG
			ATP5F1E
			ATP5F1D
			CGB3
			AZIN2
			MT-ND6
			CTDSP2
			SYCP2
			MT-ATP6
			P3H3
			P3H2
			MT-ND4
			LOC642727
			GABRB3
			LOC131691
			PCCA
			MUC2
			MUC6
			MUC17
			COL15A1
			LOC644691
			GABRG3
			UROS
			ABCD1P5
			APOA1
			LOC650667
			COL4A6
			COL4A3
			COL4A1
			GSTO2
			COL22A1
			CMA1
			ARSH
			GNS
			GABRR2
			FH
			TLL1
			TLL2
			AUH
			LOC730412
			LOC727947
			COX7C
			HTR3C
			COL10A1
			COX5A
			COX5B
			DHFR
			LOC645947
			COL28A1
			CA14
			KYNU
			FPGS
			ARSF
			ARSB
			HEXA
			HEXB
			NEU4
			FUT8
			IDI1
			CDO1
			LOC651621
			HLA-DRB5
			KLK2
			ARSA
			ALG6
			GABRA5
			LOC644504
			FECH
			COX6C
			CSK
			LOC285407
			COL16A1
			SUCLG2
			IRF7
			PIGS
			ETFB
			CD3G
			GABRA4
			GABRA6
			GABRA3
			GABRA2
			GABRG2
			HAS2
			CA5B
			LOC731066
			COL25A1
			GMPPA
			COL5A2
			COL5A3
			LOC732162
			COL5A1
			CA6
			ALDH2
			GLRA3
			HAS3
			C1S
			UROD
			MUC3B
			ASAH2
			LOC732445
			LOC645870
			LOC648749
			COL24A1
			COL9A1
			ACMSD
			LOC652899
			PCCB
			INHBA
			INHBB
			INHBC
			GUSB
			IDH2
			IDH1
			MAN1A1
			UQCRBP1
			CD3E
			CH25H
			HAAO
			TSHB
			MTND5P10
			CTRB2
			LCT
			ACAD8
			DHFRP1
			LOC128192
			NEU3
			LCK
			KMO
			CD4
			ADAMTS14
			SEC23A
			CHRNB3
			CHRNB2
			CHRNB4
			SLC39A5
			SLC6A19
			LOC652741
			GALC
			CS
			GABRB1
			GABRB2
			CP
			ASNS
			PLG
			COL13A1
			COX7B
			HIBCH
			HMGCR
			MDH2
			SUOX
			PIGB
			PIGC
			PIGL
			SUCLG1
			PIGT
			LOC650674
			BPNT1
			LOC730924
			PDK3
			PDK4
			COL6A1
			COL6A3
			COL6A2
			SEC24B
			CYP39A1
			GABRR1
			LOC654188
			NNT
			LOC643997
			FDPS
			COL19A1
			TLR7
			CA7
			LOC651536
			C1QB
			C1QA
			UQCRHL
			MYD88
			LOC650883
			INHA
			PEX3
			MPI
			LOC651820
			CGB8
			MTHFR
			CHRNA5
			CHRNA6
			CHRNA7
			CHRNA2
			CHRNA3
			LOC643554
			IDH3A
			LOC646675
			LOC646677
			IDH3G
			FSHB
			LOC283398
			GLRB
			SULT1A4
			BCKDHB
			LDHA
			LDHB
			USP18
			SLC6A14
