# Supplementary material for: CilioGenics: an integrated method and database for predicting novel ciliary genes
Source: Nucleic Acids Res. 2024 Jul 11;52(14):8127–45. doi: 10.1093/nar/gkae554 (PMC11317154; doi:10.1093/nar/gkae554)
Supplement: gkae554_Supplemental_Files [file gkae554_supplemental_files.zip › Table_S6_TF.xlsx]

## Sheet: Table_S6
Six cilia-related transcription factors (TF), including RFX2, RFX3, MYB, GLIS3, and JAZF1 and FOXJ1
Gene_name	Ciliary Gene	Ciliary TF interactions
A1CF	Unknown	YES
ABCA13	Unknown	YES
ABCC1	Unknown	YES
ABCC5	Unknown	YES
ABCF2	Unknown	YES
ABCG2	Unknown	YES
ABHD17B	Unknown	YES
ABLIM1	YES	YES
ACADSB	Unknown	YES
ACSL4	Unknown	YES
ACSM3	Unknown	YES
ACTN2	Unknown	YES
ACTR3	Unknown	YES
ACVR1	Unknown	YES
ADAM9	Unknown	YES
ADAMTS12	Unknown	YES
ADD3	Unknown	YES
ADGB	Unknown	YES
ADGRA3	Unknown	YES
ADGRF1	Unknown	YES
ADGRF5	Unknown	YES
ADGRL2	Unknown	YES
ADGRV1	YES	YES
ADH5	Unknown	YES
ADK	Unknown	YES
AFG1L	Unknown	YES
AGAP6	Unknown	YES
AGBL2	Unknown	YES
AGBL3	Unknown	YES
AGBL4	Unknown	YES
AGFG2	Unknown	YES
AHI1	YES	YES
AHSA1	Unknown	YES
AK7	YES	YES
AK8	YES	YES
AK9	Unknown	YES
AKAP6	Unknown	YES
AKAP9	Unknown	YES
AKAP13	Unknown	YES
ALDH1A1	Unknown	YES
ALMS1	YES	YES
AMFR	Unknown	YES
AMY2B	Unknown	YES
ANGPTL5	Unknown	YES
ANK3	Unknown	YES
ANKAR	Unknown	YES
ANKEF1	Unknown	YES
ANKFN1	Unknown	YES
ANKMY1	Unknown	YES
ANKRA2	Unknown	YES
ANKRD12	Unknown	YES
ANKRD42	Unknown	YES
ANKRD44	Unknown	YES
ANKRD45	Unknown	YES
ANKRD66	Unknown	YES
ANKUB1	Unknown	YES
ANO3	Unknown	YES
ANO6	Unknown	YES
ANXA2	Unknown	YES
AOPEP	Unknown	YES
AP2A2	Unknown	YES
APBB2	Unknown	YES
APOB	Unknown	YES
APOLD1	Unknown	YES
APOO	Unknown	YES
APP	Unknown	YES
ARAP1	Unknown	YES
ARAP2	Unknown	YES
ARF4	YES	YES
ARFGEF2	Unknown	YES
ARFGEF3	Unknown	YES
ARHGAP10	Unknown	YES
ARHGAP18	Unknown	YES
ARHGAP24	Unknown	YES
ARHGAP26	Unknown	YES
ARHGAP29	Unknown	YES
ARHGAP31	Unknown	YES
ARHGAP32	Unknown	YES
ARHGAP39	Unknown	YES
ARHGAP42	Unknown	YES
ARHGAP44	Unknown	YES
ARHGEF3	Unknown	YES
ARHGEF7	Unknown	YES
ARHGEF28	Unknown	YES
ARHGEF33	Unknown	YES
ARHGEF38	Unknown	YES
ARID5B	Unknown	YES
ARL2BP	YES	YES
ARL6	YES	YES
ARL6IP1	Unknown	YES
ARL9	Unknown	YES
ARL13B	YES	YES
ARL15	Unknown	YES
ARMC2	YES	YES
ARMC3	Unknown	YES
ARMC9	YES	YES
ARMH1	Unknown	YES
ARNT	Unknown	YES
ARPC2	Unknown	YES
ARRDC3	Unknown	YES
ASAH1	Unknown	YES
ASAP2	Unknown	YES
ASAP3	Unknown	YES
ASB5	Unknown	YES
ASB14	Unknown	YES
ASIC3	Unknown	YES
ASPG	Unknown	YES
ASPH	Unknown	YES
ATAD2B	Unknown	YES
ATF7IP2	Unknown	YES
ATP2A2	Unknown	YES
ATP5F1B	Unknown	YES
ATP6V1B2	Unknown	YES
ATP10A	Unknown	YES
ATP10D	Unknown	YES
ATP11A	Unknown	YES
ATR	Unknown	YES
ATXN1	Unknown	YES
ATXN2	Unknown	YES
ATXN7L1	Unknown	YES
AUTS2	Unknown	YES
AVL9	Unknown	YES
AVPR1A	Unknown	YES
AXDND1	Unknown	YES
AZI2	Unknown	YES
B3GNT4	Unknown	YES
B4GALNT3	Unknown	YES
B4GALT5	Unknown	YES
BACE2	Unknown	YES
BAIAP2L1	Unknown	YES
BARHL2	Unknown	YES
BASP1	Unknown	YES
BAZ2B	Unknown	YES
BBOF1	YES	YES
BBS4	YES	YES
BBS7	YES	YES
BBS9	YES	YES
BBX	Unknown	YES
BCAS3	Unknown	YES
BCKDHB	Unknown	YES
BCR	Unknown	YES
BEND7	Unknown	YES
BFSP1	Unknown	YES
BICC1	Unknown	YES
BIRC6	Unknown	YES
BLVRA	Unknown	YES
BMPER	Unknown	YES
BRCC3	Unknown	YES
BRD2	Unknown	YES
BTBD3	Unknown	YES
BTBD9	Unknown	YES
BTBD16	Unknown	YES
BTRC	Unknown	YES
C1orf87	Unknown	YES
C1orf116	Unknown	YES
C1orf158	Unknown	YES
C2CD3	YES	YES
C2CD5	Unknown	YES
C2orf73	Unknown	YES
C3	Unknown	YES
C4orf47	Unknown	YES
C5orf49	Unknown	YES
C6orf58	Unknown	YES
C6orf118	Unknown	YES
C7orf57	Unknown	YES
C8orf34	Unknown	YES
C8orf74	Unknown	YES
C9orf116	Unknown	YES
C9orf135	Unknown	YES
C10orf67	Unknown	YES
C11orf1	Unknown	YES
C11orf49	Unknown	YES
C11orf65	Unknown	YES
C11orf97	Unknown	YES
C18orf21	Unknown	YES
C20orf96	Unknown	YES
C21orf58	Unknown	YES
CAB39	Unknown	YES
CABCOCO1	Unknown	YES
CABP5	Unknown	YES
CACNA1D	Unknown	YES
CACNA1E	Unknown	YES
CACNB2	Unknown	YES
CADM1	Unknown	YES
CADPS2	Unknown	YES
CALN1	Unknown	YES
CAMK1D	Unknown	YES
CAMK4	Unknown	YES
CAMKMT	Unknown	YES
CAPN6	Unknown	YES
CAPN8	Unknown	YES
CAPSL	Unknown	YES
CAPZA1	Unknown	YES
CARF	Unknown	YES
CASP8	Unknown	YES
CATIP	YES	YES
CAV1	YES	YES
CAVIN2	Unknown	YES
CC2D2A	YES	YES
CCDC13	YES	YES
CCDC14	Unknown	YES
CCDC15	Unknown	YES
CCDC18	Unknown	YES
CCDC30	Unknown	YES
CCDC33	Unknown	YES
CCDC39	YES	YES
CCDC40	YES	YES
CCDC42	Unknown	YES
CCDC57	Unknown	YES
CCDC60	Unknown	YES
CCDC65	YES	YES
CCDC66	YES	YES
CCDC78	YES	YES
CCDC81	Unknown	YES
CCDC83	Unknown	YES
CCDC88C	Unknown	YES
CCDC89	Unknown	YES
CCDC90B	Unknown	YES
CCDC91	Unknown	YES
CCDC92	Unknown	YES
CCDC96	Unknown	YES
CCDC103	YES	YES
CCDC105	Unknown	YES
CCDC113	Unknown	YES
CCDC138	Unknown	YES
CCDC146	Unknown	YES
CCDC148	Unknown	YES
CCDC150	Unknown	YES
CCDC152	Unknown	YES
CCDC158	Unknown	YES
CCDC162P	Unknown	YES
CCDC170	Unknown	YES
CCDC171	Unknown	YES
CCDC173	Unknown	YES
CCDC175	Unknown	YES
CCDC180	Unknown	YES
CCDC181	YES	YES
CCDC186	Unknown	YES
CCDC191	Unknown	YES
CCNA1	Unknown	YES
CCNO	YES	YES
CCP110	YES	YES
CCR7	Unknown	YES
CCSER1	Unknown	YES
CD9	Unknown	YES
CD44	Unknown	YES
CD177	Unknown	YES
CDC5L	Unknown	YES
CDC14A	YES	YES
CDC20B	YES	YES
CDH13	Unknown	YES
CDH18	Unknown	YES
CDHR3	Unknown	YES
CDHR4	Unknown	YES
CDK6	Unknown	YES
CDK7	Unknown	YES
CDKL1	Unknown	YES
CDKL3	Unknown	YES
CDKL4	Unknown	YES
CDO1	Unknown	YES
CELF2	Unknown	YES
CENPJ	YES	YES
CEP19	YES	YES
CEP43	Unknown	YES
CEP44	Unknown	YES
CEP70	Unknown	YES
CEP78	YES	YES
CEP83	YES	YES
CEP89	YES	YES
CEP97	YES	YES
CEP112	Unknown	YES
CEP120	YES	YES
CEP126	Unknown	YES
CEP128	YES	YES
CEP135	YES	YES
CEP152	Unknown	YES
CEP162	YES	YES
CEP290	YES	YES
CERKL	Unknown	YES
CERS3	Unknown	YES
CERS6	Unknown	YES
CES1	Unknown	YES
CETN2	YES	YES
CFAP20	Unknown	YES
CFAP20DC	Unknown	YES
CFAP43	YES	YES
CFAP44	Unknown	YES
CFAP45	Unknown	YES
CFAP46	Unknown	YES
CFAP47	YES	YES
CFAP52	YES	YES
CFAP53	YES	YES
CFAP54	YES	YES
CFAP57	YES	YES
CFAP58	YES	YES
CFAP61	Unknown	YES
CFAP65	YES	YES
CFAP69	YES	YES
CFAP70	YES	YES
CFAP73	Unknown	YES
CFAP74	Unknown	YES
CFAP77	Unknown	YES
CFAP91	Unknown	YES
CFAP97D1	Unknown	YES
CFAP99	Unknown	YES
CFAP100	YES	YES
CFAP126	YES	YES
CFAP157	YES	YES
CFAP161	YES	YES
CFAP206	Unknown	YES
CFAP221	YES	YES
CFAP251	YES	YES
CFAP298	YES	YES
CFAP299	Unknown	YES
CFAP300	YES	YES
CFD	Unknown	YES
CFI	Unknown	YES
CGB8	Unknown	YES
CHKA	Unknown	YES
CHMP4B	YES	YES
CHORDC1	Unknown	YES
CHSY1	Unknown	YES
CIBAR1	YES	YES
CIBAR2	YES	YES
CIT	Unknown	YES
CLASP2	Unknown	YES
CLDN7	Unknown	YES
CLDN18	Unknown	YES
CLEC4M	Unknown	YES
CLEC9A	Unknown	YES
CLEC16A	Unknown	YES
CLHC1	Unknown	YES
CLIC5	Unknown	YES
CLIP1	Unknown	YES
CLRN1	YES	YES
CNGA3	Unknown	YES
CNNM2	Unknown	YES
CNOT10	Unknown	YES
CNTLN	Unknown	YES
CNTRL	Unknown	YES
COL11A2	Unknown	YES
COLCA2	Unknown	YES
COLQ	Unknown	YES
COMMD1	Unknown	YES
COMMD3	Unknown	YES
COQ2	Unknown	YES
COQ4	Unknown	YES
COQ8B	Unknown	YES
CP	Unknown	YES
CPB1	Unknown	YES
CPEB4	Unknown	YES
CPLANE1	YES	YES
CRACDL	Unknown	YES
CRACR2A	Unknown	YES
CREBRF	Unknown	YES
CRIM1	Unknown	YES
CRIP1	Unknown	YES
CRMP1	Unknown	YES
CROCC	YES	YES
CROCC2	Unknown	YES
CRYBB3	Unknown	YES
CSDE1	Unknown	YES
CSF2RA	Unknown	YES
CSNK1G1	Unknown	YES
CSPP1	YES	YES
CTNNA1	Unknown	YES
CTNNA3	Unknown	YES
CTNND1	Unknown	YES
CTNND2	Unknown	YES
CTSB	Unknown	YES
CTTN	Unknown	YES
CUX1	Unknown	YES
CWC27	Unknown	YES
CWF19L2	Unknown	YES
CXorf58	Unknown	YES
CYB5D1	Unknown	YES
CYP2J2	Unknown	YES
CYP27A1	Unknown	YES
CYP39A1	Unknown	YES
CYP51A1	Unknown	YES
DAB1	Unknown	YES
DAD1	Unknown	YES
DAPK1	Unknown	YES
DAW1	YES	YES
DBH	Unknown	YES
DCAF6	Unknown	YES
DCUN1D4	Unknown	YES
DDHD1	Unknown	YES
DDX5	Unknown	YES
DDX39B	Unknown	YES
DENND1A	Unknown	YES
DENND1B	Unknown	YES
DENND2A	Unknown	YES
DENND2B	Unknown	YES
DENND3	Unknown	YES
DENND5A	Unknown	YES
DENND6B	Unknown	YES
DEUP1	Unknown	YES
DHX29	Unknown	YES
DIAPH1	YES	YES
DIAPH2	Unknown	YES
DIP2B	Unknown	YES
DIS3L2	Unknown	YES
DISC1	YES	YES
DIXDC1	Unknown	YES
DLC1	Unknown	YES
DLEC1	YES	YES
DLGAP1	Unknown	YES
DLGAP2	Unknown	YES
DMXL2	Unknown	YES
DNAAF1	YES	YES
DNAAF2	YES	YES
DNAAF4	YES	YES
DNAAF6	YES	YES
DNAAF11	YES	YES
DNAH1	YES	YES
DNAH2	YES	YES
DNAH3	Unknown	YES
DNAH5	YES	YES
DNAH6	YES	YES
DNAH7	YES	YES
DNAH8	Unknown	YES
DNAH9	YES	YES
DNAH10	YES	YES
DNAH11	YES	YES
DNAH12	Unknown	YES
DNAH17	YES	YES
DNAI1	YES	YES
DNAI3	YES	YES
DNAI4	YES	YES
DNAI7	Unknown	YES
DNAJB13	YES	YES
DNAJC1	Unknown	YES
DNAJC15	Unknown	YES
DNAL1	YES	YES
DNALI1	YES	YES
DNASE1L3	Unknown	YES
DNMBP	YES	YES
DOCK5	Unknown	YES
DOCK9	Unknown	YES
DOP1A	Unknown	YES
DPF1	Unknown	YES
DPY19L2	Unknown	YES
DPYD	Unknown	YES
DRAM1	Unknown	YES
DRC1	YES	YES
DRC3	YES	YES
DRC7	YES	YES
DSCAML1	Unknown	YES
DSG2	Unknown	YES
DTHD1	Unknown	YES
DTNA	Unknown	YES
DUSP1	Unknown	YES
DUSP22	Unknown	YES
DUSP23	Unknown	YES
DUSP29	Unknown	YES
DYDC1	Unknown	YES
DYDC2	Unknown	YES
DYNC2H1	YES	YES
DYNC2I1	YES	YES
DYNC2I2	YES	YES
DYNC2LI1	YES	YES
DYNLT2B	YES	YES
DYNLT5	Unknown	YES
DYRK1A	Unknown	YES
DZANK1	YES	YES
DZIP1	YES	YES
DZIP1L	YES	YES
DZIP3	Unknown	YES
E2F5	Unknown	YES
E2F7	Unknown	YES
EAPP	Unknown	YES
ECEL1	Unknown	YES
ECHDC2	Unknown	YES
ECT2L	Unknown	YES
EEF1A1	Unknown	YES
EEF1B2	Unknown	YES
EEF2	Unknown	YES
EFCAB1	Unknown	YES
EFCAB2	Unknown	YES
EFCAB6	Unknown	YES
EFCAB7	YES	YES
EFCAB11	Unknown	YES
EFCAB12	Unknown	YES
EFHB	Unknown	YES
EFHC1	YES	YES
EFHC2	Unknown	YES
EFR3B	Unknown	YES
EIF4G3	Unknown	YES
ELMOD1	Unknown	YES
ELMOD2	Unknown	YES
EML1	Unknown	YES
EML4	Unknown	YES
EML5	Unknown	YES
EML6	Unknown	YES
ENKD1	Unknown	YES
ENKUR	YES	YES
ENO4	Unknown	YES
ENOX1	Unknown	YES
ENPP2	Unknown	YES
ENPP3	Unknown	YES
EPAS1	Unknown	YES
EPB41L3	Unknown	YES
EPB41L4A	Unknown	YES
EPC1	Unknown	YES
EPS8	Unknown	YES
EPSTI1	Unknown	YES
ERBB4	Unknown	YES
ERGIC1	Unknown	YES
ERICH2	Unknown	YES
ERICH3	Unknown	YES
ERN2	Unknown	YES
ERRFI1	Unknown	YES
ESRP1	Unknown	YES
EVA1C	Unknown	YES
EVI5	Unknown	YES
EVL	Unknown	YES
EXOC4	YES	YES
EXOC6B	YES	YES
EYA1	Unknown	YES
EYA2	Unknown	YES
EYA4	Unknown	YES
FABP2	Unknown	YES
FABP5	Unknown	YES
FAF1	Unknown	YES
FAIM	Unknown	YES
FAM3C	Unknown	YES
FAM13A	Unknown	YES
FAM13B	Unknown	YES
FAM81B	Unknown	YES
FAM83F	Unknown	YES
FAM102B	Unknown	YES
FAM149A	Unknown	YES
FAM161A	YES	YES
FAM166B	Unknown	YES
FAM169A	Unknown	YES
FAM171A1	Unknown	YES
FAM172A	Unknown	YES
FAM183A	Unknown	YES
FAM184A	Unknown	YES
FAM189A2	Unknown	YES
FAM214A	Unknown	YES
FAM216B	Unknown	YES
FAM221A	Unknown	YES
FAM227A	Unknown	YES
FAM227B	Unknown	YES
FAM228B	Unknown	YES
FANCI	Unknown	YES
FANK1	YES	YES
FAR2	Unknown	YES
FARP1	Unknown	YES
FARS2	Unknown	YES
FBXL2	Unknown	YES
FBXL13	Unknown	YES
FBXL17	Unknown	YES
FBXO15	Unknown	YES
FBXO16	Unknown	YES
FBXO36	Unknown	YES
FBXW7	Unknown	YES
FBXW11	Unknown	YES
FCHO2	Unknown	YES
FEM1C	Unknown	YES
FGF14	Unknown	YES
FGFBP2	Unknown	YES
FGFR2	Unknown	YES
FGGY	Unknown	YES
FHAD1	Unknown	YES
FIP1L1	Unknown	YES
FKBP5	Unknown	YES
FLACC1	Unknown	YES
FLOT2	Unknown	YES
FLRT2	Unknown	YES
FLVCR2	Unknown	YES
FMNL2	Unknown	YES
FNBP1	Unknown	YES
FNDC3B	Unknown	YES
FOXP1	Unknown	YES
FOXP2	Unknown	YES
FRK	Unknown	YES
FRMD4A	Unknown	YES
FRMD4B	Unknown	YES
FRMPD2	Unknown	YES
FRMPD3	Unknown	YES
FRMPD4	Unknown	YES
FRS2	Unknown	YES
FRY	Unknown	YES
FSD1L	Unknown	YES
FSIP1	Unknown	YES
FTH1	Unknown	YES
FTO	Unknown	YES
FUT9	Unknown	YES
GAB4	Unknown	YES
GABARAP	Unknown	YES
GALK2	Unknown	YES
GALNT12	Unknown	YES
GAREM1	Unknown	YES
GARS1	Unknown	YES
GAS2L2	YES	YES
GATD3A	Unknown	YES
GBP6	Unknown	YES
GCLC	Unknown	YES
GCLM	Unknown	YES
GHITM	Unknown	YES
GIPC2	Unknown	YES
GLB1L2	Unknown	YES
GLIS3	Unknown	YES
GLS	Unknown	YES
GLUL	Unknown	YES
GMDS	Unknown	YES
GMNC	YES	YES
GNA14	Unknown	YES
GNAS	Unknown	YES
GNPDA1	Unknown	YES
GNPTAB	Unknown	YES
GOLGA4	Unknown	YES
GOLM2	Unknown	YES
GOLPH3L	Unknown	YES
GPAT3	Unknown	YES
GPATCH2	Unknown	YES
GPCPD1	Unknown	YES
GPD2	Unknown	YES
GPHN	Unknown	YES
GPLD1	Unknown	YES
GPR155	Unknown	YES
GPRC5A	Unknown	YES
GRAMD2A	Unknown	YES
GRHL2	Unknown	YES
GRHL3	Unknown	YES
GRID2IP	Unknown	YES
GRIN2A	Unknown	YES
GRIN2B	Unknown	YES
GSAP	Unknown	YES
GSK3B	YES	YES
GSPT1	Unknown	YES
GSTCD	Unknown	YES
GTPBP10	Unknown	YES
GUCY1A2	Unknown	YES
GYG1	Unknown	YES
HCN1	Unknown	YES
HDAC9	Unknown	YES
HDAC10	Unknown	YES
HELLS	Unknown	YES
HENMT1	Unknown	YES
HHAT	Unknown	YES
HHIPL1	Unknown	YES
HINT1	Unknown	YES
HIP1	Unknown	YES
HIPK1	Unknown	YES
HMGN3	Unknown	YES
HNF4G	Unknown	YES
HNRNPH3	Unknown	YES
HOATZ	Unknown	YES
HOOK3	Unknown	YES
HS2ST1	Unknown	YES
HSBP1	Unknown	YES
HSP90B1	Unknown	YES
HSPA4L	Unknown	YES
HSPA12A	Unknown	YES
HSPB11	YES	YES
HSPH1	Unknown	YES
HTR4	Unknown	YES
HYDIN	YES	YES
HYI	Unknown	YES
HYLS1	YES	YES
IBTK	Unknown	YES
ICE2	Unknown	YES
IFFO2	Unknown	YES
IFT27	YES	YES
IFT43	YES	YES
IFT57	YES	YES
IFT74	YES	YES
IFT80	YES	YES
IFT81	YES	YES
IFT88	YES	YES
IFT122	YES	YES
IFT140	YES	YES
IFT172	YES	YES
IFTAP	YES	YES
IGF1R	YES	YES
IGF2BP2	Unknown	YES
IGSF11	Unknown	YES
IKZF2	Unknown	YES
IKZF4	Unknown	YES
IL1RAPL2	Unknown	YES
IL12B	Unknown	YES
INSIG2	Unknown	YES
INTU	YES	YES
IPCEF1	Unknown	YES
IQCA1	Unknown	YES
IQCE	YES	YES
IQCG	YES	YES
IQCH	Unknown	YES
IQCK	Unknown	YES
IQGAP1	Unknown	YES
IQUB	Unknown	YES
ITGAE	Unknown	YES
ITGB3BP	Unknown	YES
ITGB8	Unknown	YES
ITPR2	Unknown	YES
ITPRID2	Unknown	YES
ITSN2	Unknown	YES
JAG2	Unknown	YES
JAK1	Unknown	YES
JAZF1	YES	YES
JHY	YES	YES
JPH1	Unknown	YES
KALRN	Unknown	YES
KANSL1	Unknown	YES
KAT2B	Unknown	YES
KAT8	Unknown	YES
KATNAL2	YES	YES
KATNIP	YES	YES
KCNC1	Unknown	YES
KCNC2	Unknown	YES
KCNC4	Unknown	YES
KCNG3	Unknown	YES
KCNH6	Unknown	YES
KCNIP1	Unknown	YES
KCNJ1	Unknown	YES
KCNRG	Unknown	YES
KCNT2	Unknown	YES
KCTD8	Unknown	YES
KDM4C	Unknown	YES
KDM7A	Unknown	YES
KHDRBS2	Unknown	YES
KHDRBS3	Unknown	YES
KIAA0825	Unknown	YES
KIAA0895	Unknown	YES
KIAA1549L	Unknown	YES
KIAA1958	Unknown	YES
KIAA2012	Unknown	YES
KIF3A	YES	YES
KIF6	YES	YES
KIF9	Unknown	YES
KIF14	YES	YES
KIF17	YES	YES
KIF19	YES	YES
KIF21A	Unknown	YES
KIF24	YES	YES
KIF27	YES	YES
KIFAP3	Unknown	YES
KIZ	YES	YES
KLF12	Unknown	YES
KLHDC10	Unknown	YES
KLHL24	Unknown	YES
KLHL32	Unknown	YES
KLHL42	Unknown	YES
KMT2A	Unknown	YES
KMT2E	Unknown	YES
KNDC1	Unknown	YES
KNL1	Unknown	YES
KPNA3	Unknown	YES
KRT20	Unknown	YES
LARP1B	Unknown	YES
LAYN	Unknown	YES
LCA5	YES	YES
LCA5L	Unknown	YES
LCLAT1	Unknown	YES
LDHB	Unknown	YES
LDLRAD1	Unknown	YES
LDLRAD4	Unknown	YES
LEKR1	Unknown	YES
LETM2	Unknown	YES
LGALSL	Unknown	YES
LGMN	Unknown	YES
LGR4	Unknown	YES
LIMCH1	Unknown	YES
LKAAEAR1	Unknown	YES
LMBR1	Unknown	YES
LMLN	Unknown	YES
LMNTD1	Unknown	YES
LMO7	Unknown	YES
LMTK2	Unknown	YES
LMX1A	Unknown	YES
LNX1	Unknown	YES
LPIN1	Unknown	YES
LPP	Unknown	YES
LRBA	YES	YES
LRGUK	Unknown	YES
LRIG1	Unknown	YES
LRIT1	Unknown	YES
LRP1B	Unknown	YES
LRP2BP	Unknown	YES
LRRC1	Unknown	YES
LRRC9	Unknown	YES
LRRC10B	Unknown	YES
LRRC27	Unknown	YES
LRRC34	YES	YES
LRRC36	Unknown	YES
LRRC43	Unknown	YES
LRRC46	Unknown	YES
LRRC49	Unknown	YES
LRRC71	Unknown	YES
LRRC74B	Unknown	YES
LRRIQ1	Unknown	YES
LRRIQ3	Unknown	YES
LRRIQ4	Unknown	YES
LRTOMT	Unknown	YES
LTA4H	Unknown	YES
LTBP1	Unknown	YES
LTBP2	Unknown	YES
LYST	Unknown	YES
LZTFL1	YES	YES
MACF1	YES	YES
MACROD2	Unknown	YES
MAGI1	Unknown	YES
MAGI3	Unknown	YES
MAK	YES	YES
MAMDC2	Unknown	YES
MAML3	Unknown	YES
MAN1A1	Unknown	YES
MAN1C1	Unknown	YES
MANBA	Unknown	YES
MAP3K13	Unknown	YES
MAP3K19	Unknown	YES
MAP4K3	Unknown	YES
MAP4K5	Unknown	YES
MAP7	Unknown	YES
MAP9	Unknown	YES
MAPK10	Unknown	YES
MAPK14	Unknown	YES
MAPK15	YES	YES
MAPKAPK3	Unknown	YES
MARCHF1	Unknown	YES
MARK1	Unknown	YES
MARK2	Unknown	YES
MASP1	Unknown	YES
MB21D2	Unknown	YES
MBNL1	Unknown	YES
MBNL3	Unknown	YES
MBOAT1	Unknown	YES
MCHR1	YES	YES
MCIDAS	YES	YES
MCTP1	Unknown	YES
MCTP2	Unknown	YES
MCU	Unknown	YES
MDGA2	Unknown	YES
MDH1B	Unknown	YES
MDM1	YES	YES
MECOM	Unknown	YES
MED6	Unknown	YES
MED12L	Unknown	YES
MED13L	Unknown	YES
MED23	Unknown	YES
MEF2A	Unknown	YES
MEOX2	Unknown	YES
MET	Unknown	YES
METTL15P1	Unknown	YES
MFAP4	Unknown	YES
MGST3	Unknown	YES
MICU1	Unknown	YES
MID2	Unknown	YES
MINDY4	Unknown	YES
MIPEP	Unknown	YES
MIPOL1	Unknown	YES
MITF	Unknown	YES
MLF1	YES	YES
MLLT3	Unknown	YES
MLLT10	Unknown	YES
MNAT1	Unknown	YES
MNS1	YES	YES
MOB1B	Unknown	YES
MOB3B	Unknown	YES
MOK	YES	YES
MORN2	Unknown	YES
MORN3	Unknown	YES
MORN5	YES	YES
MPEG1	Unknown	YES
MPHOSPH9	YES	YES
MPRIP	Unknown	YES
MPZL3	Unknown	YES
MRPL19	Unknown	YES
MRPL38	Unknown	YES
MRPS6	Unknown	YES
MRPS9	Unknown	YES
MRPS24	Unknown	YES
MSH2	Unknown	YES
MSI2	Unknown	YES
MSN	Unknown	YES
MSRB2	Unknown	YES
MTHFSD	Unknown	YES
MTM1	Unknown	YES
MTMR7	Unknown	YES
MTRF1	Unknown	YES
MVB12B	Unknown	YES
MYB	YES	YES
MYCBP	Unknown	YES
MYCBPAP	Unknown	YES
MYEF2	Unknown	YES
MYL6	Unknown	YES
MYLK	Unknown	YES
MYLK3	Unknown	YES
MYO1B	Unknown	YES
MYO1D	Unknown	YES
MYO1H	Unknown	YES
MYO5C	Unknown	YES
MYO6	Unknown	YES
MYO9A	Unknown	YES
MYOF	Unknown	YES
MYRIP	Unknown	YES
N4BP2L2	Unknown	YES
NAALADL2	Unknown	YES
NANOS3	Unknown	YES
NASP	Unknown	YES
NAV2	Unknown	YES
NAV3	Unknown	YES
NBAS	Unknown	YES
NBEA	Unknown	YES
NBEAL1	Unknown	YES
NCALD	Unknown	YES
NCKAP5	Unknown	YES
NCOA2	Unknown	YES
NCS1	Unknown	YES
NDUFS7	Unknown	YES
NEBL	Unknown	YES
NEDD4L	Unknown	YES
NEDD9	YES	YES
NEGR1	Unknown	YES
NEK3	YES	YES
NEK5	Unknown	YES
NEK8	YES	YES
NEK10	YES	YES
NEK11	Unknown	YES
NELL1	Unknown	YES
NELL2	Unknown	YES
NETO2	Unknown	YES
NF1	Unknown	YES
NFIA	Unknown	YES
NFKBIA	Unknown	YES
NHSL1	Unknown	YES
NID2	Unknown	YES
NIPA2	Unknown	YES
NIPAL2	Unknown	YES
NIPSNAP1	Unknown	YES
NLGN3	Unknown	YES
NME5	YES	YES
NME7	YES	YES
NME9	Unknown	YES
NMNAT2	Unknown	YES
NOC2L	Unknown	YES
NOP10	Unknown	YES
NOS1AP	Unknown	YES
NOTCH2	Unknown	YES
NOTUM	Unknown	YES
NOVA1	Unknown	YES
NOXRED1	Unknown	YES
NPHP1	YES	YES
NPHP4	YES	YES
NPNT	Unknown	YES
NRG1	Unknown	YES
NRG4	Unknown	YES
NRP1	Unknown	YES
NSUN7	Unknown	YES
NT5C2	Unknown	YES
NT5DC1	Unknown	YES
NUBPL	Unknown	YES
NUP62CL	Unknown	YES
NUP210	Unknown	YES
ODAD1	YES	YES
ODAD2	YES	YES
ODAD3	YES	YES
ODAD4	YES	YES
ODF2	YES	YES
ODF2L	Unknown	YES
ODF3B	Unknown	YES
OGDHL	Unknown	YES
OMA1	Unknown	YES
OPN4	Unknown	YES
OSBP2	Unknown	YES
OSBPL3	Unknown	YES
OSBPL9	Unknown	YES
OSCP1	Unknown	YES
OTUD3	Unknown	YES
PABPC1	Unknown	YES
PACRG	YES	YES
PALD1	Unknown	YES
PAM	Unknown	YES
PAQR3	Unknown	YES
PAQR5	Unknown	YES
PARD3B	Unknown	YES
PARG	Unknown	YES
PARM1	Unknown	YES
PARP6	Unknown	YES
PAWR	Unknown	YES
PAX8	Unknown	YES
PBX4	Unknown	YES
PCDHB16	Unknown	YES
PCDHGA5	Unknown	YES
PCLO	Unknown	YES
PCM1	YES	YES
PCNX2	Unknown	YES
PCNX4	Unknown	YES
PCSK2	Unknown	YES
PCSK6	Unknown	YES
PDCL2	Unknown	YES
PDE3A	Unknown	YES
PDE3B	Unknown	YES
PDE4B	Unknown	YES
PDE4D	Unknown	YES
PDE7A	Unknown	YES
PDE8A	Unknown	YES
PDE9A	Unknown	YES
PDLIM2	Unknown	YES
PDSS2	Unknown	YES
PDXK	Unknown	YES
PEAK1	Unknown	YES
PELI1	Unknown	YES
PEX3	Unknown	YES
PEX7	Unknown	YES
PFKFB2	Unknown	YES
PFKFB3	Unknown	YES
PGM1	Unknown	YES
PHACTR1	Unknown	YES
PHF21A	Unknown	YES
PHKB	Unknown	YES
PHLDB2	Unknown	YES
PHLPP1	Unknown	YES
PHTF1	Unknown	YES
PIAS2	Unknown	YES
PIAS4	Unknown	YES
PIBF1	YES	YES
PICALM	Unknown	YES
PIGG	Unknown	YES
PIH1D2	Unknown	YES
PIK3C2G	Unknown	YES
PIK3CB	Unknown	YES
PIK3CG	Unknown	YES
PIP5K1B	Unknown	YES
PITPNC1	Unknown	YES
PKHD1L1	Unknown	YES
PKIA	Unknown	YES
PKP2	Unknown	YES
PKP4	Unknown	YES
PLA2G4A	Unknown	YES
PLCB4	Unknown	YES
PLCH1	Unknown	YES
PLCXD2	Unknown	YES
PLD5	Unknown	YES
PLEKHA5	Unknown	YES
PLEKHS1	Unknown	YES
PLPP1	Unknown	YES
PLS1	Unknown	YES
PLSCR1	Unknown	YES
PLXNA2	Unknown	YES
PLXNC1	Unknown	YES
PNISR	Unknown	YES
PNKP	Unknown	YES
POGLUT3	Unknown	YES
POLD3	Unknown	YES
POLH	Unknown	YES
POLR1G	Unknown	YES
POLR3B	Unknown	YES
PPARD	Unknown	YES
PPDPF	Unknown	YES
PPIL6	Unknown	YES
PPM1E	Unknown	YES
PPME1	Unknown	YES
PPP1R7	Unknown	YES
PPP1R9A	Unknown	YES
PPP1R12A	Unknown	YES
PPP1R12B	Unknown	YES
PPP1R15B	Unknown	YES
PPP1R36	Unknown	YES
PPP1R42	YES	YES
PPP2R3A	Unknown	YES
PPP2R5A	Unknown	YES
PPP2R5E	Unknown	YES
PPP3CA	Unknown	YES
PPP4R4	Unknown	YES
PRDM5	Unknown	YES
PRDX6	Unknown	YES
PREX2	Unknown	YES
PRG3	Unknown	YES
PRICKLE3	YES	YES
PRKAR2B	Unknown	YES
PRKCA	Unknown	YES
PRKCQ	Unknown	YES
PRKCSH	Unknown	YES
PRKY	Unknown	YES
PRMT3	Unknown	YES
PROM1	YES	YES
PROSER2	Unknown	YES
PRPF4B	Unknown	YES
PRPS1	Unknown	YES
PRTFDC1	Unknown	YES
PRXL2A	Unknown	YES
PSD3	Unknown	YES
PSEN1	Unknown	YES
PSIP1	Unknown	YES
PSMB4	Unknown	YES
PSMB5	Unknown	YES
PSMC5	Unknown	YES
PSMD12	Unknown	YES
PSTPIP2	Unknown	YES
PTGER4	YES	YES
PTK2	YES	YES
PTMA	Unknown	YES
PTPDC1	YES	YES
PTPN1	Unknown	YES
PTPN3	Unknown	YES
PTPN4	Unknown	YES
PTPN9	Unknown	YES
PTPN12	Unknown	YES
PTPN13	Unknown	YES
PTPRG	Unknown	YES
PTPRK	Unknown	YES
PTPRS	Unknown	YES
PWWP2A	Unknown	YES
PYROXD2	Unknown	YES
PYY	Unknown	YES
QKI	Unknown	YES
RAB5C	Unknown	YES
RAB31	Unknown	YES
RAB36	Unknown	YES
RABGAP1L	Unknown	YES
RABL2B	YES	YES
RAD21	Unknown	YES
RAD51B	Unknown	YES
RALGPS2	Unknown	YES
RAP1GAP2	Unknown	YES
RAPGEF2	Unknown	YES
RARB	Unknown	YES
RASA2	Unknown	YES
RASAL2	Unknown	YES
RASSF1	Unknown	YES
RASSF3	Unknown	YES
RAVER2	Unknown	YES
RB1CC1	Unknown	YES
RBFOX2	Unknown	YES
RBL2	Unknown	YES
RBM3	Unknown	YES
RBM5	Unknown	YES
RBM11	Unknown	YES
RBM26	Unknown	YES
RBM33	Unknown	YES
RBM45	Unknown	YES
RBMS2	Unknown	YES
RBMS3	Unknown	YES
RBPMS	Unknown	YES
RCAN1	Unknown	YES
RDH8	Unknown	YES
REEP3	Unknown	YES
RERE	Unknown	YES
RERG	Unknown	YES
REV3L	Unknown	YES
REXO5	Unknown	YES
RFX2	YES	YES
RFX3	YES	YES
RFX7	YES	YES
RGCC	Unknown	YES
RGS3	Unknown	YES
RGS6	Unknown	YES
RGS22	Unknown	YES
RGSL1	Unknown	YES
RHBDL2	Unknown	YES
RHO	YES	YES
RHOA	Unknown	YES
RIBC1	Unknown	YES
RIBC2	Unknown	YES
RIC8B	Unknown	YES
RILPL2	YES	YES
RIMS2	Unknown	YES
RNF32	Unknown	YES
RNF125	Unknown	YES
RNF144B	Unknown	YES
RNF150	Unknown	YES
RNF169	Unknown	YES
RNF170	Unknown	YES
RNF220	Unknown	YES
RNLS	Unknown	YES
RNPC3	Unknown	YES
ROCK1	Unknown	YES
ROPN1L	YES	YES
ROR1	Unknown	YES
ROS1	Unknown	YES
RP1	YES	YES
RPAP2	Unknown	YES
RPGR	YES	YES
RPGRIP1L	YES	YES
RPL13	Unknown	YES
RPL15	Unknown	YES
RPL18A	Unknown	YES
RPL31	Unknown	YES
RPL35A	Unknown	YES
RPLP0	Unknown	YES
RPLP1	Unknown	YES
RPS2	Unknown	YES
RPS6KA3	Unknown	YES
RPS7	Unknown	YES
RPS9	Unknown	YES
RPS14	Unknown	YES
RPS18	Unknown	YES
RPS25	Unknown	YES
RRBP1	Unknown	YES
RSPH1	YES	YES
RSPH3	YES	YES
RSPH4A	YES	YES
RSPH9	YES	YES
RSPH10B	Unknown	YES
RSPH14	Unknown	YES
RTKN2	Unknown	YES
RTN1	Unknown	YES
RUNX1	Unknown	YES
RUNX2	Unknown	YES
RUVBL1	YES	YES
RXRB	Unknown	YES
RYR1	Unknown	YES
RYR2	Unknown	YES
S100A10	Unknown	YES
S100A13	Unknown	YES
S100P	Unknown	YES
S100Z	Unknown	YES
SANBR	Unknown	YES
SARAF	Unknown	YES
SASS6	YES	YES
SATB1	Unknown	YES
SAXO2	Unknown	YES
SCFD2	Unknown	YES
SCG5	Unknown	YES
SCLT1	YES	YES
SCN2A	Unknown	YES
SCNN1A	Unknown	YES
SDCCAG8	YES	YES
SDR42E2	Unknown	YES
SEMA3E	Unknown	YES
SEPTIN8	Unknown	YES
SERF2	Unknown	YES
SERINC1	Unknown	YES
SERPINB8	Unknown	YES
SERPINI2	Unknown	YES
SESN1	Unknown	YES
SESN3	Unknown	YES
SETBP1	Unknown	YES
SEZ6L	Unknown	YES
SF3B1	Unknown	YES
SFI1	Unknown	YES
SFMBT2	Unknown	YES
SFTPB	Unknown	YES
SFTPC	Unknown	YES
SH3BGRL2	Unknown	YES
SHANK2	Unknown	YES
SHQ1	Unknown	YES
SHROOM3	Unknown	YES
SHTN1	Unknown	YES
SIDT1	Unknown	YES
SIPA1L1	Unknown	YES
SLC1A1	Unknown	YES
SLC2A10	Unknown	YES
SLC2A13	Unknown	YES
SLC3A1	Unknown	YES
SLC4A8	Unknown	YES
SLC7A11	Unknown	YES
SLC9A9	Unknown	YES
SLC10A1	Unknown	YES
SLC10A7	Unknown	YES
SLC13A1	Unknown	YES
SLC14A2	Unknown	YES
SLC15A2	Unknown	YES
SLC16A7	Unknown	YES
SLC22A15	Unknown	YES
SLC22A23	Unknown	YES
SLC24A3	Unknown	YES
SLC25A4	Unknown	YES
SLC25A16	Unknown	YES
SLC29A4	Unknown	YES
SLC30A9	Unknown	YES
SLC35A2	Unknown	YES
SLC43A3	Unknown	YES
SLC44A1	Unknown	YES
SLC44A3	Unknown	YES
SLC66A2	Unknown	YES
SLCO3A1	Unknown	YES
SLCO4C1	Unknown	YES
SMAD1	Unknown	YES
SMAP1	Unknown	YES
SMC1A	Unknown	YES
SMURF2	Unknown	YES
SNRNP70	Unknown	YES
SNRPB2	Unknown	YES
SNTB1	Unknown	YES
SNTN	Unknown	YES
SNX24	Unknown	YES
SNX30	Unknown	YES
SOAT2	Unknown	YES
SOCS3	Unknown	YES
SON	Unknown	YES
SORBS1	Unknown	YES
SORBS2	Unknown	YES
SORBS3	Unknown	YES
SOX5	Unknown	YES
SOX6	Unknown	YES
SPA17	YES	YES
SPAG1	YES	YES
SPAG6	YES	YES
SPAG9	Unknown	YES
SPAG16	YES	YES
SPAG17	YES	YES
SPART	Unknown	YES
SPATA1	Unknown	YES
SPATA4	Unknown	YES
SPATA6	Unknown	YES
SPATA6L	Unknown	YES
SPATA7	YES	YES
SPATA13	Unknown	YES
SPATA17	Unknown	YES
SPATA18	Unknown	YES
SPATS1	Unknown	YES
SPEF1	YES	YES
SPEF2	YES	YES
SPEN	Unknown	YES
SPICE1	Unknown	YES
SPINK1	Unknown	YES
SPPL2B	Unknown	YES
SQLE	Unknown	YES
SRSF7	Unknown	YES
SSBP2	Unknown	YES
SSBP4	Unknown	YES
SSX2IP	YES	YES
ST7	Unknown	YES
ST8SIA4	Unknown	YES
STAB1	Unknown	YES
STARD13	Unknown	YES
STIL	YES	YES
STK10	Unknown	YES
STK11IP	Unknown	YES
STK31	Unknown	YES
STK33	Unknown	YES
STK38	Unknown	YES
STK39	Unknown	YES
STMND1	Unknown	YES
STOM	Unknown	YES
STOX1	Unknown	YES
STOX2	Unknown	YES
STPG1	Unknown	YES
STPG2	Unknown	YES
STRBP	Unknown	YES
STRIP2	Unknown	YES
STT3B	Unknown	YES
STX18	Unknown	YES
STX19	Unknown	YES
STXBP4	Unknown	YES
SUDS3	Unknown	YES
SUGT1	Unknown	YES
SULT1C2	Unknown	YES
SYBU	Unknown	YES
SYCE2	Unknown	YES
SYNCRIP	Unknown	YES
SYNE1	YES	YES
SYNGAP1	Unknown	YES
SYNM	Unknown	YES
SYT2	Unknown	YES
TACC2	Unknown	YES
TAF1B	Unknown	YES
TAF1D	Unknown	YES
TAF8	Unknown	YES
TAFA3	Unknown	YES
TANC1	Unknown	YES
TASP1	Unknown	YES
TATDN1	Unknown	YES
TBATA	Unknown	YES
TBC1D8	Unknown	YES
TBC1D9B	Unknown	YES
TBC1D14	Unknown	YES
TBC1D19	Unknown	YES
TBC1D31	Unknown	YES
TBC1D32	YES	YES
TBCE	Unknown	YES
TBCK	Unknown	YES
TBL1X	Unknown	YES
TCEANC2	Unknown	YES
TCERG1L	Unknown	YES
TCP1	Unknown	YES
TCTN1	YES	YES
TCTN3	YES	YES
TDRD3	Unknown	YES
TDRP	Unknown	YES
TEAD1	Unknown	YES
TEC	Unknown	YES
TECR	Unknown	YES
TECTA	Unknown	YES
TEKT1	YES	YES
TEKT2	YES	YES
TEKT3	Unknown	YES
TEKT4	YES	YES
TENM3	Unknown	YES
TENM4	Unknown	YES
TESK2	Unknown	YES
TEX9	Unknown	YES
TEX26	Unknown	YES
TEX47	Unknown	YES
TFCP2	Unknown	YES
TFDP2	Unknown	YES
TGM1	Unknown	YES
THAP12	Unknown	YES
THRB	Unknown	YES
THSD4	Unknown	YES
THSD7A	Unknown	YES
THUMPD2	Unknown	YES
TIAM1	Unknown	YES
TIMELESS	Unknown	YES
TLL1	Unknown	YES
TLN2	Unknown	YES
TMC5	Unknown	YES
TMED10	Unknown	YES
TMEM63C	Unknown	YES
TMEM67	YES	YES
TMEM106A	Unknown	YES
TMEM135	Unknown	YES
TMEM175	Unknown	YES
TMEM212	Unknown	YES
TMEM231	YES	YES
TMEM232	Unknown	YES
TMEM244	Unknown	YES
TMIE	Unknown	YES
TMOD1	Unknown	YES
TMPRSS13	Unknown	YES
TNFRSF19	Unknown	YES
TNIK	Unknown	YES
TNIP3	Unknown	YES
TNKS2	Unknown	YES
TNNT1	Unknown	YES
TNPO1	YES	YES
TNRC6A	Unknown	YES
TOGARAM1	YES	YES
TOGARAM2	Unknown	YES
TOMM7	Unknown	YES
TOX	Unknown	YES
TP53BP2	Unknown	YES
TPGS1	Unknown	YES
TPK1	Unknown	YES
TPPP3	Unknown	YES
TPT1P8	Unknown	YES
TRA2A	Unknown	YES
TRAF3	Unknown	YES
TRAF3IP1	YES	YES
TRAF6	Unknown	YES
TRAK1	Unknown	YES
TRAPPC9	YES	YES
TRIM35	Unknown	YES
TRIM37	Unknown	YES
TRIM44	Unknown	YES
TRIQK	Unknown	YES
TRIT1	Unknown	YES
TRMT1L	Unknown	YES
TSGA10	YES	YES
TSNAXIP1	Unknown	YES
TSPAN12	Unknown	YES
TTC6	YES	YES
TTC7B	Unknown	YES
TTC8	YES	YES
TTC12	YES	YES
TTC21A	Unknown	YES
TTC23	YES	YES
TTC23L	Unknown	YES
TTC26	YES	YES
TTC29	YES	YES
TTC34	Unknown	YES
TTLL5	YES	YES
TTLL6	YES	YES
TTLL7	Unknown	YES
TTLL9	YES	YES
TTLL10	Unknown	YES
TTLL11	Unknown	YES
TUBB2A	YES	YES
TUBGCP5	YES	YES
TULP3	YES	YES
TUSC3	Unknown	YES
TXNIP	Unknown	YES
UBC	Unknown	YES
UBE2E2	Unknown	YES
UBE2E3	Unknown	YES
UBE2H	Unknown	YES
UBE2K	Unknown	YES
UBE2U	Unknown	YES
UBR1	Unknown	YES
UBR2	Unknown	YES
UBR3	Unknown	YES
UBXN4	Unknown	YES
UBXN11	Unknown	YES
ULK4	YES	YES
UMAD1	Unknown	YES
UNC5D	Unknown	YES
UNC13B	Unknown	YES
UPF2	Unknown	YES
USH2A	YES	YES
USP6NL	Unknown	YES
USP25	Unknown	YES
USP31	Unknown	YES
USP34	Unknown	YES
USP54	Unknown	YES
VAMP8	Unknown	YES
VEPH1	Unknown	YES
VPS13A	Unknown	YES
VPS13B	Unknown	YES
VTI1A	Unknown	YES
VWA3A	Unknown	YES
VWA3B	Unknown	YES
WARS2	Unknown	YES
WDPCP	YES	YES
WDR3	Unknown	YES
WDR17	Unknown	YES
WDR19	YES	YES
WDR27	Unknown	YES
WDR31	Unknown	YES
WDR35	YES	YES
WDR49	Unknown	YES
WDR64	Unknown	YES
WDR73	Unknown	YES
WDR90	YES	YES
WDR93	Unknown	YES
WFDC2	Unknown	YES
WHRN	YES	YES
WNK1	Unknown	YES
WNT6	Unknown	YES
WWOX	Unknown	YES
XPNPEP3	YES	YES
XPOT	Unknown	YES
XRRA1	Unknown	YES
YIPF3	Unknown	YES
YPEL1	Unknown	YES
YWHAB	Unknown	YES
ZBBX	Unknown	YES
ZBTB16	Unknown	YES
ZBTB20	Unknown	YES
ZBTB22	Unknown	YES
ZBTB38	Unknown	YES
ZC2HC1A	Unknown	YES
ZC2HC1C	Unknown	YES
ZC3H12C	Unknown	YES
ZDHHC1	Unknown	YES
ZDHHC8	Unknown	YES
ZDHHC13	Unknown	YES
ZFAND3	Unknown	YES
ZFAND4	Unknown	YES
ZFC3H1	Unknown	YES
ZFP36L1	Unknown	YES
ZMYM2	Unknown	YES
ZMYND10	YES	YES
ZMYND12	Unknown	YES
ZNF385B	Unknown	YES
ZNF638	Unknown	YES
ZNF667	Unknown	YES
ZNF704	Unknown	YES
ZNF770	Unknown	YES
ZP1	Unknown	YES
ZSWIM2	Unknown	YES
ZSWIM6	Unknown	YES
ZYG11B	Unknown	YES

## Sheet: All_raw_data
RFX2	RFX3	MYB	GLIS3	JAZF1	FOXJ
ADGB	BCAS3	CFAP100	CFAP100	CFAP100	UBE2E3
AGBL2	C1orf116	CCDC113	CCDC113	CCDC113	WDR64
AGBL4	CCDC113	AK7	AK7	AK7	WNT6
AK7	CDHR4	EML6	EML6	EML6	ZMYND10
AK9	CFAP58	KIF9	KIF9	KIF9	WDR35
ANKFN1	CFAP298	DNAH3	DNAH3	DNAH3	PPP1R42
APP	DRC7	CAPSL	CAPSL	PPP1R36	CFAP221
ARHGAP18	FAM216B	CCDC146	CCDC146	CFAP77	CCDC39
ARMC3	FRMPD2	SPAG17	SPAG17	PPIL6	CADPS2
ARMC9	GOLGA4	KLHL32	KLHL32	KNDC1	SPAG6
ARMH1	HSPA4L	C11orf49	C11orf49	FBXO36	DYNC2H1
BCAS3	ITPRID2	DNAAF1	DNAAF1	CFAP299	CADPS2
C1orf116	LRRC27	CFAP58	CFAP58	IQUB	CFAP57
C9orf116	LRRC71	ERICH2	ERICH2	TSGA10	STPG1
C9orf135	MAML3	TSNAXIP1	TSNAXIP1	MORN5	ELMOD1
CABCOCO1	PPME1	C9orf135	C9orf135	WDR35	CCDC146
CADPS2	REV3L	TTLL6	TTLL6	PPP1R42	IQCA1
CADPS2	SLC13A1	LRRC49	LRRC49	CFAP221	CEP126
CAPSL	STPG1	ALMS1	ALMS1	ENKUR	SYNE1
CC2D2A	TTC12	CCDC39	PPP1R36	FHAD1	LRGUK
CCDC39	TTC34	ERICH3	CFAP77	CFAP20DC	TRAF3IP1
CCDC40	TULP3	RFX2	CCDC138	TTC6	C5orf49
CCDC65	WDR93	ARMC2	LRRC46	TBC1D19	DNAAF6
CCDC66	CFAP20DC	MAPK15	PPIL6	RSPH1	PPP4R4
CCDC113	DYNC2I1	IFT74	KNDC1	CCDC78	KIF19
CCDC138	INTU	PIBF1	FBXO36	CCDC81	EYA2
CCDC173	MINDY4	NSUN7	CFAP299	CD44	MYCBPAP
CCDC181	ABCC5	SPATA6	IQUB	EPB41L4A	NME5
CCDC191	ABLIM1	SPATA17	TSGA10	ODAD4	ODF3B
CDHR3	ACADSB	TTC29	MORN5	PDE4D	CCDC83
CDHR4	ACSL4	DNAH11	WDR35	PROM1	IFT27
CDKL4	ACSM3	FBXL2	PPP1R42	SSBP2	MDGA2
CEP89	ADAM9	CFAP47	CFAP221	ARMC9	LRRIQ3
CEP126	ADGRF1	TAF1B	ENKUR	ARMH1	AKAP9
CEP128	ADGRF5	NEK5	FHAD1	IQCG	PLXNC1
CFAP44	ADGRL2	PCM1	CFAP20DC	MYB	BBS7
CFAP45	ADGRV1	KIF24	TTC6	PCNX4	FAM184A
CFAP46	ADK	BTRC	TBC1D19	SPAG16	NPNT
CFAP47	AGAP6	VWA3B	RSPH1	ARHGAP39	TTLL9
CFAP54	AGBL3	HYDIN	CCDC78	CCDC57	RSPH4A
CFAP57	ANKRD12	SYNE1	CCDC81	CLHC1	CATIP
CFAP58	ANKRD45	DNAI4	CD44	CRACDL	NPHP4
CFAP69	ANO3	ULK4	EPB41L4A	GNA14	RABGAP1L
CFAP70	ANO6	STK33	ODAD4	TOX	GLIS3
CFAP73	AOPEP	FANK1	PDE4D	CABCOCO1	KCNIP1
CFAP77	AP2A2	CCDC30	PROM1	IFT57	ZC2HC1C
CFAP91	APOO	CFAP44	SSBP2	LMLN	ABCG2
CFAP99	ARAP2	PACRG	ARMC9	AK8	AHSA1
CFAP221	ARFGEF2	EFHC2	ARMH1	C1orf87	ARF4
CFAP298	ARHGAP10	DZANK1	IQCG	KIAA2012	ARL9
CIBAR2	ARHGAP24	DNAI7	MYB	DNAH9	ATXN1
CNNM2	ARHGAP26	CFAP43	PCNX4	LDLRAD4	AVPR1A
CROCC2	ARHGAP44	CCDC170	SPAG16	RALGPS2	AXDND1
CYP51A1	ARHGEF28	HOATZ	ARHGAP39	PLCH1	B4GALNT3
DEUP1	ARL6	MLF1	CCDC57	EFCAB11	BTBD16
DIP2B	ARL13B	CEP290	CLHC1	KIAA0825	C3
DLC1	ARL15	TRAF3IP1	CRACDL	LCA5	C18orf21
DLEC1	ARPC2	CCDC180	GNA14	FAM227A	CCDC42
DMXL2	ARRDC3	PLXNC1	TOX	PPP1R9A	CCDC103
DNAH3	ASAH1	SSX2IP	CABCOCO1	UPF2	CCDC162P
DNAH5	ASAP3	DRC1	IFT57	CCDC39	CD9
DNAI1	ASB14	ARL6	LMLN	ERICH3	CLEC4M
DNAI7	ATAD2B	ATR	AK8	RFX2	CTNND2
DNAJB13	ATP5F1B	CCDC14	C1orf87	ARMC2	CXorf58
DRC1	ATP6V1B2	NUP62CL	KIAA2012	MAPK15	DYDC2
DRC3	ATP10A	IFT140	DNAH9	IFT74	FABP2
DRC7	ATP10D	CDKL3	LDLRAD4	PIBF1	FAIM
DTHD1	ATR	CEP83	RALGPS2	NSUN7	FAM83F
DYNC2I2	AVL9	OSCP1	PLCH1	SPATA6	FGFBP2
DYNC2LI1	B3GNT4	ST7	EFCAB11	DNAH10	GMNC
DYNLT5	B4GALT5	NETO2	KIAA0825	FSD1L	GNPDA1
DZIP1L	BASP1	ABCF2	LCA5	CEP128	GPAT3
ECT2L	BBOF1	ARID5B	FAM227A	IFT88	GYG1
EFCAB6	BBS7	AZI2	PPP1R9A	SPAG1	HHIPL1
EFHC1	BBX	CCDC18	UPF2	CERKL	HSBP1
EFHC2	BCR	CCDC150	IQCA1	DNAAF11	KCNH6
EFR3B	BEND7	CDC20B	CCDC173	CADPS2	KIAA1549L
FAM13A	BIRC6	CENPJ	CFAP91	SPAG6	KRT20
FAM169A	BLVRA	CEP78	RSPH14	DYNC2H1	LGALSL
FAM216B	BMPER	CEP120	ARMC3	LRRIQ1	LRP2BP
FANK1	BTBD3	CEP152	CDHR3	CFAP70	LRRC34
FBXL2	C2orf73	CNTLN	CFAP69	TASP1	LRRIQ4
FBXO36	C5orf49	COLCA2	DIXDC1	MOK	MASP1
FRMPD2	C6orf118	DHX29	CEP112	SLCO3A1	MED6
GAS2L2	C7orf57	ELMOD2	DSCAML1	USP6NL	MEOX2
GOLGA4	C8orf34	FANCI	CROCC	CC2D2A	MFAP4
GUCY1A2	C10orf67	HHAT	C5orf49	CNNM2	NELL2
HDAC10	C11orf97	HYLS1	DNAAF6	DLEC1	NIPSNAP1
HELLS	C20orf96	ITGB3BP	PPP4R4	ANKRD42	PAX8
HOATZ	C21orf58	KCNG3	KIF19	CFAP52	PCDHB16
HSPA4L	CAB39	KIF14	EYA2	RPGR	PCSK2
IFFO2	CACNA1D	KNL1	MYCBPAP	CDC14A	PDLIM2
IFT57	CAMK1D	MARK1	NME5	CFAP74	PKHD1L1
IFT81	CAMKMT	MCIDAS	ODF3B	RPGRIP1L	PLSCR1
IFT122	CAPZA1	MPHOSPH9	CCDC83	CFAP61	PRG3
IFT140	CARF	MSH2	IFT27	PPM1E	PRPS1
IQCA1	CAV1	NAV3	MDGA2	VWA3B	PYY
IQCE	CAVIN2	PGM1	CFAP46	ECT2L	RAB36
IQCG	CCDC13	POLH	SPEF2	CADPS2	RIC8B
IQCH	CCDC14	PSIP1	FBXO15	CFAP57	S100A10
ITPRID2	CCDC33	REXO5	TTLL7	ADGB	S100P
JAZF1	CCDC78	RUVBL1	SLC13A1	ZBBX	SLC2A10
JHY	CCDC81	SASS6	MNS1	DNAH5	SLC3A1
KCNIP1	CCDC90B	SLC4A8	TBC1D32	CFAP54	SLC14A2
KIF19	CCDC152	SLC35A2	FAM221A	DNAI3	SMC1A
KIF24	CCDC158	SNRPB2	TTC26	NEK10	SOCS3
LMLN	CCDC171	WDR90	FRMPD2	NEK11	STK38
LRRC27	CCDC175	YPEL1	ITPRID2	LRRC36	TATDN1
LRRC49	CCP110	PPP1R36	LRRC27	MAK	TBCE
LRRC71	CCSER1	CFAP77	PPME1	SPATA18	TCERG1L
MAK	CD44	CCDC138	TULP3	BBS9	TEC
MAML3	CD177	LRRC46	INTU	HOATZ	TECR
MAP3K19	CDK6	DNAH10	AGAP6	MLF1	TMPRSS13
MAPK15	CDO1	FSD1L	ANKRD12	CEP290	TP53BP2
MLF1	CEP97	CEP128	AP2A2	ENO4	TTC21A
MNS1	CFAP206	RFX3	APOO	C21orf58	ZBTB22
MYB	CFAP300	ENO4	ARHGEF28	DRC3	ZDHHC8
NEK11	CFI	MBNL3	ASB14	VWA3A	ZP1
NETO2	CGB8	CCNO	ATAD2B	STPG1	CCDC113
NPHP1	CHSY1	CEP70	B4GALT5	ELMOD1	ENKUR
NPHP4	CIBAR1	CIT	C2orf73	CCDC33	FHAD1
ODF3B	CLDN7	FLOT2	C6orf118	TEKT1	ERICH3
PBX4	CLDN18	PCSK6	CACNA1D	CCDC181	LRRIQ1
PCM1	CLEC9A	STIL	CCSER1	TEX9	ADGB
PCNX4	CLIC5	CFAP45	CD177	KIFAP3	SPATA18
PDCL2	CLIP1	E2F7	CDO1	DRC7	CCDC33
PHLDB2	CNGA3		CFI	WDR93	TEKT1
PIBF1	CNOT10		CLIC5	MINDY4	CCDC181
PLCH1	CNTRL		CNGA3	ARL13B	SPAG17
PNKP	COLQ		CWC27	BEND7	CCDC173
PPME1	COMMD1		DNAJC1	CAV1	DNAI4
PPP1R36	COQ4		DOCK5	CCDC175	ULK4
RAVER2	CREBRF		DOCK9	CFAP206	CFAP43
RERE	CRIM1		FARS2	CGB8	SAXO2
REV3L	CROCC		FMNL2	CLIP1	CFAP58
RGS22	CSDE1		GCLC	ERRFI1	CFAP46
RIBC2	CUX1		GSTCD	FAM161A	SPEF2
RPGRIP1L	CWC27		HTR4	GSAP	FBXO15
RSPH4A	DCUN1D4		IKZF2	HSPA12A	TTLL7
SLC13A1	DDX39B		ITGB8	MAP9	TEKT4
SLC30A9	DENND1A		KCNC2	NCKAP5	ODAD2
SMURF2	DENND3		KCTD8	NIPAL2	EFCAB6
SPAG1	DENND5A		KIF3A	NOTCH2	EFHC2
SPAG6	DENND6B		KIZ	PAM	DZANK1
SPAG16	DIAPH2		LEKR1	PHTF1	IFT80
SPATA18	DLGAP2		MAP4K5	PRKCQ	SSX2IP
ST8SIA4	DNAAF1		MAP7	PTPN12	CFAP298
STK33	DNAAF4		MAPK10	RHBDL2	LRRC71
STMND1	DNAAF6		MBOAT1	RIMS2	ODAD3
STPG1	DNAJC1		MECOM	SANBR	OSBPL3
STXBP4	DNAJC15		MLLT10	SFTPB	JHY
SYNE1	DOCK5		MNAT1	SPATA7	CFAP65
TBC1D19	DOCK9		NASP	SYNGAP1	ADAMTS12
TEKT3	DPF1		NRG4	TEX26	ASB5
TEX9	DPYD		NUBPL	WARS2	BICC1
TIAM1	DRAM1		OSBP2	WDR31	C8orf74
TMC5	DTNA		PARG	ZNF385B	C11orf1
TRIM37	DUSP22		PIAS2	CCDC191	CAPN8
TTC12	DYDC1		PITPNC1	TMC5	CCR7
TTC23L	DYNLT2B		PKP4	CFAP251	CEP44
TTC34	DZIP1		PREX2	ODF2L	CES1
TTLL5	DZIP3		PTPRK	SLC22A23	CFAP53
TULP3	E2F5		RASSF3	STK31	COL11A2
WDPCP	EEF2		RFX7	TUSC3	CRMP1
WDR27	EFCAB2		RGCC	DLC1	CTSB
WDR35	EFCAB12		RPS6KA3	SHANK2	CYP2J2
WDR93	EML4		RUNX1	SNTN	DNAH7
ZC2HC1C	ENKD1		SATB1	EFR3B	DUSP29
ZDHHC1	ENO4		SCLT1	ABCA13	FBXO16
ZFAND4	EPAS1		SEMA3E	ARHGAP29	FEM1C
AK8	EPB41L4A		SLC9A9	ARHGEF7	FUT9
ALMS1	EPS8		SLC25A16	ARHGEF33	GBP6
ARHGAP39	EPSTI1		SLCO4C1	ATP2A2	GRIN2B
ARMC2	ERBB4		SNX24	BACE2	LRTOMT
C1orf87	ERGIC1		SORBS2	BBS4	MSRB2
C11orf49	ERICH2		SOX5	CCDC15	MTMR7
CCDC30	ERRFI1		STRBP	COMMD3	NEK8
CCDC60	EVI5		SUDS3	COQ8B	NME9
CCDC146	EVL		TENM3	DSG2	PALD1
CCDC148	EYA1		TNIP3	DUSP1	PELI1
CCDC170	FAF1		TNRC6A	ENOX1	PKP2
CCDC180	FAM13B		TRAPPC9	FAM171A1	PLCXD2
CEP112	FAM81B		TRIQK	FAM189A2	PPP1R15B
CERKL	FAM149A		TTLL10	FAR2	PTGER4
CFAP20DC	FAM161A		WDR19	FRMD4B	PTPRS
CFAP43	FAM166B		XRRA1	GALNT12	S100Z
CFAP61	FAM183A		ZC3H12C	GPRC5A	SESN1
CSPP1	FAM184A		ARHGAP18	KAT2B	SORBS3
DIXDC1	FAM221A		CEP89	KIF21A	SULT1C2
DNAAF11	FAM227B		CFAP73	KLHL42	SYNM
DNAH1	FAM228B		CIBAR2	MPZL3	TBATA
DNAH2	FARS2		DYNC2LI1	MRPS9	TEX47
DNAH11	FBXL17		JAZF1	PHACTR1	TMEM63C
DNAH12	FGF14		TRIM37	PNISR	TRAK1
DNAI4	FGFR2		TOGARAM1	RABL2B	USH2A
DYNC2H1	FKBP5		AFG1L	RTKN2	AK7
DYNC2I1	FLACC1		AHI1	SFTPC	CFAP20DC
EFCAB11	FLRT2		ANKRD66	SLC24A3	TTC6
ENKUR	FLVCR2		ARHGEF38	SNTB1	TBC1D19
ERICH3	FMNL2		BAIAP2L1	SQLE	RFX2
FHAD1	FNDC3B		BTBD9	STRIP2	ARMC2
FSIP1	FOXP1		CACNB2	TRAF6	CFAP70
HYDIN	FRK		CPLANE1	TUBB2A	TTC29
IFT74	FRMD4A		DENND1B	CAPSL	SLC13A1
IFT88	FRMPD3		EYA4	CCDC146	MNS1
INTU	FRMPD4		FAM214A	SPAG17	TBC1D32
KIAA0825	FRY		GOLM2	KLHL32	CFAP45
KIAA2012	FTH1		GSK3B	C11orf49	FKBP5
KIF6	FTO		HSP90B1	IQCA1	DYNLT5
KIF27	GAB4		KLHDC10	CCDC173	ADD3
LCA5	GALK2		LARP1B	CFAP91	AMFR
LRGUK	GCLC		LMNTD1	RSPH14	ANKAR
LRRC36	GLS		LPP	ARMC3	APOB
LRRC46	GNAS		MIPEP	CDHR3	APOLD1
LRRIQ1	GNPTAB		NEDD4L	CFAP69	ARL6IP1
LRRIQ3	GOLPH3L		RAPGEF2	DIXDC1	C6orf58
MINDY4	GPATCH2		SHROOM3	CEP112	CEP19
MORN5	GPD2		SOX6	SPATA17	CETN2
NME7	GPR155		SPATA6L	TTC29	CFAP161
NSUN7	GSAP		TEAD1	DNAH11	CRACR2A
PACRG	GSPT1		TNFRSF19	FBXL2	CYP27A1
PPIL6	GSTCD		TRAF3	CFAP47	DAB1
RNF32	GTPBP10		TTC7B	CSPP1	DNAH17
RP1	HDAC9		ZC2HC1A	DNAH2	DUSP23
RSPH1	HIP1		CROCC2	CEP126	HENMT1
SPAG17	HMGN3		IFT122	KIF6	ITSN2
SPATA1	HOOK3		RIBC2	TTC8	KCNC1
SPATA6	HS2ST1		ZDHHC1	CDKL4	KLHL24
SPATA17	HSPA12A		SPATA1	STMND1	LTBP2
SPEF2	HTR4		AKAP6	NME7	NEK3
TMEM232	HYI		ANK3	FAM13A	PFKFB2
TOGARAM1	ICE2		CADM1	NMNAT2	RBM33
TSGA10	IFT172		CELF2	HYDIN	RNF150
VWA3A	IFTAP		TMEM67	SYNE1	SEPTIN8
VWA3B	IGSF11		IFT81	DNAI4	SLC7A11
ZBBX	IKZF2		DNAH1	ULK4	SLC43A3
DNAH6	ITGAE		DAW1	STK33	SPA17
DNAH9	ITGB8		RBL2	FANK1	STOM
DNAH10	JAG2		TCTN1	CCDC30	SYCE2
DNAI3	JAK1		CCDC40	CFAP44	THSD4
ODAD2	JPH1		RERE	TMEM232	TTLL11
RFX3	KALRN		ABCC1	LRGUK	DNAH10
SAXO2	KATNIP		ACVR1	CCDC60	ZBBX
TRAF3IP1	KCNC2		ADGRA3	WDPCP	TEX9
ULK4	KCTD8		AKAP13	RNF32	STK33
WDR49	KIF3A		ALDH1A1	WDR49	CCDC170
	KIZ		ARFGEF3	DIS3L2	FAM221A
	KMT2A		ARHGAP32	TTLL5	DTHD1
	LAYN		ARHGAP42	FBXL13	ANKRD45
	LCA5L		ARHGEF3	DNAI7	MORN2
	LDLRAD1		ARL2BP	CFAP43	WHRN
	LEKR1		ATF7IP2	CCDC170	DZIP1L
	LIMCH1		ATXN7L1	RFX3	BARHL2
	LKAAEAR1		AUTS2	DNAH6	CCDC89
	LMBR1		BCKDHB	TRAF3IP1	CCNA1
	LMO7		C4orf47	CCDC180	CFAP97D1
	LMTK2		CACNA1E	FAM149A	CP
	LNX1		CALN1	KATNIP	EPB41L3
	LRBA		CCDC88C	CFAP99	KCNJ1
	LRIG1		CCDC91	NBEA	LRP1B
	LRRC1		CCDC186	TOGARAM2	MYRIP
	LRRC43		CDC5L	AGBL4	PIAS4
	LRRC74B		CDH13	C2CD3	RILPL2
	LTA4H		CEP135	DNAI1	RNF125
	MACF1		CERS6	CCDC148	SYNCRIP
	MAGI1		CHKA	ATP11A	RSPH1
	MAMDC2		CHORDC1	DSCAML1	DNAH5
	MAN1A1		CLASP2	SAXO2	CFAP91
	MANBA		CLEC16A	PACRG	FANK1
	MAP3K13		COQ2	ODF2	TTC26
	MAP4K5		CPEB4		CFAP300
	MAP7		CSF2RA		C1orf158
	MAP9		CSNK1G1		CDH18
	MAPK10		CTNNA1		CYP39A1
	MAPK14		CTNNA3		GLUL
	MARCHF1		DAPK1		KIAA0895
	MARK2		DCAF6		TECTA
	MB21D2		DENND2B		TMEM244
	MBNL3		DIAPH1		KIFAP3
	MBOAT1		DNAL1		DNAAF4
	MCTP1		DNMBP		AMY2B
	MCTP2		DOP1A		CAMK4
	MDH1B		DYRK1A		RERG
	MECOM		EEF1B2		STX19
	MED12L		EFCAB7		TBC1D14
	MEF2A		ENPP3		DNAH6
	METTL15P1		EPC1		ARL15
	MICU1		ERN2		DNAJB13
	MID2		ESRP1		A1CF
	MLLT10		EVA1C		PAQR3
	MNAT1		EXOC4		SCN2A
	MOB1B		EXOC6B		KIF6
	MOB3B		FABP5		C11orf65
	MORN2		FAM3C		CFAP20
	MORN3		FAM102B		GLB1L2
	MPRIP		FARP1		RDH8
	MRPL19		FBXW11		SPINK1
	MRPS24		FCHO2		ZYG11B
	MSI2		FGGY		DRC1
	MSN		GABARAP		NANOS3
	MTM1		GAREM1		DNAH11
	MTRF1		GCLM		RBM11
	MVB12B		GRHL3		CPB1
	MYEF2		HINT1		PTPDC1
	MYL6		IBTK
	MYLK		IGF2BP2
	MYLK3		IKZF4
	MYO1B		INSIG2
	MYO1H		IQCK
	MYO5C		IQGAP1
	MYOF		KANSL1
	NASP		KDM4C
	NBEAL1		KDM7A
	NCALD		KIAA1958
	NCKAP5		KLF12
	NDUFS7		LCLAT1
	NEGR1		LDHB
	NFKBIA		LGMN
	NHSL1		LGR4
	NIPA2		LTBP1
	NIPAL2		LYST
	NOP10		MACROD2
	NOS1AP		MAN1C1
	NOTCH2		MAPKAPK3
	NOVA1		MED23
	NPNT		MGST3
	NRG4		MIPOL1
	NT5DC1		MTHFSD
	NUBPL		MYO6
	NUP62CL		N4BP2L2
	ODAD3		NAV2
	ODAD4		NCOA2
	ODF2		NF1
	OSBP2		NID2
	OSBPL3		NUP210
	PABPC1		OMA1
	PAM		OSBPL9
	PARG		OTUD3
	PARM1		PARD3B
	PDE4B		PAWR
	PDE4D		PCLO
	PDE7A		PDE3B
	PDE8A		PDXK
	PDSS2		PEX7
	PEX3		PFKFB3
	PHF21A		PHKB
	PHTF1		PHLPP1
	PIAS2		PIK3C2G
	PICALM		PIK3CB
	PIGG		PIK3CG
	PITPNC1		PIP5K1B
	PKIA		PLEKHA5
	PKP4		PPARD
	PLA2G4A		PPP1R12A
	PLD5		PPP2R3A
	PLPP1		PPP2R5E
	PLS1		PRDM5
	PLXNA2		PSMB4
	POLD3		PTK2
	POLR1G		PTMA
	POLR3B		PTPN13
	PPDPF		PWWP2A
	PPP1R12B		RAB5C
	PPP2R5A		RAB31
	PPP4R4		RARB
	PRDX6		RASSF1
	PREX2		RBFOX2
	PRKAR2B		RBM5
	PRKCA		REEP3
	PRKCQ		RNLS
	PRKCSH		RNPC3
	PRKY		ROCK1
	PRMT3		RPAP2
	PROM1		RPL18A
	PRPF4B		RPS14
	PSD3		RPS25
	PSEN1		RTN1
	PSMB5		SESN3
	PSMC5		SHTN1
	PSTPIP2		SIPA1L1
	PTPN1		SLC2A13
	PTPN9		SLC10A1
	PTPN12		SLC15A2
	PTPRG		SLC44A3
	PTPRK		SPEN
	QKI		SRSF7
	RAD21		STAB1
	RAD51B		STK39
	RASA2		STT3B
	RASSF3		SUGT1
	RB1CC1		TAF1D
	RBM26		TANC1
	RBM45		TBC1D9B
	RBMS2		TBCK
	RBPMS		TCEANC2
	RFX7		TENM4
	RGCC		TFCP2
	RGS3		THUMPD2
	RGS6		TIMELESS
	RGSL1		TRIM44
	RHBDL2		TSPAN12
	RHOA		UBC
	RIMS2		UBE2E2
	RNF144B		USP34
	RNF169		VAMP8
	RNF170		VPS13B
	ROR1		VTI1A
	RPL13		ZFAND3
	RPL15		ZSWIM6
	RPL31		CCDC39
	RPL35A		ERICH3
	RPLP0		RFX2
	RPLP1		ARMC2
	RPS2		MAPK15
	RPS6KA3		IFT74
	RPS7		PIBF1
	RPS9		NSUN7
	RPS18		SPATA6
	RRBP1		SPATA17
	RSPH9		TTC29
	RSPH10B		DNAH11
	RUNX1		FBXL2
	SANBR		CFAP47
	SARAF		TAF1B
	SATB1		NEK5
	SCFD2		PCM1
	SCLT1		KIF24
	SCNN1A		BTRC
	SEMA3E		DNAH10
	SERINC1		FSD1L
	SETBP1		CEP128
	SF3B1		IFT88
	SFI1		SPAG1
	SFMBT2		CERKL
	SFTPB		DNAAF11
	SH3BGRL2		CADPS2
	SIDT1		SPAG6
	SLC1A1		DYNC2H1
	SLC9A9		LRRIQ1
	SLC22A15		CFAP70
	SLC25A16		TASP1
	SLC29A4		MOK
	SLC44A1		SLCO3A1
	SLCO4C1		USP6NL
	SNRNP70		CC2D2A
	SNX24		CNNM2
	SNX30		DLEC1
	SOAT2		ANKRD42
	SON		CFAP52
	SORBS1		RPGR
	SORBS2		CDC14A
	SOX5		CFAP74
	SPAG9		RPGRIP1L
	SPATA4		CFAP61
	SPATA7		PPM1E
	SPATA13		CSPP1
	SPATS1		DNAH2
	SPPL2B		CEP126
	SSBP2		KIF6
	SSBP4		TTC8
	STK11IP		CDKL4
	STPG2		STMND1
	STRBP		NME7
	SUDS3		FAM13A
	SYNGAP1		NMNAT2
	TACC2		SAXO2
	TAF1B		EFCAB1
	TASP1		ODAD1
	TBC1D31		AK9
	TBL1X		WDR27
	TCP1		LRRIQ3
	TCTN3		TEKT4
	TDRD3		ODAD2
	TEKT1		EFCAB6
	TEKT2		ATP10A
	TEKT4		CCDC158
	TENM3		FOXP1
	TEX26		MAGI1
	THRB		METTL15P1
	THSD7A		NBEAL1
	TMED10		PLXNA2
	TMEM135		PPP1R12B
	TMOD1		SETBP1
	TNIK		UMAD1
	TNIP3		USP54
	TNPO1		ZSWIM2
	TNRC6A		ANKFN1
	TOMM7		MAP3K19
	TPK1		EIF4G3
	TPT1P8		GRHL2
	TRAPPC9		MCU
	TRIQK		NAALADL2
	TRIT1		SDCCAG8
	TRMT1L		WWOX
	TSNAXIP1		CCDC66
	TTLL9		RGS22
	TTLL10		FSIP1
	UBE2H		KIF27
	UBE2K		EFHB
	UBR1		FAM172A
	UBR2		GMDS
	UBR3		GPCPD1
	UBXN4		GPHN
	UBXN11		MAP4K3
	UMAD1		MET
	UNC5D		NFIA
	UNC13B		NT5C2
	USP25		PPP1R7
	USP54		RBM3
	VEPH1		SLC10A7
	WARS2		STOX1
	WDR3		STOX2
	WDR17		TNKS2
	WDR19		VWA3B
	WDR31		HYDIN
	WDR73		SYNE1
	WNK1		DNAI4
	XPOT		ULK4
	XRRA1		STK33
	YIPF3		FANK1
	YWHAB		CCDC30
	ZBTB16		CFAP44
	ZBTB20		PACRG
	ZBTB38		EFHC2
	ZC3H12C		DZANK1
	ZDHHC13		ECT2L
	ZFC3H1		CADPS2
	ZFP36L1		CFAP57
	ZMYND12		ADGB
	ZNF385B		ZBBX
	ZNF667		DNAH5
	ZNF770		CFAP54
	ZSWIM2		DNAI3
	ANKFN1		NEK10
	ARHGAP18		NEK11
	ARMC9		LRRC36
	ARMH1		MAK
	C9orf135		TMEM232
	CAPSL		LRGUK
	CCDC181		CCDC60
	CCDC191		WDPCP
	CEP89		RNF32
	CFAP45		WDR49
	CFAP73		DIS3L2
	CFAP99		TTLL5
	CIBAR2		FBXL13
	DEUP1		AKAP9
	DRC1		IFT80
	DYNC2LI1		DTHD1
	IFT140		LRBA
	IQCG		AGBL2
	JAZF1		DNAH12
	JHY		RP1
	KIF19		IQCH
	MAP3K19		MYO1D
	MNS1		DNAI7
	MYB		CFAP43
	PCNX4		CCDC170
	RSPH4A		RFX3
	SPAG16		SPATA18
	TMC5		BBS9
	TRIM37		DNAH6
	WDR35
	ARHGAP39
	PPIL6
	TOGARAM1
	AFG1L
	AHI1
	ANKMY1
	ANKRD66
	ANKUB1
	ARHGAP31
	ARHGEF38
	ASPH
	BAIAP2L1
	BRD2
	BTBD9
	CACNB2
	CATIP
	CCDC57
	CDKL1
	CDKL3
	CEP43
	CEP83
	CEP162
	CFAP65
	CFAP100
	CFAP251
	CHMP4B
	CLHC1
	CPLANE1
	CRACDL
	CWF19L2
	DAD1
	DDX5
	DENND1B
	DENND2A
	DISC1
	DPY19L2
	DSCAML1
	EEF1A1
	EFCAB1
	EIF4G3
	EML1
	EML6
	EYA2
	EYA4
	FAM214A
	FNBP1
	FSD1L
	GNA14
	GOLM2
	GRHL2
	GSK3B
	HIPK1
	HNRNPH3
	HSP90B1
	HSPH1
	IFT43
	KATNAL2
	KCNRG
	KIF17
	KIFAP3
	KLHDC10
	KLHL32
	KMT2E
	KNDC1
	LARP1B
	LMNTD1
	LPP
	LRRC9
	LZTFL1
	MBNL1
	MCU
	MED13L
	MIPEP
	MOK
	MRPS6
	MYCBPAP
	NBEA
	NEDD4L
	NEDD9
	NEK5
	NME5
	NRG1
	NRP1
	ODF2L
	OSCP1
	PPP1R42
	PPP3CA
	PSMD12
	RAPGEF2
	RASAL2
	RFX2
	RIBC1
	RUNX2
	SHROOM3
	SLC22A23
	SLCO3A1
	SOX6
	SPATA6L
	SPICE1
	ST7
	STARD13
	STK31
	TBC1D32
	TDRP
	TEAD1
	TFDP2
	TMEM212
	TMEM231
	TNFRSF19
	TOGARAM2
	TOX
	TRAF3
	TTC6
	TTC7B
	TTC8
	TTLL6
	TUSC3
	TXNIP
	UBE2U
	USP6NL
	WFDC2
	ZC2HC1A
	ZNF638
	AGBL4
	AK7
	CABCOCO1
	CC2D2A
	CDKL4
	CFAP46
	CNNM2
	CROCC2
	DLC1
	DLEC1
	DRC3
	DTHD1
	EFHC1
	FANK1
	FBXO36
	HOATZ
	IFT57
	IFT122
	IQCE
	LMLN
	LRRC49
	MAPK15
	MLF1
	NPHP1
	NPHP4
	PPP1R36
	RIBC2
	STMND1
	TBC1D19
	TEX9
	TTC23L
	ZDHHC1
	AK8
	ALMS1
	C1orf87
	C11orf49
	CCDC60
	CCDC180
	ENKUR
	FHAD1
	IFT74
	IFT88
	KIAA2012
	SPATA1
	SPEF2
	VWA3A
	ZBBX
	DNAH9
	ODAD2
	AKAP6
	ANK3
	ANKRD42
	C2CD3
	CADM1
	CELF2
	CEP290
	CFAP52
	CFAP299
	IFT80
	IGF1R
	IQUB
	KIF9
	LDLRAD4
	MDM1
	NAALADL2
	ODAD1
	RABGAP1L
	RALGPS2
	RBMS3
	RPGR
	RSPH14
	SDCCAG8
	SHANK2
	SNTN
	TMEM67
	TRA2A
	WHRN
	WWOX
	AGBL2
	AK9
	CADPS2
	CADPS2
	CCDC39
	CCDC66
	CCDC138
	CCDC173
	CEP126
	CEP128
	CFAP54
	CFAP70
	CFAP77
	CFAP91
	CFAP221
	DNAI1
	DNAI7
	DZIP1L
	EFCAB6
	EFHC2
	FBXL2
	IFT81
	IQCA1
	PCM1
	PIBF1
	PLCH1
	RGS22
	SPAG1
	SPATA18
	STK33
	SYNE1
	WDPCP
	WDR27
	ARMC2
	CCDC30
	CCDC148
	CCDC170
	CERKL
	DNAAF11
	DNAH1
	DNAH12
	DNAI4
	EFCAB11
	ERICH3
	KIAA0825
	LCA5
	LRRIQ1
	LRRIQ3
	NME7
	RNF32
	RP1
	RSPH1
	DNAI3
	TRAF3IP1
	ULK4
	WDR49
	BBS9
	CDC14A
	CFAP74
	DAW1
	DIS3L2
	FAM227A
	NEK10
	RBL2
	SERPINI2
	TCTN1
	TTC26
	TTC29
	ADGB
	ARMC3
	CDHR3
	CFAP47
	CFAP57
	CFAP69
	DNAH3
	DNAH5
	ECT2L
	FAM13A
	IQCH
	NEK11
	RPGRIP1L
	SPAG6
	TTLL5
	CCDC146
	CFAP43
	CFAP61
	CSPP1
	DIXDC1
	DNAH2
	DNAH11
	DYNC2H1
	FSIP1
	HYDIN
	KIF27
	LRRC36
	NSUN7
	PACRG
	SPAG17
	SPATA6
	TMEM232
	TSGA10
	VWA3B
	DNAH6
	SAXO2
	DZANK1
	FBXL13
	GLIS3
	CFAP44
	MAK
	CEP112
	KIF6
	LRGUK
	SPATA17
	DNAH10

## Sheet: Comparison
Gene Names	Number of Shares	TF Names
AK7	6	RFX2, RFX3, MYB, GLIS3, JAZF1, FOXJ
ARMC2	6	RFX2, RFX3, MYB, GLIS3, JAZF1, FOXJ
CCDC113	6	RFX2, RFX3, MYB, GLIS3, JAZF1, FOXJ
CCDC146	6	RFX2, RFX3, MYB, GLIS3, JAZF1, FOXJ
CCDC170	6	RFX2, RFX3, MYB, GLIS3, JAZF1, FOXJ
CCDC39	6	RFX2, RFX3, MYB, GLIS3, JAZF1, FOXJ
CFAP43	6	RFX2, RFX3, MYB, GLIS3, JAZF1, FOXJ
DNAH10	6	RFX2, RFX3, MYB, GLIS3, JAZF1, FOXJ
DNAH11	6	RFX2, RFX3, MYB, GLIS3, JAZF1, FOXJ
DNAI4	6	RFX2, RFX3, MYB, GLIS3, JAZF1, FOXJ
ERICH3	6	RFX2, RFX3, MYB, GLIS3, JAZF1, FOXJ
FANK1	6	RFX2, RFX3, MYB, GLIS3, JAZF1, FOXJ
SPAG17	6	RFX2, RFX3, MYB, GLIS3, JAZF1, FOXJ
STK33	6	RFX2, RFX3, MYB, GLIS3, JAZF1, FOXJ
SYNE1	6	RFX2, RFX3, MYB, GLIS3, JAZF1, FOXJ
ULK4	6	RFX2, RFX3, MYB, GLIS3, JAZF1, FOXJ
ADGB	5	RFX2, RFX3, GLIS3, JAZF1, FOXJ
C11orf49	5	RFX2, RFX3, MYB, GLIS3, JAZF1
CADPS2	5	RFX2, RFX3, GLIS3, JAZF1, FOXJ
CAPSL	5	RFX2, RFX3, MYB, GLIS3, JAZF1
CCDC173	5	RFX2, RFX3, GLIS3, JAZF1, FOXJ
CCDC30	5	RFX2, RFX3, MYB, GLIS3, JAZF1
CEP126	5	RFX2, RFX3, GLIS3, JAZF1, FOXJ
CEP128	5	RFX2, RFX3, MYB, GLIS3, JAZF1
CFAP20DC	5	RFX2, RFX3, GLIS3, JAZF1, FOXJ
CFAP221	5	RFX2, RFX3, GLIS3, JAZF1, FOXJ
CFAP44	5	RFX2, RFX3, MYB, GLIS3, JAZF1
CFAP47	5	RFX2, RFX3, MYB, GLIS3, JAZF1
CFAP57	5	RFX2, RFX3, GLIS3, JAZF1, FOXJ
CFAP58	5	RFX2, RFX3, MYB, GLIS3, FOXJ
CFAP70	5	RFX2, RFX3, GLIS3, JAZF1, FOXJ
CFAP77	5	RFX2, RFX3, MYB, GLIS3, JAZF1
CFAP91	5	RFX2, RFX3, GLIS3, JAZF1, FOXJ
DNAH3	5	RFX2, RFX3, MYB, GLIS3, JAZF1
DNAH5	5	RFX2, RFX3, GLIS3, JAZF1, FOXJ
DNAH6	5	RFX2, RFX3, GLIS3, JAZF1, FOXJ
DNAI7	5	RFX2, RFX3, MYB, GLIS3, JAZF1
DYNC2H1	5	RFX2, RFX3, GLIS3, JAZF1, FOXJ
EFHC2	5	RFX2, RFX3, MYB, GLIS3, FOXJ
ENKUR	5	RFX2, RFX3, GLIS3, JAZF1, FOXJ
FBXL2	5	RFX2, RFX3, MYB, GLIS3, JAZF1
FHAD1	5	RFX2, RFX3, GLIS3, JAZF1, FOXJ
HYDIN	5	RFX2, RFX3, MYB, GLIS3, JAZF1
IFT74	5	RFX2, RFX3, MYB, GLIS3, JAZF1
IQCA1	5	RFX2, RFX3, GLIS3, JAZF1, FOXJ
KIF6	5	RFX2, RFX3, GLIS3, JAZF1, FOXJ
LRGUK	5	RFX2, RFX3, GLIS3, JAZF1, FOXJ
LRRIQ1	5	RFX2, RFX3, GLIS3, JAZF1, FOXJ
MAPK15	5	RFX2, RFX3, MYB, GLIS3, JAZF1
NSUN7	5	RFX2, RFX3, MYB, GLIS3, JAZF1
PACRG	5	RFX2, RFX3, MYB, GLIS3, JAZF1
PIBF1	5	RFX2, RFX3, MYB, GLIS3, JAZF1
PPP1R36	5	RFX2, RFX3, MYB, GLIS3, JAZF1
RFX2	5	RFX3, MYB, GLIS3, JAZF1, FOXJ
RSPH1	5	RFX2, RFX3, GLIS3, JAZF1, FOXJ
SAXO2	5	RFX2, RFX3, GLIS3, JAZF1, FOXJ
SPAG6	5	RFX2, RFX3, GLIS3, JAZF1, FOXJ
SPATA17	5	RFX2, RFX3, MYB, GLIS3, JAZF1
SPATA18	5	RFX2, RFX3, GLIS3, JAZF1, FOXJ
SPATA6	5	RFX2, RFX3, MYB, GLIS3, JAZF1
TBC1D19	5	RFX2, RFX3, GLIS3, JAZF1, FOXJ
TRAF3IP1	5	RFX2, RFX3, MYB, JAZF1, FOXJ
TTC29	5	RFX3, MYB, GLIS3, JAZF1, FOXJ
VWA3B	5	RFX2, RFX3, MYB, GLIS3, JAZF1
WDR35	5	RFX2, RFX3, GLIS3, JAZF1, FOXJ
ZBBX	5	RFX2, RFX3, GLIS3, JAZF1, FOXJ
AK8	4	RFX2, RFX3, GLIS3, JAZF1
ALMS1	4	RFX2, RFX3, MYB, GLIS3
ARHGAP39	4	RFX2, RFX3, GLIS3, JAZF1
ARMC3	4	RFX2, RFX3, GLIS3, JAZF1
ARMC9	4	RFX2, RFX3, GLIS3, JAZF1
ARMH1	4	RFX2, RFX3, GLIS3, JAZF1
C1orf87	4	RFX2, RFX3, GLIS3, JAZF1
C9orf135	4	RFX2, RFX3, MYB, GLIS3
CABCOCO1	4	RFX2, RFX3, GLIS3, JAZF1
CC2D2A	4	RFX2, RFX3, GLIS3, JAZF1
CCDC138	4	RFX2, RFX3, MYB, GLIS3
CCDC180	4	RFX2, RFX3, MYB, JAZF1
CCDC181	4	RFX2, RFX3, JAZF1, FOXJ
CCDC60	4	RFX2, RFX3, GLIS3, JAZF1
CDHR3	4	RFX2, RFX3, GLIS3, JAZF1
CDKL4	4	RFX2, RFX3, GLIS3, JAZF1
CEP112	4	RFX2, RFX3, GLIS3, JAZF1
CERKL	4	RFX2, RFX3, GLIS3, JAZF1
CFAP100	4	RFX3, MYB, GLIS3, JAZF1
CFAP45	4	RFX2, RFX3, MYB, FOXJ
CFAP46	4	RFX2, RFX3, GLIS3, FOXJ
CFAP54	4	RFX2, RFX3, GLIS3, JAZF1
CFAP61	4	RFX2, RFX3, GLIS3, JAZF1
CFAP69	4	RFX2, RFX3, GLIS3, JAZF1
CNNM2	4	RFX2, RFX3, GLIS3, JAZF1
CSPP1	4	RFX2, RFX3, GLIS3, JAZF1
DIXDC1	4	RFX2, RFX3, GLIS3, JAZF1
DLEC1	4	RFX2, RFX3, GLIS3, JAZF1
DNAAF11	4	RFX2, RFX3, GLIS3, JAZF1
DNAH2	4	RFX2, RFX3, GLIS3, JAZF1
DNAH9	4	RFX2, RFX3, GLIS3, JAZF1
DNAI3	4	RFX2, RFX3, GLIS3, JAZF1
DRC1	4	RFX2, RFX3, MYB, FOXJ
DTHD1	4	RFX2, RFX3, GLIS3, FOXJ
DZANK1	4	RFX3, MYB, GLIS3, FOXJ
ECT2L	4	RFX2, RFX3, GLIS3, JAZF1
EFCAB11	4	RFX2, RFX3, GLIS3, JAZF1
EFCAB6	4	RFX2, RFX3, GLIS3, FOXJ
EML6	4	RFX3, MYB, GLIS3, JAZF1
FAM13A	4	RFX2, RFX3, GLIS3, JAZF1
FBXO36	4	RFX2, RFX3, GLIS3, JAZF1
FSD1L	4	RFX3, MYB, GLIS3, JAZF1
HOATZ	4	RFX2, RFX3, MYB, JAZF1
IFT57	4	RFX2, RFX3, GLIS3, JAZF1
IFT88	4	RFX2, RFX3, GLIS3, JAZF1
IQCG	4	RFX2, RFX3, GLIS3, JAZF1
KIAA0825	4	RFX2, RFX3, GLIS3, JAZF1
KIAA2012	4	RFX2, RFX3, GLIS3, JAZF1
KIF19	4	RFX2, RFX3, GLIS3, FOXJ
KIF9	4	RFX3, MYB, GLIS3, JAZF1
KLHL32	4	RFX3, MYB, GLIS3, JAZF1
LCA5	4	RFX2, RFX3, GLIS3, JAZF1
LMLN	4	RFX2, RFX3, GLIS3, JAZF1
LRRC36	4	RFX2, RFX3, GLIS3, JAZF1
LRRC49	4	RFX2, RFX3, MYB, GLIS3
LRRIQ3	4	RFX2, RFX3, GLIS3, FOXJ
MAK	4	RFX2, RFX3, GLIS3, JAZF1
MLF1	4	RFX2, RFX3, MYB, JAZF1
MNS1	4	RFX2, RFX3, GLIS3, FOXJ
MYB	4	RFX2, RFX3, GLIS3, JAZF1
NEK11	4	RFX2, RFX3, GLIS3, JAZF1
NME7	4	RFX2, RFX3, GLIS3, JAZF1
ODAD2	4	RFX2, RFX3, GLIS3, FOXJ
PCM1	4	RFX2, RFX3, MYB, GLIS3
PCNX4	4	RFX2, RFX3, GLIS3, JAZF1
PLCH1	4	RFX2, RFX3, GLIS3, JAZF1
PPIL6	4	RFX2, RFX3, GLIS3, JAZF1
PPP1R42	4	RFX3, GLIS3, JAZF1, FOXJ
RFX3	4	RFX2, MYB, GLIS3, JAZF1
RNF32	4	RFX2, RFX3, GLIS3, JAZF1
RPGRIP1L	4	RFX2, RFX3, GLIS3, JAZF1
SLC13A1	4	RFX2, RFX3, GLIS3, FOXJ
SPAG1	4	RFX2, RFX3, GLIS3, JAZF1
SPAG16	4	RFX2, RFX3, GLIS3, JAZF1
SPEF2	4	RFX2, RFX3, GLIS3, FOXJ
STMND1	4	RFX2, RFX3, GLIS3, JAZF1
STPG1	4	RFX2, RFX3, JAZF1, FOXJ
TEX9	4	RFX2, RFX3, JAZF1, FOXJ
TMEM232	4	RFX2, RFX3, GLIS3, JAZF1
TSGA10	4	RFX2, RFX3, GLIS3, JAZF1
TTC6	4	RFX3, GLIS3, JAZF1, FOXJ
TTLL5	4	RFX2, RFX3, GLIS3, JAZF1
WDPCP	4	RFX2, RFX3, GLIS3, JAZF1
WDR49	4	RFX2, RFX3, GLIS3, JAZF1
AGBL2	3	RFX2, RFX3, GLIS3
AGBL4	3	RFX2, RFX3, JAZF1
AK9	3	RFX2, RFX3, GLIS3
ANKFN1	3	RFX2, RFX3, GLIS3
ANKRD42	3	RFX3, GLIS3, JAZF1
ARHGAP18	3	RFX2, RFX3, GLIS3
BBS9	3	RFX3, GLIS3, JAZF1
C5orf49	3	RFX3, GLIS3, FOXJ
CCDC148	3	RFX2, RFX3, JAZF1
CCDC191	3	RFX2, RFX3, JAZF1
CCDC33	3	RFX3, JAZF1, FOXJ
CCDC57	3	RFX3, GLIS3, JAZF1
CCDC66	3	RFX2, RFX3, GLIS3
CCDC78	3	RFX3, GLIS3, JAZF1
CCDC81	3	RFX3, GLIS3, JAZF1
CD44	3	RFX3, GLIS3, JAZF1
CDC14A	3	RFX3, GLIS3, JAZF1
CEP290	3	RFX3, MYB, JAZF1
CEP89	3	RFX2, RFX3, GLIS3
CFAP298	3	RFX2, RFX3, FOXJ
CFAP299	3	RFX3, GLIS3, JAZF1
CFAP52	3	RFX3, GLIS3, JAZF1
CFAP73	3	RFX2, RFX3, GLIS3
CFAP74	3	RFX3, GLIS3, JAZF1
CFAP99	3	RFX2, RFX3, JAZF1
CIBAR2	3	RFX2, RFX3, GLIS3
CLHC1	3	RFX3, GLIS3, JAZF1
CRACDL	3	RFX3, GLIS3, JAZF1
CROCC2	3	RFX2, RFX3, GLIS3
DIS3L2	3	RFX3, GLIS3, JAZF1
DLC1	3	RFX2, RFX3, JAZF1
DNAAF1	3	RFX3, MYB, GLIS3
DNAAF6	3	RFX3, GLIS3, FOXJ
DNAH1	3	RFX2, RFX3, GLIS3
DNAH12	3	RFX2, RFX3, GLIS3
DNAI1	3	RFX2, RFX3, JAZF1
DRC3	3	RFX2, RFX3, JAZF1
DRC7	3	RFX2, RFX3, JAZF1
DSCAML1	3	RFX3, GLIS3, JAZF1
DYNC2LI1	3	RFX2, RFX3, GLIS3
DZIP1L	3	RFX2, RFX3, FOXJ
ENO4	3	RFX3, MYB, JAZF1
EPB41L4A	3	RFX3, GLIS3, JAZF1
ERICH2	3	RFX3, MYB, GLIS3
EYA2	3	RFX3, GLIS3, FOXJ
FAM221A	3	RFX3, GLIS3, FOXJ
FAM227A	3	RFX3, GLIS3, JAZF1
FBXL13	3	RFX3, GLIS3, JAZF1
FRMPD2	3	RFX2, RFX3, GLIS3
FSIP1	3	RFX2, RFX3, GLIS3
GNA14	3	RFX3, GLIS3, JAZF1
IFT122	3	RFX2, RFX3, GLIS3
IFT140	3	RFX2, RFX3, MYB
IFT80	3	RFX3, GLIS3, FOXJ
IFT81	3	RFX2, RFX3, GLIS3
INTU	3	RFX2, RFX3, GLIS3
IQCH	3	RFX2, RFX3, GLIS3
IQUB	3	RFX3, GLIS3, JAZF1
ITPRID2	3	RFX2, RFX3, GLIS3
JAZF1	3	RFX2, RFX3, GLIS3
JHY	3	RFX2, RFX3, FOXJ
KIF24	3	RFX2, MYB, GLIS3
KIF27	3	RFX2, RFX3, GLIS3
KIFAP3	3	RFX3, JAZF1, FOXJ
KNDC1	3	RFX3, GLIS3, JAZF1
LDLRAD4	3	RFX3, GLIS3, JAZF1
LRRC27	3	RFX2, RFX3, GLIS3
LRRC46	3	RFX2, MYB, GLIS3
LRRC71	3	RFX2, RFX3, FOXJ
MAP3K19	3	RFX2, RFX3, GLIS3
MINDY4	3	RFX2, RFX3, JAZF1
MOK	3	RFX3, GLIS3, JAZF1
MORN5	3	RFX2, GLIS3, JAZF1
MYCBPAP	3	RFX3, GLIS3, FOXJ
NEK10	3	RFX3, GLIS3, JAZF1
NEK5	3	RFX3, MYB, GLIS3
NME5	3	RFX3, GLIS3, FOXJ
NPHP4	3	RFX2, RFX3, FOXJ
ODAD4	3	RFX3, GLIS3, JAZF1
ODF3B	3	RFX2, GLIS3, FOXJ
PDE4D	3	RFX3, GLIS3, JAZF1
PPME1	3	RFX2, RFX3, GLIS3
PPP4R4	3	RFX3, GLIS3, FOXJ
PROM1	3	RFX3, GLIS3, JAZF1
RALGPS2	3	RFX3, GLIS3, JAZF1
RGS22	3	RFX2, RFX3, GLIS3
RIBC2	3	RFX2, RFX3, GLIS3
RP1	3	RFX2, RFX3, GLIS3
RPGR	3	RFX3, GLIS3, JAZF1
RSPH14	3	RFX3, GLIS3, JAZF1
RSPH4A	3	RFX2, RFX3, FOXJ
SLCO3A1	3	RFX3, GLIS3, JAZF1
SPATA1	3	RFX2, RFX3, GLIS3
SSBP2	3	RFX3, GLIS3, JAZF1
TAF1B	3	RFX3, MYB, GLIS3
TASP1	3	RFX3, GLIS3, JAZF1
TBC1D32	3	RFX3, GLIS3, FOXJ
TEKT1	3	RFX3, JAZF1, FOXJ
TEKT4	3	RFX3, GLIS3, FOXJ
TMC5	3	RFX2, RFX3, JAZF1
TOGARAM1	3	RFX2, RFX3, GLIS3
TOX	3	RFX3, GLIS3, JAZF1
TRIM37	3	RFX2, RFX3, GLIS3
TSNAXIP1	3	RFX3, MYB, GLIS3
TTC26	3	RFX3, GLIS3, FOXJ
TTC8	3	RFX3, GLIS3, JAZF1
TTLL6	3	RFX3, MYB, GLIS3
TULP3	3	RFX2, RFX3, GLIS3
USP6NL	3	RFX3, GLIS3, JAZF1
VWA3A	3	RFX2, RFX3, JAZF1
WDR27	3	RFX2, RFX3, GLIS3
WDR93	3	RFX2, RFX3, JAZF1
ZDHHC1	3	RFX2, RFX3, GLIS3
AFG1L	2	RFX3, GLIS3
AGAP6	2	RFX3, GLIS3
AHI1	2	RFX3, GLIS3
AKAP6	2	RFX3, GLIS3
AKAP9	2	GLIS3, FOXJ
ANK3	2	RFX3, GLIS3
ANKRD12	2	RFX3, GLIS3
ANKRD45	2	RFX3, FOXJ
ANKRD66	2	RFX3, GLIS3
AP2A2	2	RFX3, GLIS3
APOO	2	RFX3, GLIS3
ARHGEF28	2	RFX3, GLIS3
ARHGEF38	2	RFX3, GLIS3
ARL13B	2	RFX3, JAZF1
ARL15	2	RFX3, FOXJ
ARL6	2	RFX3, MYB
ASB14	2	RFX3, GLIS3
ATAD2B	2	RFX3, GLIS3
ATP10A	2	RFX3, GLIS3
ATR	2	RFX3, MYB
B4GALT5	2	RFX3, GLIS3
BAIAP2L1	2	RFX3, GLIS3
BBS7	2	RFX3, FOXJ
BCAS3	2	RFX2, RFX3
BEND7	2	RFX3, JAZF1
BTBD9	2	RFX3, GLIS3
BTRC	2	MYB, GLIS3
C1orf116	2	RFX2, RFX3
C21orf58	2	RFX3, JAZF1
C2CD3	2	RFX3, JAZF1
C2orf73	2	RFX3, GLIS3
C6orf118	2	RFX3, GLIS3
CACNA1D	2	RFX3, GLIS3
CACNB2	2	RFX3, GLIS3
CADM1	2	RFX3, GLIS3
CATIP	2	RFX3, FOXJ
CAV1	2	RFX3, JAZF1
CCDC14	2	RFX3, MYB
CCDC158	2	RFX3, GLIS3
CCDC175	2	RFX3, JAZF1
CCDC40	2	RFX2, GLIS3
CCDC83	2	GLIS3, FOXJ
CCSER1	2	RFX3, GLIS3
CD177	2	RFX3, GLIS3
CDHR4	2	RFX2, RFX3
CDKL3	2	RFX3, MYB
CDO1	2	RFX3, GLIS3
CELF2	2	RFX3, GLIS3
CEP83	2	RFX3, MYB
CFAP206	2	RFX3, JAZF1
CFAP251	2	RFX3, JAZF1
CFAP300	2	RFX3, FOXJ
CFAP65	2	RFX3, FOXJ
CFI	2	RFX3, GLIS3
CGB8	2	RFX3, JAZF1
CLIC5	2	RFX3, GLIS3
CLIP1	2	RFX3, JAZF1
CNGA3	2	RFX3, GLIS3
CPLANE1	2	RFX3, GLIS3
CROCC	2	RFX3, GLIS3
CWC27	2	RFX3, GLIS3
DAW1	2	RFX3, GLIS3
DENND1B	2	RFX3, GLIS3
DEUP1	2	RFX2, RFX3
DNAAF4	2	RFX3, FOXJ
DNAJB13	2	RFX2, FOXJ
DNAJC1	2	RFX3, GLIS3
DOCK5	2	RFX3, GLIS3
DOCK9	2	RFX3, GLIS3
DYNC2I1	2	RFX2, RFX3
DYNLT5	2	RFX2, FOXJ
EFCAB1	2	RFX3, GLIS3
EFHC1	2	RFX2, RFX3
EFR3B	2	RFX2, JAZF1
EIF4G3	2	RFX3, GLIS3
ELMOD1	2	JAZF1, FOXJ
ERRFI1	2	RFX3, JAZF1
EYA4	2	RFX3, GLIS3
FAM149A	2	RFX3, JAZF1
FAM161A	2	RFX3, JAZF1
FAM184A	2	RFX3, FOXJ
FAM214A	2	RFX3, GLIS3
FAM216B	2	RFX2, RFX3
FARS2	2	RFX3, GLIS3
FBXO15	2	GLIS3, FOXJ
FKBP5	2	RFX3, FOXJ
FMNL2	2	RFX3, GLIS3
FOXP1	2	RFX3, GLIS3
GCLC	2	RFX3, GLIS3
GLIS3	2	RFX3, FOXJ
GOLGA4	2	RFX2, RFX3
GOLM2	2	RFX3, GLIS3
GRHL2	2	RFX3, GLIS3
GSAP	2	RFX3, JAZF1
GSK3B	2	RFX3, GLIS3
GSTCD	2	RFX3, GLIS3
HSP90B1	2	RFX3, GLIS3
HSPA12A	2	RFX3, JAZF1
HSPA4L	2	RFX2, RFX3
HTR4	2	RFX3, GLIS3
IFT27	2	GLIS3, FOXJ
IKZF2	2	RFX3, GLIS3
IQCE	2	RFX2, RFX3
ITGB8	2	RFX3, GLIS3
KATNIP	2	RFX3, JAZF1
KCNC2	2	RFX3, GLIS3
KCNIP1	2	RFX2, FOXJ
KCTD8	2	RFX3, GLIS3
KIF3A	2	RFX3, GLIS3
KIZ	2	RFX3, GLIS3
KLHDC10	2	RFX3, GLIS3
LARP1B	2	RFX3, GLIS3
LEKR1	2	RFX3, GLIS3
LMNTD1	2	RFX3, GLIS3
LPP	2	RFX3, GLIS3
LRBA	2	RFX3, GLIS3
MAGI1	2	RFX3, GLIS3
MAML3	2	RFX2, RFX3
MAP4K5	2	RFX3, GLIS3
MAP7	2	RFX3, GLIS3
MAP9	2	RFX3, JAZF1
MAPK10	2	RFX3, GLIS3
MBNL3	2	RFX3, MYB
MBOAT1	2	RFX3, GLIS3
MCU	2	RFX3, GLIS3
MDGA2	2	GLIS3, FOXJ
MECOM	2	RFX3, GLIS3
METTL15P1	2	RFX3, GLIS3
MIPEP	2	RFX3, GLIS3
MLLT10	2	RFX3, GLIS3
MNAT1	2	RFX3, GLIS3
MORN2	2	RFX3, FOXJ
NAALADL2	2	RFX3, GLIS3
NASP	2	RFX3, GLIS3
NBEA	2	RFX3, JAZF1
NBEAL1	2	RFX3, GLIS3
NCKAP5	2	RFX3, JAZF1
NEDD4L	2	RFX3, GLIS3
NETO2	2	RFX2, MYB
NIPAL2	2	RFX3, JAZF1
NMNAT2	2	GLIS3, JAZF1
NOTCH2	2	RFX3, JAZF1
NPHP1	2	RFX2, RFX3
NPNT	2	RFX3, FOXJ
NRG4	2	RFX3, GLIS3
NUBPL	2	RFX3, GLIS3
NUP62CL	2	RFX3, MYB
ODAD1	2	RFX3, GLIS3
ODAD3	2	RFX3, FOXJ
ODF2	2	RFX3, JAZF1
ODF2L	2	RFX3, JAZF1
OSBP2	2	RFX3, GLIS3
OSBPL3	2	RFX3, FOXJ
OSCP1	2	RFX3, MYB
PAM	2	RFX3, JAZF1
PARG	2	RFX3, GLIS3
PHTF1	2	RFX3, JAZF1
PIAS2	2	RFX3, GLIS3
PITPNC1	2	RFX3, GLIS3
PKP4	2	RFX3, GLIS3
PLXNA2	2	RFX3, GLIS3
PLXNC1	2	MYB, FOXJ
PPM1E	2	GLIS3, JAZF1
PPP1R12B	2	RFX3, GLIS3
PPP1R9A	2	GLIS3, JAZF1
PREX2	2	RFX3, GLIS3
PRKCQ	2	RFX3, JAZF1
PTPN12	2	RFX3, JAZF1
PTPRK	2	RFX3, GLIS3
RABGAP1L	2	RFX3, FOXJ
RAPGEF2	2	RFX3, GLIS3
RASSF3	2	RFX3, GLIS3
RBL2	2	RFX3, GLIS3
RERE	2	RFX2, GLIS3
REV3L	2	RFX2, RFX3
RFX7	2	RFX3, GLIS3
RGCC	2	RFX3, GLIS3
RHBDL2	2	RFX3, JAZF1
RIMS2	2	RFX3, JAZF1
RPS6KA3	2	RFX3, GLIS3
RUNX1	2	RFX3, GLIS3
SANBR	2	RFX3, JAZF1
SATB1	2	RFX3, GLIS3
SCLT1	2	RFX3, GLIS3
SDCCAG8	2	RFX3, GLIS3
SEMA3E	2	RFX3, GLIS3
SETBP1	2	RFX3, GLIS3
SFTPB	2	RFX3, JAZF1
SHANK2	2	RFX3, JAZF1
SHROOM3	2	RFX3, GLIS3
SLC22A23	2	RFX3, JAZF1
SLC25A16	2	RFX3, GLIS3
SLC9A9	2	RFX3, GLIS3
SLCO4C1	2	RFX3, GLIS3
SNTN	2	RFX3, JAZF1
SNX24	2	RFX3, GLIS3
SORBS2	2	RFX3, GLIS3
SOX5	2	RFX3, GLIS3
SOX6	2	RFX3, GLIS3
SPATA6L	2	RFX3, GLIS3
SPATA7	2	RFX3, JAZF1
SSX2IP	2	MYB, FOXJ
ST7	2	RFX3, MYB
STK31	2	RFX3, JAZF1
STRBP	2	RFX3, GLIS3
SUDS3	2	RFX3, GLIS3
SYNGAP1	2	RFX3, JAZF1
TCTN1	2	RFX3, GLIS3
TEAD1	2	RFX3, GLIS3
TENM3	2	RFX3, GLIS3
TEX26	2	RFX3, JAZF1
TMEM67	2	RFX3, GLIS3
TNFRSF19	2	RFX3, GLIS3
TNIP3	2	RFX3, GLIS3
TNRC6A	2	RFX3, GLIS3
TOGARAM2	2	RFX3, JAZF1
TRAF3	2	RFX3, GLIS3
TRAPPC9	2	RFX3, GLIS3
TRIQK	2	RFX3, GLIS3
TTC12	2	RFX2, RFX3
TTC23L	2	RFX2, RFX3
TTC34	2	RFX2, RFX3
TTC7B	2	RFX3, GLIS3
TTLL10	2	RFX3, GLIS3
TTLL7	2	GLIS3, FOXJ
TTLL9	2	RFX3, FOXJ
TUSC3	2	RFX3, JAZF1
UMAD1	2	RFX3, GLIS3
UPF2	2	GLIS3, JAZF1
USP54	2	RFX3, GLIS3
WARS2	2	RFX3, JAZF1
WDR19	2	RFX3, GLIS3
WDR31	2	RFX3, JAZF1
WHRN	2	RFX3, FOXJ
WWOX	2	RFX3, GLIS3
XRRA1	2	RFX3, GLIS3
ZC2HC1A	2	RFX3, GLIS3
ZC2HC1C	2	RFX2, FOXJ
ZC3H12C	2	RFX3, GLIS3
ZNF385B	2	RFX3, JAZF1
