# Supplementary material for: CilioGenics: an integrated method and database for predicting novel ciliary genes
Source: Nucleic Acids Res. 2024 Jul 11;52(14):8127–45. doi: 10.1093/nar/gkae554 (PMC11317154; doi:10.1093/nar/gkae554)
Supplement: gkae554_Supplemental_Files [file gkae554_supplemental_files.zip › Table_S7_PPI.xlsx]

## Sheet: Top_candidates_>0.70
Gene_name	interaction_scores
BBS9	1
IFT46	0.995565
IFT81	0.992144
TTC30A	0.988758
HSPB11	0.986646
TTC8	0.984978
IFT80	0.984761
IFT172	0.979551
IFT52	0.970976
IFT74	0.965214
TTC30B	0.962982
TTC26	0.957006
IFT22	0.949815
BBS5	0.948815
IFT88	0.946969
BBS2	0.940743
CEP290	0.9376
IFT43	0.930407
IFT57	0.929894
IFT27	0.927069
TTC21B	0.924159
BBS4	0.921635
PCM1	0.919605
UBXN10	0.917449
BBIP1	0.914915
KIF27	0.914475
BBS7	0.913969
LCA5	0.906443
RPGR	0.904298
MAP7D3	0.899995
BBS1	0.898855
CC2D2A	0.898528
CEP135	0.896031
CEP162	0.886151
CSPP1	0.88399
WDR19	0.883901
WDR35	0.882897
CENPJ	0.879615
KIAA0753	0.879086
SASS6	0.878419
KIAA0586	0.877522
BBS12	0.877054
TRAF3IP1	0.876057
AHI1	0.875746
CEP128	0.874229
IFT20	0.873969
STK36	0.873132
CEP152	0.869337
CCDC14	0.868924
OFD1	0.868334
CEP131	0.867411
C2CD3	0.865357
CCDC66	0.863432
CCP110	0.862916
ODF2	0.861708
CEP350	0.861148
CEP43	0.860779
CEP97	0.860527
IFT140	0.860198
CEP170	0.858356
CLUAP1	0.857313
ARL6	0.85703
STIL	0.856196
CCDC138	0.856146
MKKS	0.854042
BBS10	0.852565
B9D1	0.852292
PCNT	0.85186
NIN	0.851851
IQCB1	0.851251
NEDD1	0.85102
CEP120	0.850429
PAFAH1B1	0.850028
LZTFL1	0.849984
CEP104	0.848777
ZNF365	0.848498
TUBG1	0.848065
CEP72	0.847883
SEPTIN12	0.847865
DYNC2I1	0.847356
HAUS8	0.846533
RPGRIP1	0.845051
TBC1D31	0.845028
IFT122	0.843938
SEPTIN10	0.842873
WDPCP	0.842865
CEP63	0.842818
CEP192	0.842537
KIZ	0.842307
CCDC77	0.840541
PCDH15	0.840083
FUZ	0.836495
TUBGCP5	0.835871
CDK5RAP2	0.835462
CEP20	0.834445
EXOC7	0.83413
POC5	0.834011
UNC45A	0.833685
CNTRL	0.833497
GPATCH1	0.833481
SSX2IP	0.832105
SMO	0.831168
MAP3K2	0.83059
EXOC6	0.828252
KATNIP	0.825873
DYNC2I2	0.824109
HAUS3	0.823273
MPHOSPH9	0.82327
EXOC3	0.822623
B9D2	0.822442
PKIA	0.822202
CEP89	0.820743
NPHP4	0.820387
PKD1	0.819862
DYNC1I1	0.819221
FAM184A	0.818761
RAB8A	0.818076
TUBGCP2	0.817217
NPHP1	0.817139
CALM3	0.816631
LRRC49	0.81582
LUZP1	0.815507
NDC80	0.813888
TUBGCP6	0.813774
HAUS4	0.813363
ENTR1	0.813299
IFTAP	0.813176
ARL3	0.812613
EHD3	0.812528
LATS2	0.812457
KIF7	0.812354
EXOC4	0.81203
ATMIN	0.81145
TMEM231	0.811346
DCTN1	0.811129
SPICE1	0.811041
MZT2B	0.810576
DVL1	0.810163
PDE6D	0.809474
CFAP410	0.80934
RPGRIP1L	0.8092
PKIG	0.808969
INTU	0.808527
CILK1	0.808519
USH1C	0.808206
DYNLRB2	0.808037
HDAC6	0.807914
DYNC1H1	0.807206
CCDC18	0.807143
MICALL1	0.806754
WRAP73	0.806523
NEK1	0.805819
MAPRE1	0.805782
PLK4	0.805672
USP9X	0.805569
LRRCC1	0.805557
EXOC1	0.804966
PIBF1	0.804182
CAMSAP1	0.80329
CKAP2	0.803265
TTK	0.803156
CNGA2	0.803046
KIF24	0.802026
KIF3B	0.801676
NINL	0.801333
ALMS1	0.800882
MIB1	0.80079
DYNC1I2	0.800165
RILPL2	0.799117
PLK1	0.79895
MYO7A	0.798853
WDR83	0.798711
RBSN	0.798276
MB21D2	0.797977
CC2D1A	0.797546
TUBA1A	0.797535
MZT1	0.797227
DNAJC7	0.796824
MKS1	0.796606
BICD1	0.796576
CCDC68	0.79649
DYNLRB1	0.796398
NME7	0.79602
SUFU	0.795524
TP53BP2	0.795113
ARL2	0.794638
KLC2	0.793959
KRT18	0.792862
NUDC	0.791809
EXOC5	0.791692
RABL2B	0.791598
ETV4	0.791432
TBC1D7	0.790773
CRYL1	0.79053
LATS1	0.790256
CTNND1	0.7898
TUBB	0.789611
KIF3A	0.789315
PLEKHG1	0.789291
SPAG5	0.788865
TUBGCP4	0.788198
EXOC6B	0.787795
LEF1	0.787755
FOXJ1	0.787494
RAB3IP	0.787175
MAP7D1	0.787169
RGCC	0.786723
DYNC1LI1	0.786608
DCAF7	0.785869
HMMR	0.785802
TCHP	0.785231
SDCCAG8	0.784927
CLIP1	0.784785
DYNLL2	0.784713
TUBB4B	0.784581
CAMSAP2	0.784187
PPP2R3C	0.783785
PRKCZ	0.783752
RASSF7	0.783653
ASPM	0.783144
TUBG2	0.782878
KCNE2	0.782192
SPATA7	0.781981
USH1G	0.781597
NME8	0.781581
FAM83D	0.781529
KLC1	0.781171
OLFM1	0.780942
AMOT	0.780931
CDC16	0.780565
CFAP20	0.780504
TTLL5	0.780091
CCDC85C	0.779876
DYRK2	0.779865
KIAA1328	0.779523
WHAMMP3	0.779261
SSNA1	0.778559
MAPRE2	0.77841
CHMP1B	0.778307
TUBA3C	0.777495
CETN1	0.777094
CPLANE1	0.776818
AXIN1	0.776284
TTC23L	0.775898
MED4	0.77517
SPATA2	0.775158
OR51E1	0.774665
MAP3K3	0.774294
KXD1	0.774252
SEPTIN9	0.774205
DPCD	0.774022
TNRC6B	0.77385
NDE1	0.77384
TCP1	0.773639
CCDC61	0.773479
FER	0.773429
ANKRD26	0.773134
PXDN	0.772798
PXDN	0.772798
SPAG16	0.772402
EXOC2	0.772314
AKAP12	0.772037
EVI5	0.772008
DNAJA2	0.771522
DISC1	0.771516
KATNB1	0.771424
RPAP3	0.771386
TFPI2	0.771237
CNTROB	0.771234
SUGT1	0.77035
TUBA4A	0.77017
TUBA1B	0.769871
EXOC8	0.769852
CEP44	0.769714
STRADA	0.769509
RHEB	0.769278
EML1	0.76912
CCDC13	0.768881
MAP1B	0.768872
SEPTIN4	0.768703
SQSTM1	0.7686
KIF17	0.768485
NBPF11	0.768385
ANAPC2	0.76837
CTNNB1	0.768037
TUBB2A	0.767964
NEK2	0.76785
AKT1	0.767803
GLI3	0.767755
ODAD3	0.767603
DVL2	0.767489
TRIM36	0.767281
PRICKLE1	0.767023
DYNLT2B	0.766834
HAUS1	0.766566
CASR	0.766441
GNAI1	0.766328
CEP164	0.765806
VPS33B	0.765788
SH3BP5	0.765744
RAB11FIP3	0.765533
KATNA1	0.765247
DACT3	0.765113
SSX2B	0.765113
KRT8	0.765101
STUB1	0.764728
MYOCD	0.764618
TPGS1	0.764587
IRS4	0.764518
PPP1R13B	0.764333
CCDC40	0.764324
PARD3B	0.763947
KIAA1671	0.763819
DNAAF10	0.763765
HAUS7	0.763742
KNSTRN	0.763501
BTRC	0.763501
TBK1	0.763464
BORCS6	0.763044
RUNX3	0.762559
MAPRE3	0.762081
PTK2	0.76189
ROPN1L	0.761735
POC1B	0.761636
TMEM102	0.761594
GRK2	0.761256
PTPN23	0.761237
DCTN2	0.76116
MAD1L1	0.761041
PHLDB2	0.761035
RUVBL1	0.761004
LRRK1	0.76082
WDR91	0.760625
PARD3	0.760533
AKT1S1	0.760477
CEP55	0.759794
INVS	0.75978
SCLT1	0.759492
HAUS5	0.759411
ERC1	0.759258
BCAS1	0.759025
ABTB2	0.758956
YWHAB	0.758857
PRKACB	0.758839
KLC4	0.758748
CCDC28B	0.75827
DNAI1	0.758153
CHGB	0.758147
IPO7	0.758124
SDSL	0.757895
DYNLL1	0.757866
WDR90	0.757862
CDC14A	0.757519
GLI2	0.757426
SHH	0.757411
IGFBP2	0.757259
GLI1	0.757207
APOBEC3G	0.756924
TRIM60	0.756656
HAUS2	0.756633
TUBGCP3	0.756469
TUBB2B	0.756418
AFDN	0.756101
AKAP14	0.755846
CORO1A	0.755826
CCIN	0.755734
PRKAR2B	0.755641
HSPA8	0.7553
AKAP9	0.75521
ATCAY	0.755018
HIF3A	0.75469
HAUS6	0.754424
MZT2A	0.754391
ODF2L	0.754382
TRPC1	0.754301
SEPTIN6	0.754231
DLG5	0.754149
CPLANE2	0.754121
KIFAP3	0.754042
YWHAZ	0.753876
ARL2BP	0.753827
COBL	0.753465
TJP1	0.753418
PIK3CA	0.753022
GNG2	0.752879
SNAP25	0.752732
CCT4	0.752692
FBXW5	0.752602
NDEL1	0.752497
ANAPC1	0.752415
CALM2	0.752222
KRT19	0.752182
MIIP	0.752133
MAP7D2	0.751863
HIF1A	0.751838
CAPS	0.751783
CEP170B	0.751747
TPSB2	0.751647
NEK9	0.751606
TRAPPC4	0.751431
POSTN	0.751288
YWHAE	0.7511
LGALS3BP	0.750893
TRAK2	0.750835
GCC1	0.75072
PLEKHA5	0.750702
TOGARAM1	0.750608
CDC42EP2	0.750607
FABP1	0.750345
GOLGA1	0.750257
RRM2	0.750212
EFCAB1	0.75014
CCDC88A	0.750102
SNCA	0.750096
GSK3B	0.750039
TXNIP	0.749816
KRT73	0.749741
DCDC1	0.749576
TTC21A	0.749528
NEK7	0.749522
KIF5B	0.74947
YWHAH	0.749433
PAX2	0.749428
HSP90AB1	0.749392
ALDOB	0.748965
CTNND2	0.74872
RPS6KB1	0.748673
FERMT2	0.748653
IRS1	0.748583
USP7	0.748379
TIMM23B	0.74835
TPTE2	0.748144
NUP153	0.748135
RCVRN	0.748044
C11orf49	0.748041
DPYSL3	0.747728
HSPA4	0.747714
DPYSL5	0.747521
NUDCD3	0.747504
DYNLT1	0.747355
PRRG2	0.747153
DYNC1LI2	0.74666
TERT	0.746433
CCT2	0.746427
NOTCH1	0.746288
FLOT1	0.746135
STIP1	0.746092
TECPR1	0.746065
COMMD2	0.745585
UNC119B	0.7454
DSP	0.745307
DTNBP1	0.745272
LINC01139	0.745231
BAG2	0.744966
SPAG17	0.744799
APC	0.74467
DIAPH3	0.744432
LURAP1	0.744292
SRSF2	0.744032
MAK	0.743975
CDR1	0.743922
POU3F2	0.743884
MTOR	0.743543
NUP214	0.74346
BORA	0.743448
OBSCN	0.743359
RAB6C	0.743189
PACSIN1	0.742849
MTUS1	0.742833
KIF5A	0.742612
PKD2	0.742455
CDC20	0.742088
PTEN	0.742028
ANKRD6	0.742022
AKIP1	0.741801
BHMT	0.741648
FOXO1	0.741226
ABCG2	0.741146
KATNAL1	0.741013
KLK11	0.740783
SEPTIN5	0.740738
TMEM138	0.740712
CYLC2	0.740583
STXBP1	0.740402
CENPH	0.74017
NUP93	0.740144
ANAPC4	0.739676
TCP11L2	0.73961
PDZD11	0.739536
DLGAP1	0.739521
SH2B3	0.739189
CEP295	0.739122
DYNC2H1	0.739108
MAPT	0.739071
RTTN	0.738891
TSC2	0.738884
NUB1	0.73886
KLK5	0.738769
DACT1	0.738618
TUBB6	0.738551
RANGRF	0.738455
CAPSL	0.73842
CHMP2B	0.738183
RUVBL2	0.738132
FRS2	0.73791
CAMSAP3	0.737727
PRKX	0.737718
CCDC96	0.73766
CTNNA1	0.73766
FOXO3	0.737541
CCNB2	0.737437
RASSF8	0.737428
ARHGEF2	0.737122
OTUD6A	0.73694
NEK8	0.736853
HSP90AA1	0.736807
PRKAR1A	0.736717
VPS4B	0.736545
DNAJB4	0.736522
OVGP1	0.736483
SAV1	0.736437
PPID	0.736416
FTL	0.736354
FEZ1	0.736061
DHH	0.736054
C12orf40	0.73599
TUBAL3	0.735971
CCDC150	0.735949
CSNK1E	0.735948
CPTP	0.735944
SKI	0.735917
DNAJA1	0.735892
LHX5	0.735774
SKP2	0.735689
SRR	0.735543
RFFL	0.735472
RALBP1	0.735426
CENPF	0.735409
RAB11FIP2	0.735391
CDK4	0.735204
ERMN	0.734924
ATXN10	0.734897
KPNB1	0.734839
POC1A	0.734729
PPP1R21	0.734726
KCTD8	0.734554
EML4	0.734553
TRIM52	0.734469
PTPDC1	0.734264
PRICKLE2	0.734243
KCND2	0.734198
DAAM1	0.733974
GMNN	0.733489
TGFBR1	0.733413
ANKS4B	0.733276
RPTOR	0.733222
UBE2S	0.733188
TXLNG	0.733134
NUP62	0.733108
ITCH	0.732955
MEIG1	0.73295
JUP	0.732528
FKBP4	0.732184
VCP	0.732175
C7orf57	0.732132
CENPE	0.732073
PLPPR3	0.732037
TRAPPC10	0.732024
E2F8	0.731954
BECN1	0.731933
MLST8	0.731869
SFI1	0.731816
SLC9A3R2	0.731727
RFLNA	0.731682
USP49	0.731637
RAB10	0.731545
NUP107	0.730911
RUBCN	0.730723
LIMD1	0.730626
USP44	0.730572
UFD1	0.730503
MYO5A	0.7305
CCT5	0.730409
CAD	0.730365
WDCP	0.730365
MYCN	0.73033
KATNAL2	0.730212
TRIM32	0.730112
KIF3C	0.730009
YWHAG	0.729717
DNAJB2	0.729615
CLINT1	0.729606
RAB11A	0.729539
KAT2B	0.729458
GAN	0.729457
ZFYVE9	0.729267
ARHGAP21	0.729166
INO80D	0.728992
KATNBL1	0.728956
CDC27	0.72879
MKRN2	0.728758
MKNK2	0.728721
ARHGAP24	0.72858
YWHAQ	0.728475
TUBA4B	0.728464
SEPTIN2	0.728442
RPS6KA1	0.728415
UBR5	0.728223
KRT5	0.727911
CACYBP	0.727791
USP13	0.727642
TTI1	0.727533
UNC45B	0.727492
ARRB2	0.727232
CCNA2	0.727137
NTPCR	0.72705
PHETA2	0.727018
CAPZA1	0.726985
RAB5B	0.72695
MAP2K2	0.726692
ACTG1	0.726505
TP73	0.7262
WHRN	0.726187
DUSP16	0.726182
DVL3	0.72618
PLD2	0.726039
JAM2	0.726009
RUNX2	0.725713
NQO1	0.725599
TRPV4	0.725561
STK3	0.725352
NME3	0.72513
KRT2	0.725042
RANBP2	0.725033
HYOU1	0.724861
MYH9	0.724797
INSYN1	0.724734
RD3	0.724648
RAB25	0.724535
APC2	0.724517
PML	0.724468
DAPK1	0.724372
CEP250	0.724197
CSNK1A1	0.724106
KIAA1109	0.724092
SIMC1	0.724078
CDC25C	0.724054
RGPD6	0.724054
EML6	0.723798
DNAJB13	0.723787
KLHL4	0.723757
BUB3	0.723705
MOB4	0.723643
RWDD3	0.723626
TRAPPC1	0.723603
MAMDC2	0.723552
CLEC1B	0.723387
MAP3K10	0.723176
RUFY4	0.723065
MLXIP	0.72305
KRT10	0.722985
LZTS2	0.722885
CAV1	0.722654
NMT1	0.722644
PRKAR1B	0.722608
TUBB1	0.722331
VAMP2	0.722135
MCM7	0.722064
TUBB3	0.721828
ID2	0.721821
PROSER3	0.721727
VIM	0.721709
AXIN2	0.721644
JADE1	0.721572
CGNL1	0.721449
ATG4B	0.72144
CFAP45	0.721339
PNMA2	0.721338
TFDP3	0.721256
FAM83H	0.721136
PKN1	0.721119
ECD	0.721018
CCSER1	0.720729
ARPC1A	0.720667
BCL9	0.720659
SWAP70	0.720558
BCL2L11	0.720455
RFX3	0.72044
ZC2HC1B	0.720424
CCT6A	0.7204
GTSE1	0.720361
PRKAR2A	0.72007
TULP2	0.720005
AKAP7	0.719722
TRAPPC6B	0.719705
PACSIN2	0.719671
OR7C2	0.719657
ZAR1	0.719657
CCT6B	0.719529
AVIL	0.719316
IDH3B	0.719277
SRC	0.719007
CDC37	0.718885
PTPRQ	0.718739
NAV1	0.718721
SORCS2	0.718525
APPL1	0.718459
CCNB1	0.718425
NUP35	0.718324
GIT1	0.71832
RAB11B	0.718028
ACTB	0.71786
CCT8	0.717715
RAF1	0.717707
HSPA6	0.717706
CLASP1	0.717701
MTMR3	0.717589
NUMB	0.717094
PIWIL1	0.716945
IQGAP1	0.716889
CCDC141	0.716873
NEFM	0.716872
NUP88	0.716831
DNM2	0.716817
CYLD	0.716736
CLTC	0.716692
CBY1	0.716683
RAB3IL1	0.716476
TBC1D5	0.716359
CFAP91	0.716341
SPCS3	0.716298
CDH5	0.716295
TPR	0.716152
MACF1	0.716108
MAP2K3	0.716086
TBCD	0.716049
OAS1	0.715867
GEN1	0.715858
EP400	0.715791
C18orf32	0.715768
NUP98	0.7156
LRRC4	0.715479
HTT	0.715413
PRKDC	0.71534
MAST1	0.715328
CYP11A1	0.715193
TRIM37	0.715157
SNCB	0.71503
CRISPLD2	0.715024
SNPH	0.715023
SVIL	0.714943
JAK2	0.71488
PACRG	0.714814
PARP10	0.714787
MIS18BP1	0.714745
WSB1	0.714734
AURKA	0.714569
YAP1	0.7145
WIPI2	0.714488
HOOK1	0.714471
SEPTIN8	0.714403
NSUN5P1	0.714382
CDH1	0.714351
PPP4R1L	0.714165
C6orf141	0.713992
TFDP1	0.713946
FAM161B	0.713933
TUBA3E	0.713915
AKIRIN1	0.713909
DMAP1	0.713819
CREBBP	0.713814
ULK1	0.713803
UBXN2A	0.713738
SEPTIN7	0.713713
CNOT9	0.713677
CNTLN	0.713597
PPP2CB	0.713571
SSTR2	0.713531
PPP2R1A	0.713466
SMAD3	0.713434
RAB12	0.713306
TUBA1C	0.713295
CASTOR3	0.713295
TNIK	0.713271
PRKCI	0.71327
PACSIN3	0.713215
CFAP36	0.713173
MED15	0.713009
IPO5	0.712996
FNIP2	0.712971
HSPA1A	0.712929
CCT7	0.712817
CDC123	0.712656
BCL3	0.712648
TMEM256	0.712597
TRAK1	0.712572
PTGIS	0.712504
NXF5	0.712355
DPYSL2	0.712291
PALMD	0.712247
CBSL	0.712246
STARD13	0.712214
PPP6R3	0.712137
UXT	0.7121
TCTN1	0.712014
SEPTIN11	0.711958
EPC1	0.711823
SOHLH1	0.711775
CCHCR1	0.711768
GAPDH	0.711717
MIS18A	0.71167
KLHL34	0.711633
TANK	0.711567
TNRC6A	0.711457
ZBTB22	0.711351
CDK18	0.711256
RFX2	0.711239
VANGL1	0.711216
XPNPEP3	0.711085
TUBB4A	0.711048
GAB2	0.710745
ALS2	0.710668
KRT17	0.710635
DNAJA3	0.710546
MAP3K5	0.710478
LEKR1	0.710397
EDRF1	0.710323
XYLT2	0.710037
CEP76	0.710017
MDM2	0.709978
EGF	0.709834
ABLIM1	0.709673
MAP2	0.709543
TEX9	0.709539
SEC16A	0.709411
GNB1	0.709378
AGTPBP1	0.709337
ADSL	0.709262
PTCH1	0.709224
BICD2	0.709184
PPP1R12B	0.70914
SLC22A17	0.709124
MYL9	0.709093
DYNLT3	0.70909
KRT33A	0.709082
SEPTIN1	0.708873
SPATA24	0.708778
SEC13	0.708709
PPP1CA	0.708658
AKAP5	0.708577
KIF5C	0.708526
SRGAP2	0.708522
CLEC4C	0.708497
ANK3	0.708415
CRKL	0.708185
SYNGAP1	0.708002
PIK3R3	0.707941
PPP6C	0.707866
BCAR3	0.707852
ANAPC5	0.707837
ANAPC10	0.7078
CCSER2	0.707773
MORC3	0.707762
IGF1R	0.707593
KRT14	0.707507
TTBK1	0.707492
ACTR3	0.707439
ASAP1	0.707408
AP4E1	0.707313
NEURL4	0.707276
CCDC22	0.707206
ODAD1	0.707204
FHOD1	0.707188
CEP85	0.70718
INSYN2A	0.707067
EHD1	0.70689
FBXW11	0.706884
CCT3	0.706825
LLGL2	0.70669
DNAJB8	0.706552
XPO6	0.706516
KRT6A	0.706502
ANKRD28	0.706386
GRK3	0.706383
MAPK1	0.706379
APBB1IP	0.706259
CLIP3	0.706189
KCNQ4	0.706141
RAN	0.706139
JADE2	0.706128
B4GALT2	0.70611
S100A4	0.706025
IBTK	0.705981
LPXN	0.705955
TNK2	0.705803
SYNE3	0.705781
MUSK	0.70577
ZNHIT2	0.70574
MYL1	0.705722
NTRK2	0.705712
SPATA18	0.70562
DNAI7	0.705603
SLC12A3	0.705462
MCC	0.705448
UCHL1	0.705444
FAM3D	0.705432
CDR2	0.705333
UBE2C	0.705224
PALS1	0.705022
ACTR2	0.704972
EPHA2	0.704968
R3HCC1L	0.70495
NF2	0.704854
DPYS	0.704816
ALLC	0.704708
CMAHP	0.704708
CRPPA	0.704708
LINC02907	0.704708
OR4F21	0.704708
PTPN7	0.704646
TRPM7	0.704635
IKBKB	0.704592
PALLD	0.70456
XRN1	0.704421
PRPF19	0.704412
PAPSS2	0.704236
PLAA	0.704234
HSPA1B	0.704085
TTBK2	0.704058
MARK2	0.704055
XPO1	0.704015
KIFBP	0.703953
KCNJ16	0.70371
SNAI1	0.70365
IMPDH2	0.703627
VGLL4	0.70359
ATF3	0.703506
GLB1	0.703486
BFSP1	0.703431
CCNE1	0.703388
RAPGEF6	0.703344
INSR	0.703342
HEMGN	0.703298
TULP3	0.703267
SPECC1	0.703135
ACTN2	0.703082
NUP54	0.703076
SIRT6	0.703042
CD109	0.702972
PIK3C3	0.702919
SMAD7	0.702733
PEX14	0.702668
INO80	0.702644
MPRIP	0.702638
CCDC160	0.702561
ETV3L	0.702561
KIF2C	0.702528
DGKE	0.702513
COG6	0.702468
DST	0.702442
MYL6	0.702286
RRAGC	0.702092
CCDC120	0.702085
MAP1LC3B	0.702022
OTUD7B	0.701952
SCGN	0.701937
HAS1	0.701871
YES1	0.701832
PDCL	0.70182
D2HGDH	0.701719
NUP155	0.7017
ANKRD35	0.701637
STAB2	0.701637
FZD7	0.701546
ACTR6	0.701493
TXNL4A	0.701458
PLEC	0.701364
MICAL3	0.701355
PATJ	0.701273
TRAF2	0.701215
ZFP69B	0.701092
DYNC2LI1	0.701028
SEPTIN3	0.701026
KRT77	0.700978
OSBPL10	0.700965
SEMA3F	0.700904
AR	0.700805
HSPH1	0.700523
DSG2	0.700507
PRKAA1	0.700348
MUCL1	0.700266
TTC3	0.700168
PFN1	0.70013

## Sheet: Comparions
PPI comparison of genes with Gold Standard and Negative genes			The color red represents the interaction of negative gene encoded proteins with PPI proteins.
Gene Names	Number of Shares	Interactions
ABLIM1	2	Gold Standard Cilia Genes, Protein-Protein Interactions
ACTR2	2	Gold Standard Cilia Genes, Protein-Protein Interactions
AHI1	2	Gold Standard Cilia Genes, Protein-Protein Interactions
AKT1	2	Gold Standard Cilia Genes, Protein-Protein Interactions
ALMS1	2	Gold Standard Cilia Genes, Protein-Protein Interactions
ANAPC2	2	Gold Standard Cilia Genes, Protein-Protein Interactions
ANKRD26	2	Gold Standard Cilia Genes, Protein-Protein Interactions
APOBEC3G	2	Negative Cilia Genes, Protein-Protein Interactions
ARL2	2	Gold Standard Cilia Genes, Protein-Protein Interactions
ARL2BP	2	Gold Standard Cilia Genes, Protein-Protein Interactions
ARL3	2	Gold Standard Cilia Genes, Protein-Protein Interactions
ARL6	2	Gold Standard Cilia Genes, Protein-Protein Interactions
ASAP1	2	Gold Standard Cilia Genes, Protein-Protein Interactions
ATMIN	2	Gold Standard Cilia Genes, Protein-Protein Interactions
ATXN10	2	Gold Standard Cilia Genes, Protein-Protein Interactions
AURKA	2	Gold Standard Cilia Genes, Protein-Protein Interactions
B4GALT2	2	Negative Cilia Genes, Protein-Protein Interactions
B9D1	2	Gold Standard Cilia Genes, Protein-Protein Interactions
B9D2	2	Gold Standard Cilia Genes, Protein-Protein Interactions
BBIP1	2	Gold Standard Cilia Genes, Protein-Protein Interactions
BBS1	2	Gold Standard Cilia Genes, Protein-Protein Interactions
BBS10	2	Gold Standard Cilia Genes, Protein-Protein Interactions
BBS12	2	Gold Standard Cilia Genes, Protein-Protein Interactions
BBS2	2	Gold Standard Cilia Genes, Protein-Protein Interactions
BBS4	2	Gold Standard Cilia Genes, Protein-Protein Interactions
BBS5	2	Gold Standard Cilia Genes, Protein-Protein Interactions
BBS7	2	Gold Standard Cilia Genes, Protein-Protein Interactions
BBS9	2	Gold Standard Cilia Genes, Protein-Protein Interactions
BHMT	2	Negative Cilia Genes, Protein-Protein Interactions
C2CD3	2	Gold Standard Cilia Genes, Protein-Protein Interactions
CAV1	2	Gold Standard Cilia Genes, Protein-Protein Interactions
CBY1	2	Gold Standard Cilia Genes, Protein-Protein Interactions
CC2D2A	2	Gold Standard Cilia Genes, Protein-Protein Interactions
CCDC13	2	Gold Standard Cilia Genes, Protein-Protein Interactions
CCDC28B	2	Gold Standard Cilia Genes, Protein-Protein Interactions
CCDC40	2	Gold Standard Cilia Genes, Protein-Protein Interactions
CCDC66	2	Gold Standard Cilia Genes, Protein-Protein Interactions
CCP110	2	Gold Standard Cilia Genes, Protein-Protein Interactions
CCT2	2	Gold Standard Cilia Genes, Protein-Protein Interactions
CDC14A	2	Gold Standard Cilia Genes, Protein-Protein Interactions
CDC20	2	Gold Standard Cilia Genes, Protein-Protein Interactions
CENPF	2	Gold Standard Cilia Genes, Protein-Protein Interactions
CENPJ	2	Gold Standard Cilia Genes, Protein-Protein Interactions
CEP104	2	Gold Standard Cilia Genes, Protein-Protein Interactions
CEP120	2	Gold Standard Cilia Genes, Protein-Protein Interactions
CEP128	2	Gold Standard Cilia Genes, Protein-Protein Interactions
CEP131	2	Gold Standard Cilia Genes, Protein-Protein Interactions
CEP135	2	Gold Standard Cilia Genes, Protein-Protein Interactions
CEP162	2	Gold Standard Cilia Genes, Protein-Protein Interactions
CEP164	2	Gold Standard Cilia Genes, Protein-Protein Interactions
CEP170	2	Gold Standard Cilia Genes, Protein-Protein Interactions
CEP20	2	Gold Standard Cilia Genes, Protein-Protein Interactions
CEP250	2	Gold Standard Cilia Genes, Protein-Protein Interactions
CEP290	2	Gold Standard Cilia Genes, Protein-Protein Interactions
CEP350	2	Gold Standard Cilia Genes, Protein-Protein Interactions
CEP72	2	Gold Standard Cilia Genes, Protein-Protein Interactions
CEP89	2	Gold Standard Cilia Genes, Protein-Protein Interactions
CEP97	2	Gold Standard Cilia Genes, Protein-Protein Interactions
CFAP36	2	Gold Standard Cilia Genes, Protein-Protein Interactions
CFAP410	2	Gold Standard Cilia Genes, Protein-Protein Interactions
CILK1	2	Gold Standard Cilia Genes, Protein-Protein Interactions
CLUAP1	2	Gold Standard Cilia Genes, Protein-Protein Interactions
CNGA2	2	Gold Standard Cilia Genes, Protein-Protein Interactions
CPLANE1	2	Gold Standard Cilia Genes, Protein-Protein Interactions
CPLANE2	2	Gold Standard Cilia Genes, Protein-Protein Interactions
CSPP1	2	Gold Standard Cilia Genes, Protein-Protein Interactions
CTNNB1	2	Gold Standard Cilia Genes, Protein-Protein Interactions
CYLD	2	Gold Standard Cilia Genes, Protein-Protein Interactions
D2HGDH	2	Negative Cilia Genes, Protein-Protein Interactions
DISC1	2	Gold Standard Cilia Genes, Protein-Protein Interactions
DNAAF10	2	Gold Standard Cilia Genes, Protein-Protein Interactions
DNAI1	2	Gold Standard Cilia Genes, Protein-Protein Interactions
DNAJB13	2	Gold Standard Cilia Genes, Protein-Protein Interactions
DPCD	2	Gold Standard Cilia Genes, Protein-Protein Interactions
DPYSL2	2	Gold Standard Cilia Genes, Protein-Protein Interactions
DVL1	2	Gold Standard Cilia Genes, Protein-Protein Interactions
DYNC2H1	2	Gold Standard Cilia Genes, Protein-Protein Interactions
DYNC2I1	2	Gold Standard Cilia Genes, Protein-Protein Interactions
DYNC2I2	2	Gold Standard Cilia Genes, Protein-Protein Interactions
DYNC2LI1	2	Gold Standard Cilia Genes, Protein-Protein Interactions
DYNLL1	2	Gold Standard Cilia Genes, Protein-Protein Interactions
DYNLL2	2	Gold Standard Cilia Genes, Protein-Protein Interactions
DYNLRB1	2	Gold Standard Cilia Genes, Protein-Protein Interactions
DYNLRB2	2	Gold Standard Cilia Genes, Protein-Protein Interactions
DYNLT1	2	Gold Standard Cilia Genes, Protein-Protein Interactions
DYNLT2B	2	Gold Standard Cilia Genes, Protein-Protein Interactions
EHD1	2	Gold Standard Cilia Genes, Protein-Protein Interactions
EHD3	2	Gold Standard Cilia Genes, Protein-Protein Interactions
ENTR1	2	Gold Standard Cilia Genes, Protein-Protein Interactions
EXOC3	2	Gold Standard Cilia Genes, Protein-Protein Interactions
EXOC4	2	Gold Standard Cilia Genes, Protein-Protein Interactions
EXOC5	2	Gold Standard Cilia Genes, Protein-Protein Interactions
EXOC6	2	Gold Standard Cilia Genes, Protein-Protein Interactions
EXOC6B	2	Gold Standard Cilia Genes, Protein-Protein Interactions
FOXJ1	2	Gold Standard Cilia Genes, Protein-Protein Interactions
FUZ	2	Gold Standard Cilia Genes, Protein-Protein Interactions
GLB1	2	Negative Cilia Genes, Protein-Protein Interactions
GLI1	2	Gold Standard Cilia Genes, Protein-Protein Interactions
GLI2	2	Gold Standard Cilia Genes, Protein-Protein Interactions
GLI3	2	Gold Standard Cilia Genes, Protein-Protein Interactions
GNB1	2	Gold Standard Cilia Genes, Protein-Protein Interactions
GRK2	2	Gold Standard Cilia Genes, Protein-Protein Interactions
GSK3B	2	Gold Standard Cilia Genes, Protein-Protein Interactions
HAS1	2	Negative Cilia Genes, Protein-Protein Interactions
HDAC6	2	Gold Standard Cilia Genes, Protein-Protein Interactions
HIF1A	2	Gold Standard Cilia Genes, Protein-Protein Interactions
HMMR	2	Negative Cilia Genes, Protein-Protein Interactions
HSP90AA1	2	Gold Standard Cilia Genes, Protein-Protein Interactions
HSPA8	2	Gold Standard Cilia Genes, Protein-Protein Interactions
HSPB11	2	Gold Standard Cilia Genes, Protein-Protein Interactions
HTT	2	Gold Standard Cilia Genes, Protein-Protein Interactions
IDH3B	2	Negative Cilia Genes, Protein-Protein Interactions
IFT122	2	Gold Standard Cilia Genes, Protein-Protein Interactions
IFT140	2	Gold Standard Cilia Genes, Protein-Protein Interactions
IFT172	2	Gold Standard Cilia Genes, Protein-Protein Interactions
IFT20	2	Gold Standard Cilia Genes, Protein-Protein Interactions
IFT22	2	Gold Standard Cilia Genes, Protein-Protein Interactions
IFT27	2	Gold Standard Cilia Genes, Protein-Protein Interactions
IFT43	2	Gold Standard Cilia Genes, Protein-Protein Interactions
IFT46	2	Gold Standard Cilia Genes, Protein-Protein Interactions
IFT52	2	Gold Standard Cilia Genes, Protein-Protein Interactions
IFT57	2	Gold Standard Cilia Genes, Protein-Protein Interactions
IFT74	2	Gold Standard Cilia Genes, Protein-Protein Interactions
IFT80	2	Gold Standard Cilia Genes, Protein-Protein Interactions
IFT81	2	Gold Standard Cilia Genes, Protein-Protein Interactions
IFT88	2	Gold Standard Cilia Genes, Protein-Protein Interactions
IFTAP	2	Gold Standard Cilia Genes, Protein-Protein Interactions
IGF1R	2	Gold Standard Cilia Genes, Protein-Protein Interactions
INTU	2	Gold Standard Cilia Genes, Protein-Protein Interactions
INVS	2	Gold Standard Cilia Genes, Protein-Protein Interactions
IQCB1	2	Gold Standard Cilia Genes, Protein-Protein Interactions
IRS1	2	Gold Standard Cilia Genes, Protein-Protein Interactions
JADE1	2	Gold Standard Cilia Genes, Protein-Protein Interactions
KATNAL1	2	Gold Standard Cilia Genes, Protein-Protein Interactions
KATNAL2	2	Gold Standard Cilia Genes, Protein-Protein Interactions
KATNIP	2	Gold Standard Cilia Genes, Protein-Protein Interactions
KIAA0586	2	Gold Standard Cilia Genes, Protein-Protein Interactions
KIAA0753	2	Gold Standard Cilia Genes, Protein-Protein Interactions
KIF17	2	Gold Standard Cilia Genes, Protein-Protein Interactions
KIF24	2	Gold Standard Cilia Genes, Protein-Protein Interactions
KIF27	2	Gold Standard Cilia Genes, Protein-Protein Interactions
KIF3A	2	Gold Standard Cilia Genes, Protein-Protein Interactions
KIF3B	2	Gold Standard Cilia Genes, Protein-Protein Interactions
KIF3C	2	Gold Standard Cilia Genes, Protein-Protein Interactions
KIF5B	2	Gold Standard Cilia Genes, Protein-Protein Interactions
KIF7	2	Gold Standard Cilia Genes, Protein-Protein Interactions
KIZ	2	Gold Standard Cilia Genes, Protein-Protein Interactions
KLC1	2	Gold Standard Cilia Genes, Protein-Protein Interactions
LCA5	2	Gold Standard Cilia Genes, Protein-Protein Interactions
LUZP1	2	Gold Standard Cilia Genes, Protein-Protein Interactions
LZTFL1	2	Gold Standard Cilia Genes, Protein-Protein Interactions
MACF1	2	Gold Standard Cilia Genes, Protein-Protein Interactions
MAK	2	Gold Standard Cilia Genes, Protein-Protein Interactions
MAPK1	2	Gold Standard Cilia Genes, Protein-Protein Interactions
MAPRE1	2	Gold Standard Cilia Genes, Protein-Protein Interactions
MIB1	2	Gold Standard Cilia Genes, Protein-Protein Interactions
MKKS	2	Gold Standard Cilia Genes, Protein-Protein Interactions
MKS1	2	Gold Standard Cilia Genes, Protein-Protein Interactions
MPHOSPH9	2	Gold Standard Cilia Genes, Protein-Protein Interactions
MTOR	2	Gold Standard Cilia Genes, Protein-Protein Interactions
MUCL1	2	Negative Cilia Genes, Protein-Protein Interactions
MYO5A	2	Gold Standard Cilia Genes, Protein-Protein Interactions
MYO7A	2	Gold Standard Cilia Genes, Protein-Protein Interactions
NDE1	2	Gold Standard Cilia Genes, Protein-Protein Interactions
NEK1	2	Gold Standard Cilia Genes, Protein-Protein Interactions
NEK2	2	Gold Standard Cilia Genes, Protein-Protein Interactions
NEK8	2	Gold Standard Cilia Genes, Protein-Protein Interactions
NEURL4	2	Gold Standard Cilia Genes, Protein-Protein Interactions
NIN	2	Gold Standard Cilia Genes, Protein-Protein Interactions
NINL	2	Gold Standard Cilia Genes, Protein-Protein Interactions
NME3	2	Gold Standard Cilia Genes, Protein-Protein Interactions
NME7	2	Gold Standard Cilia Genes, Protein-Protein Interactions
NME8	2	Gold Standard Cilia Genes, Protein-Protein Interactions
NOTCH1	2	Gold Standard Cilia Genes, Protein-Protein Interactions
NPHP1	2	Gold Standard Cilia Genes, Protein-Protein Interactions
NPHP4	2	Gold Standard Cilia Genes, Protein-Protein Interactions
NUDC	2	Gold Standard Cilia Genes, Protein-Protein Interactions
NUMB	2	Gold Standard Cilia Genes, Protein-Protein Interactions
NUP214	2	Gold Standard Cilia Genes, Protein-Protein Interactions
NUP35	2	Gold Standard Cilia Genes, Protein-Protein Interactions
NUP62	2	Gold Standard Cilia Genes, Protein-Protein Interactions
NUP93	2	Gold Standard Cilia Genes, Protein-Protein Interactions
NUP98	2	Gold Standard Cilia Genes, Protein-Protein Interactions
ODAD1	2	Gold Standard Cilia Genes, Protein-Protein Interactions
ODAD3	2	Gold Standard Cilia Genes, Protein-Protein Interactions
ODF2	2	Gold Standard Cilia Genes, Protein-Protein Interactions
OFD1	2	Gold Standard Cilia Genes, Protein-Protein Interactions
PACRG	2	Gold Standard Cilia Genes, Protein-Protein Interactions
PACSIN1	2	Gold Standard Cilia Genes, Protein-Protein Interactions
PACSIN2	2	Gold Standard Cilia Genes, Protein-Protein Interactions
PAFAH1B1	2	Gold Standard Cilia Genes, Protein-Protein Interactions
PAPSS2	2	Negative Cilia Genes, Protein-Protein Interactions
PARD3	2	Gold Standard Cilia Genes, Protein-Protein Interactions
PCDH15	2	Gold Standard Cilia Genes, Protein-Protein Interactions
PCM1	2	Gold Standard Cilia Genes, Protein-Protein Interactions
PCNT	2	Gold Standard Cilia Genes, Protein-Protein Interactions
PDE6D	2	Gold Standard Cilia Genes, Protein-Protein Interactions
PIBF1	2	Gold Standard Cilia Genes, Protein-Protein Interactions
PKD1	2	Gold Standard Cilia Genes, Protein-Protein Interactions
PKD2	2	Gold Standard Cilia Genes, Protein-Protein Interactions
PLK1	2	Gold Standard Cilia Genes, Protein-Protein Interactions
PLK4	2	Gold Standard Cilia Genes, Protein-Protein Interactions
POC1A	2	Gold Standard Cilia Genes, Protein-Protein Interactions
POC1B	2	Gold Standard Cilia Genes, Protein-Protein Interactions
POC5	2	Gold Standard Cilia Genes, Protein-Protein Interactions
PRICKLE1	2	Gold Standard Cilia Genes, Protein-Protein Interactions
PRICKLE2	2	Gold Standard Cilia Genes, Protein-Protein Interactions
PTCH1	2	Gold Standard Cilia Genes, Protein-Protein Interactions
PTK2	2	Gold Standard Cilia Genes, Protein-Protein Interactions
PTPDC1	2	Gold Standard Cilia Genes, Protein-Protein Interactions
RAB10	2	Gold Standard Cilia Genes, Protein-Protein Interactions
RAB11A	2	Gold Standard Cilia Genes, Protein-Protein Interactions
RAB11FIP3	2	Gold Standard Cilia Genes, Protein-Protein Interactions
RAB3IP	2	Gold Standard Cilia Genes, Protein-Protein Interactions
RAB8A	2	Gold Standard Cilia Genes, Protein-Protein Interactions
RABL2B	2	Gold Standard Cilia Genes, Protein-Protein Interactions
RAN	2	Gold Standard Cilia Genes, Protein-Protein Interactions
RFX2	2	Gold Standard Cilia Genes, Protein-Protein Interactions
RFX3	2	Gold Standard Cilia Genes, Protein-Protein Interactions
RILPL2	2	Gold Standard Cilia Genes, Protein-Protein Interactions
ROPN1L	2	Gold Standard Cilia Genes, Protein-Protein Interactions
RPGR	2	Gold Standard Cilia Genes, Protein-Protein Interactions
RPGRIP1	2	Gold Standard Cilia Genes, Protein-Protein Interactions
RPGRIP1L	2	Gold Standard Cilia Genes, Protein-Protein Interactions
RTTN	2	Gold Standard Cilia Genes, Protein-Protein Interactions
RUVBL1	2	Gold Standard Cilia Genes, Protein-Protein Interactions
RUVBL2	2	Gold Standard Cilia Genes, Protein-Protein Interactions
SASS6	2	Gold Standard Cilia Genes, Protein-Protein Interactions
SCLT1	2	Gold Standard Cilia Genes, Protein-Protein Interactions
SDCCAG8	2	Gold Standard Cilia Genes, Protein-Protein Interactions
SEC13	2	Negative Cilia Genes, Protein-Protein Interactions
SEPTIN2	2	Gold Standard Cilia Genes, Protein-Protein Interactions
SEPTIN6	2	Gold Standard Cilia Genes, Protein-Protein Interactions
SEPTIN7	2	Gold Standard Cilia Genes, Protein-Protein Interactions
SHH	2	Gold Standard Cilia Genes, Protein-Protein Interactions
SMAD3	2	Gold Standard Cilia Genes, Protein-Protein Interactions
SMO	2	Gold Standard Cilia Genes, Protein-Protein Interactions
SNAP25	2	Gold Standard Cilia Genes, Protein-Protein Interactions
SPAG16	2	Gold Standard Cilia Genes, Protein-Protein Interactions
SPAG17	2	Gold Standard Cilia Genes, Protein-Protein Interactions
SPATA7	2	Gold Standard Cilia Genes, Protein-Protein Interactions
SSNA1	2	Gold Standard Cilia Genes, Protein-Protein Interactions
SSX2IP	2	Gold Standard Cilia Genes, Protein-Protein Interactions
STAB2	2	Negative Cilia Genes, Protein-Protein Interactions
STIL	2	Gold Standard Cilia Genes, Protein-Protein Interactions
STK36	2	Gold Standard Cilia Genes, Protein-Protein Interactions
STUB1	2	Gold Standard Cilia Genes, Protein-Protein Interactions
SUFU	2	Gold Standard Cilia Genes, Protein-Protein Interactions
TBC1D7	2	Gold Standard Cilia Genes, Protein-Protein Interactions
TCHP	2	Gold Standard Cilia Genes, Protein-Protein Interactions
TCTN1	2	Gold Standard Cilia Genes, Protein-Protein Interactions
TMEM138	2	Gold Standard Cilia Genes, Protein-Protein Interactions
TMEM231	2	Gold Standard Cilia Genes, Protein-Protein Interactions
TOGARAM1	2	Gold Standard Cilia Genes, Protein-Protein Interactions
TP73	2	Gold Standard Cilia Genes, Protein-Protein Interactions
TRAF3IP1	2	Gold Standard Cilia Genes, Protein-Protein Interactions
TRAPPC10	2	Gold Standard Cilia Genes, Protein-Protein Interactions
TRIM32	2	Gold Standard Cilia Genes, Protein-Protein Interactions
TRPV4	2	Gold Standard Cilia Genes, Protein-Protein Interactions
TSC2	2	Gold Standard Cilia Genes, Protein-Protein Interactions
TTBK2	2	Gold Standard Cilia Genes, Protein-Protein Interactions
TTC21B	2	Gold Standard Cilia Genes, Protein-Protein Interactions
TTC26	2	Gold Standard Cilia Genes, Protein-Protein Interactions
TTC30A	2	Gold Standard Cilia Genes, Protein-Protein Interactions
TTC30B	2	Gold Standard Cilia Genes, Protein-Protein Interactions
TTC8	2	Gold Standard Cilia Genes, Protein-Protein Interactions
TTK	2	Gold Standard Cilia Genes, Protein-Protein Interactions
TTLL5	2	Gold Standard Cilia Genes, Protein-Protein Interactions
TUBA1A	2	Gold Standard Cilia Genes, Protein-Protein Interactions
TUBA1C	2	Gold Standard Cilia Genes, Protein-Protein Interactions
TUBA4A	2	Gold Standard Cilia Genes, Protein-Protein Interactions
TUBB2A	2	Gold Standard Cilia Genes, Protein-Protein Interactions
TUBB2B	2	Gold Standard Cilia Genes, Protein-Protein Interactions
TUBB3	2	Gold Standard Cilia Genes, Protein-Protein Interactions
TUBB4B	2	Gold Standard Cilia Genes, Protein-Protein Interactions
TUBGCP2	2	Gold Standard Cilia Genes, Protein-Protein Interactions
TUBGCP3	2	Gold Standard Cilia Genes, Protein-Protein Interactions
TUBGCP4	2	Gold Standard Cilia Genes, Protein-Protein Interactions
TUBGCP5	2	Gold Standard Cilia Genes, Protein-Protein Interactions
TUBGCP6	2	Gold Standard Cilia Genes, Protein-Protein Interactions
TULP3	2	Gold Standard Cilia Genes, Protein-Protein Interactions
UBR5	2	Gold Standard Cilia Genes, Protein-Protein Interactions
UBXN10	2	Gold Standard Cilia Genes, Protein-Protein Interactions
USH1C	2	Gold Standard Cilia Genes, Protein-Protein Interactions
USH1G	2	Gold Standard Cilia Genes, Protein-Protein Interactions
USP9X	2	Gold Standard Cilia Genes, Protein-Protein Interactions
VCP	2	Gold Standard Cilia Genes, Protein-Protein Interactions
WDPCP	2	Gold Standard Cilia Genes, Protein-Protein Interactions
WDR19	2	Gold Standard Cilia Genes, Protein-Protein Interactions
WDR35	2	Gold Standard Cilia Genes, Protein-Protein Interactions
WDR90	2	Gold Standard Cilia Genes, Protein-Protein Interactions
WHRN	2	Gold Standard Cilia Genes, Protein-Protein Interactions
WRAP73	2	Gold Standard Cilia Genes, Protein-Protein Interactions
XPNPEP3	2	Gold Standard Cilia Genes, Protein-Protein Interactions
XRN1	2	Negative Cilia Genes, Protein-Protein Interactions
YAP1	2	Gold Standard Cilia Genes, Protein-Protein Interactions

## Sheet: All_Genes_PPI
All genes coming from Protein-protein interactions (PPI)
Gene_name	Ciliary	Interactions
A1BG	Unknown	YES
A2ML1	Unknown	YES
A3GALT2	Unknown	YES
A4GALT	Unknown	YES
A4GNT	Unknown	YES
AAAS	Unknown	YES
AAK1	Unknown	YES
AAMDC	Unknown	YES
AAMP	Unknown	YES
AAR2	Unknown	YES
AARD	Unknown	YES
AARS1	Unknown	YES
AARSD1	Unknown	YES
AASDH	Unknown	YES
AASDHPPT	Unknown	YES
AASS	Unknown	YES
AATF	Unknown	YES
AATK	Unknown	YES
ABCA1	Unknown	YES
ABCA2	Unknown	YES
ABCA3	Unknown	YES
ABCA4	Unknown	YES
ABCA7	Unknown	YES
ABCA8	Unknown	YES
ABCA12	Unknown	YES
ABCA13	Unknown	YES
ABCB1	Unknown	YES
ABCB4	Unknown	YES
ABCB5	Unknown	YES
ABCB7	Unknown	YES
ABCC1	Unknown	YES
ABCC2	Unknown	YES
ABCC3	Unknown	YES
ABCC4	YES	YES
ABCC5	Unknown	YES
ABCC8	Unknown	YES
ABCD3	Unknown	YES
ABCE1	Unknown	YES
ABCF1	Unknown	YES
ABCF2	Unknown	YES
ABCF3	Unknown	YES
ABCG2	Unknown	YES
ABHD3	Unknown	YES
ABHD5	Unknown	YES
ABHD8	Unknown	YES
ABHD10	Unknown	YES
ABHD12	Unknown	YES
ABHD14A	Unknown	YES
ABHD14B	Unknown	YES
ABHD15	Unknown	YES
ABHD16B	Unknown	YES
ABHD17A	Unknown	YES
ABHD17B	Unknown	YES
ABHD17C	Unknown	YES
ABI1	Unknown	YES
ABI2	Unknown	YES
ABI3	Unknown	YES
ABL1	Unknown	YES
ABL2	Unknown	YES
ABLIM1	YES	YES
ABLIM2	Unknown	YES
ABLIM3	YES	YES
ABR	Unknown	YES
ABRA	Unknown	YES
ABRACL	Unknown	YES
ABRAXAS2	Unknown	YES
ABT1	Unknown	YES
ABTB1	Unknown	YES
ABTB2	Unknown	YES
ACAA1	Unknown	YES
ACAA2	Unknown	YES
ACACA	Unknown	YES
ACACB	Unknown	YES
ACAD10	Unknown	YES
ACAD11	Unknown	YES
ACADM	Unknown	YES
ACADS	Unknown	YES
ACADSB	Unknown	YES
ACADVL	Unknown	YES
ACAN	Unknown	YES
ACAP1	Unknown	YES
ACAP2	Unknown	YES
ACAP3	Unknown	YES
ACAT1	Unknown	YES
ACBD3	Unknown	YES
ACBD4	Unknown	YES
ACBD5	Unknown	YES
ACCS	Unknown	YES
ACD	Unknown	YES
ACE	Unknown	YES
ACE2	YES	YES
ACER3	Unknown	YES
ACIN1	Unknown	YES
ACLY	Unknown	YES
ACMSD	Unknown	YES
ACO1	Unknown	YES
ACO2	Unknown	YES
ACOD1	Unknown	YES
ACOT9	Unknown	YES
ACOT11	Unknown	YES
ACOT13	Unknown	YES
ACOX1	Unknown	YES
ACOX2	Unknown	YES
ACOXL	Unknown	YES
ACP1	Unknown	YES
ACP3	Unknown	YES
ACR	Unknown	YES
ACRBP	Unknown	YES
ACRV1	Unknown	YES
ACSBG1	Unknown	YES
ACSF2	Unknown	YES
ACSL3	Unknown	YES
ACSL4	Unknown	YES
ACSL5	Unknown	YES
ACSL6	Unknown	YES
ACSM2B	Unknown	YES
ACTA1	Unknown	YES
ACTA2	Unknown	YES
ACTB	Unknown	YES
ACTBL2	Unknown	YES
ACTC1	Unknown	YES
ACTG1	Unknown	YES
ACTG2	Unknown	YES
ACTL6A	Unknown	YES
ACTL6B	Unknown	YES
ACTL7B	Unknown	YES
ACTN1	Unknown	YES
ACTN2	Unknown	YES
ACTN3	Unknown	YES
ACTN4	Unknown	YES
ACTR1A	Unknown	YES
ACTR1B	Unknown	YES
ACTR2	YES	YES
ACTR3	Unknown	YES
ACTR3B	Unknown	YES
ACTR5	Unknown	YES
ACTR6	Unknown	YES
ACTR8	Unknown	YES
ACTR10	Unknown	YES
ACTRT1	Unknown	YES
ACTRT2	Unknown	YES
ACTRT3	Unknown	YES
ACVR1	Unknown	YES
ACVR1B	Unknown	YES
ACVR1C	Unknown	YES
ACVR2B	Unknown	YES
ACVRL1	Unknown	YES
ACY1	Unknown	YES
ACYP1	Unknown	YES
ADA	Unknown	YES
ADA2	Unknown	YES
ADAD1	Unknown	YES
ADAD2	Unknown	YES
ADAL	Unknown	YES
ADAM5	Unknown	YES
ADAM9	Unknown	YES
ADAM10	Unknown	YES
ADAM11	Unknown	YES
ADAM15	Unknown	YES
ADAM17	YES	YES
ADAM19	Unknown	YES
ADAM33	Unknown	YES
ADAMTS2	Unknown	YES
ADAMTS4	Unknown	YES
ADAMTS6	Unknown	YES
ADAMTS13	Unknown	YES
ADAMTS15	Unknown	YES
ADAMTS17	Unknown	YES
ADAMTS18	Unknown	YES
ADAMTS20	YES	YES
ADAMTSL4	Unknown	YES
ADAP1	Unknown	YES
ADAP2	Unknown	YES
ADAR	Unknown	YES
ADAT3	Unknown	YES
ADCK1	Unknown	YES
ADCK2	Unknown	YES
ADCY1	Unknown	YES
ADCY2	Unknown	YES
ADCY3	YES	YES
ADCY4	Unknown	YES
ADCY5	YES	YES
ADCY6	YES	YES
ADCY9	Unknown	YES
ADCYAP1	Unknown	YES
ADCYAP1R1	Unknown	YES
ADD1	Unknown	YES
ADD2	Unknown	YES
ADD3	Unknown	YES
ADGRB1	Unknown	YES
ADGRF3	Unknown	YES
ADGRG1	Unknown	YES
ADGRG2	Unknown	YES
ADGRG4	Unknown	YES
ADGRL2	Unknown	YES
ADGRV1	YES	YES
ADH5	Unknown	YES
ADI1	Unknown	YES
ADIPOQ	Unknown	YES
ADIPOR1	Unknown	YES
ADIPOR2	Unknown	YES
ADIRF	Unknown	YES
ADNP	Unknown	YES
ADO	Unknown	YES
ADORA1	Unknown	YES
ADORA2A	Unknown	YES
ADRA1B	Unknown	YES
ADRA1D	Unknown	YES
ADRA2A	Unknown	YES
ADRB1	Unknown	YES
ADRB2	Unknown	YES
ADRM1	Unknown	YES
ADSL	Unknown	YES
ADSS2	Unknown	YES
AEBP2	Unknown	YES
AEN	Unknown	YES
AFAP1	Unknown	YES
AFDN	Unknown	YES
AFF2	Unknown	YES
AFF3	Unknown	YES
AFG1L	Unknown	YES
AFG3L2	Unknown	YES
AFP	Unknown	YES
AGA	Unknown	YES
AGAP1	Unknown	YES
AGAP2	Unknown	YES
AGAP3	Unknown	YES
AGAP4	Unknown	YES
AGAP5	Unknown	YES
AGAP7P	Unknown	YES
AGAP9	Unknown	YES
AGAP11	Unknown	YES
AGAP14P	Unknown	YES
AGBL2	Unknown	YES
AGBL4	Unknown	YES
AGER	Unknown	YES
AGFG1	Unknown	YES
AGGF1	Unknown	YES
AGK	Unknown	YES
AGL	Unknown	YES
AGMAT	Unknown	YES
AGMO	Unknown	YES
AGO1	Unknown	YES
AGO2	Unknown	YES
AGO3	Unknown	YES
AGO4	Unknown	YES
AGPAT1	Unknown	YES
AGPAT2	Unknown	YES
AGPAT5	Unknown	YES
AGPS	Unknown	YES
AGR2	Unknown	YES
AGR3	YES	YES
AGRN	Unknown	YES
AGRP	Unknown	YES
AGT	Unknown	YES
AGTPBP1	Unknown	YES
AGTR1	Unknown	YES
AHCTF1	Unknown	YES
AHCY	Unknown	YES
AHCYL1	Unknown	YES
AHCYL2	Unknown	YES
AHDC1	Unknown	YES
AHI1	YES	YES
AHNAK	Unknown	YES
AHNAK2	Unknown	YES
AHR	Unknown	YES
AHSA1	Unknown	YES
AHSA2P	Unknown	YES
AHSG	Unknown	YES
AHSP	Unknown	YES
AICDA	Unknown	YES
AIF1	Unknown	YES
AIFM1	Unknown	YES
AIMP1	Unknown	YES
AIMP2	Unknown	YES
AIP	Unknown	YES
AIPL1	YES	YES
AIRE	Unknown	YES
AJAP1	Unknown	YES
AJUBA	Unknown	YES
AK2	Unknown	YES
AK4	Unknown	YES
AK7	YES	YES
AK8	YES	YES
AK9	Unknown	YES
AKAP1	Unknown	YES
AKAP2	Unknown	YES
AKAP3	Unknown	YES
AKAP4	Unknown	YES
AKAP5	Unknown	YES
AKAP6	Unknown	YES
AKAP7	Unknown	YES
AKAP8	Unknown	YES
AKAP8L	Unknown	YES
AKAP9	Unknown	YES
AKAP10	Unknown	YES
AKAP11	Unknown	YES
AKAP12	Unknown	YES
AKAP13	Unknown	YES
AKAP14	Unknown	YES
AKAP17A	Unknown	YES
AKIP1	Unknown	YES
AKIRIN1	Unknown	YES
AKR1A1	Unknown	YES
AKR1B1	Unknown	YES
AKR1C1	Unknown	YES
AKR1C3	Unknown	YES
AKR7A2	Unknown	YES
AKR7L	Unknown	YES
AKT1	YES	YES
AKT1S1	Unknown	YES
AKT2	Unknown	YES
AKT3	Unknown	YES
AKTIP	Unknown	YES
ALAD	Unknown	YES
ALAS1	Unknown	YES
ALDH1A2	Unknown	YES
ALDH1A3	Unknown	YES
ALDH1B1	Unknown	YES
ALDH1L1	Unknown	YES
ALDH1L2	Unknown	YES
ALDH3A2	Unknown	YES
ALDH3B1	Unknown	YES
ALDH3B2	Unknown	YES
ALDH5A1	Unknown	YES
ALDH7A1	Unknown	YES
ALDH8A1	Unknown	YES
ALDH9A1	Unknown	YES
ALDH16A1	Unknown	YES
ALDH18A1	Unknown	YES
ALDOA	Unknown	YES
ALDOB	Unknown	YES
ALDOC	Unknown	YES
ALG1	Unknown	YES
ALG2	Unknown	YES
ALG3	Unknown	YES
ALG5	Unknown	YES
ALG6	Unknown	YES
ALG9	Unknown	YES
ALG12	Unknown	YES
ALK	Unknown	YES
ALKAL2	Unknown	YES
ALKBH2	Unknown	YES
ALKBH3	Unknown	YES
ALKBH7	Unknown	YES
ALKBH8	Unknown	YES
ALLC	Unknown	YES
ALMS1	YES	YES
ALOX5	Unknown	YES
ALOX12B	Unknown	YES
ALOX15B	Unknown	YES
ALOXE3	Unknown	YES
ALPI	Unknown	YES
ALPK1	YES	YES
ALPL	Unknown	YES
ALS2	Unknown	YES
ALYREF	Unknown	YES
AMBN	Unknown	YES
AMBP	Unknown	YES
AMBRA1	Unknown	YES
AMDHD2	Unknown	YES
AMER1	Unknown	YES
AMER3	Unknown	YES
AMFR	Unknown	YES
AMHR2	Unknown	YES
AMMECR1	Unknown	YES
AMMECR1L	Unknown	YES
AMOT	Unknown	YES
AMOTL1	Unknown	YES
AMOTL2	Unknown	YES
AMPD2	Unknown	YES
AMPD3	Unknown	YES
AMPH	Unknown	YES
AMT	Unknown	YES
AMTN	Unknown	YES
AMY1A	Unknown	YES
AMY1C	Unknown	YES
AMZ1	Unknown	YES
AMZ2	Unknown	YES
ANAPC1	Unknown	YES
ANAPC2	YES	YES
ANAPC4	Unknown	YES
ANAPC5	Unknown	YES
ANAPC7	Unknown	YES
ANAPC10	Unknown	YES
ANAPC11	Unknown	YES
ANAPC13	Unknown	YES
ANAPC15	Unknown	YES
ANAPC16	Unknown	YES
ANG	Unknown	YES
ANGEL1	Unknown	YES
ANGPTL4	Unknown	YES
ANGPTL6	Unknown	YES
ANK1	Unknown	YES
ANK2	Unknown	YES
ANK3	Unknown	YES
ANKAR	Unknown	YES
ANKDD1A	Unknown	YES
ANKDD1B	Unknown	YES
ANKFY1	Unknown	YES
ANKHD1	Unknown	YES
ANKIB1	Unknown	YES
ANKK1	Unknown	YES
ANKLE1	Unknown	YES
ANKLE2	Unknown	YES
ANKMY2	Unknown	YES
ANKRA2	Unknown	YES
ANKRD6	Unknown	YES
ANKRD11	Unknown	YES
ANKRD13A	Unknown	YES
ANKRD13B	Unknown	YES
ANKRD13D	Unknown	YES
ANKRD17	Unknown	YES
ANKRD20A1	Unknown	YES
ANKRD20A2P	Unknown	YES
ANKRD20A4P	Unknown	YES
ANKRD23	Unknown	YES
ANKRD24	Unknown	YES
ANKRD26	YES	YES
ANKRD26P1	Unknown	YES
ANKRD28	Unknown	YES
ANKRD30A	Unknown	YES
ANKRD34A	Unknown	YES
ANKRD35	Unknown	YES
ANKRD36B	Unknown	YES
ANKRD37	Unknown	YES
ANKRD40	Unknown	YES
ANKRD44	Unknown	YES
ANKRD45	Unknown	YES
ANKRD46	Unknown	YES
ANKRD49	Unknown	YES
ANKRD50	Unknown	YES
ANKRD52	Unknown	YES
ANKRD54	Unknown	YES
ANKRD55	Unknown	YES
ANKS1A	Unknown	YES
ANKS1B	Unknown	YES
ANKS3	YES	YES
ANKS4B	Unknown	YES
ANKS6	YES	YES
ANKZF1	Unknown	YES
ANLN	Unknown	YES
ANO1	YES	YES
ANO2	YES	YES
ANO3	Unknown	YES
ANO5	Unknown	YES
ANO6	Unknown	YES
ANO10	Unknown	YES
ANP32A	Unknown	YES
ANP32B	Unknown	YES
ANP32E	Unknown	YES
ANPEP	Unknown	YES
ANTKMT	Unknown	YES
ANTXR1	Unknown	YES
ANTXR2	Unknown	YES
ANXA1	Unknown	YES
ANXA2	Unknown	YES
ANXA2P2	Unknown	YES
ANXA2R	Unknown	YES
ANXA3	Unknown	YES
ANXA4	Unknown	YES
ANXA5	Unknown	YES
ANXA6	Unknown	YES
ANXA7	Unknown	YES
ANXA8	Unknown	YES
ANXA13	Unknown	YES
AOC3	Unknown	YES
AOPEP	Unknown	YES
AP1AR	Unknown	YES
AP1B1	Unknown	YES
AP1G1	Unknown	YES
AP1G2	Unknown	YES
AP1M1	Unknown	YES
AP1M2	Unknown	YES
AP1S1	Unknown	YES
AP2A1	Unknown	YES
AP2A2	Unknown	YES
AP2B1	Unknown	YES
AP2M1	Unknown	YES
AP2S1	Unknown	YES
AP3B1	Unknown	YES
AP3B2	Unknown	YES
AP3D1	Unknown	YES
AP3M1	Unknown	YES
AP3M2	Unknown	YES
AP3S1	Unknown	YES
AP3S2	Unknown	YES
AP4B1	Unknown	YES
AP4E1	Unknown	YES
AP4M1	Unknown	YES
AP4S1	Unknown	YES
AP5B1	Unknown	YES
AP5Z1	Unknown	YES
APAF1	Unknown	YES
APBA1	Unknown	YES
APBA2	Unknown	YES
APBB1	Unknown	YES
APBB1IP	Unknown	YES
APBB2	Unknown	YES
APBB3	Unknown	YES
APC	Unknown	YES
APC2	Unknown	YES
APEX1	Unknown	YES
APEX2	Unknown	YES
APH1A	Unknown	YES
APH1B	Unknown	YES
API5	Unknown	YES
APLN	Unknown	YES
APLNR	Unknown	YES
APLP2	Unknown	YES
APMAP	Unknown	YES
APOA1	Unknown	YES
APOA2	Unknown	YES
APOA4	Unknown	YES
APOB	Unknown	YES
APOBEC1	Unknown	YES
APOBEC3A	Unknown	YES
APOBEC3B	Unknown	YES
APOBEC3G	Unknown	YES
APOBEC3H	Unknown	YES
APOBEC4	Unknown	YES
APOC3	Unknown	YES
APOD	Unknown	YES
APOE	Unknown	YES
APOH	Unknown	YES
APOL3	Unknown	YES
APOM	Unknown	YES
APP	Unknown	YES
APPBP2	Unknown	YES
APPL1	Unknown	YES
APPL2	Unknown	YES
APRT	Unknown	YES
APTX	Unknown	YES
AQP1	Unknown	YES
AQP2	Unknown	YES
AQP3	Unknown	YES
AQP8	Unknown	YES
AQP10	Unknown	YES
AQR	Unknown	YES
AR	Unknown	YES
ARAF	Unknown	YES
ARAP1	Unknown	YES
ARAP2	Unknown	YES
ARAP3	Unknown	YES
ARC	Unknown	YES
ARCN1	Unknown	YES
AREG	Unknown	YES
AREL1	Unknown	YES
ARF1	Unknown	YES
ARF3	Unknown	YES
ARF4	YES	YES
ARF5	Unknown	YES
ARF6	Unknown	YES
ARFGAP1	Unknown	YES
ARFGAP2	Unknown	YES
ARFGAP3	Unknown	YES
ARFGEF1	Unknown	YES
ARFGEF2	Unknown	YES
ARFGEF3	Unknown	YES
ARFIP1	Unknown	YES
ARFIP2	Unknown	YES
ARFRP1	Unknown	YES
ARG2	Unknown	YES
ARGLU1	Unknown	YES
ARHGAP1	Unknown	YES
ARHGAP4	Unknown	YES
ARHGAP5	Unknown	YES
ARHGAP6	Unknown	YES
ARHGAP9	Unknown	YES
ARHGAP11A	Unknown	YES
ARHGAP12	Unknown	YES
ARHGAP15	Unknown	YES
ARHGAP17	Unknown	YES
ARHGAP19	Unknown	YES
ARHGAP21	Unknown	YES
ARHGAP24	Unknown	YES
ARHGAP25	Unknown	YES
ARHGAP26	Unknown	YES
ARHGAP29	Unknown	YES
ARHGAP31	Unknown	YES
ARHGAP32	Unknown	YES
ARHGAP35	Unknown	YES
ARHGAP40	Unknown	YES
ARHGAP42	Unknown	YES
ARHGAP44	Unknown	YES
ARHGAP45	Unknown	YES
ARHGDIA	Unknown	YES
ARHGDIG	Unknown	YES
ARHGEF1	Unknown	YES
ARHGEF2	Unknown	YES
ARHGEF4	Unknown	YES
ARHGEF7	Unknown	YES
ARHGEF10	Unknown	YES
ARHGEF11	Unknown	YES
ARHGEF12	Unknown	YES
ARHGEF16	Unknown	YES
ARHGEF17	Unknown	YES
ARHGEF18	Unknown	YES
ARHGEF19	Unknown	YES
ARHGEF26	Unknown	YES
ARHGEF28	Unknown	YES
ARHGEF35	Unknown	YES
ARHGEF38	Unknown	YES
ARID1A	Unknown	YES
ARID1B	Unknown	YES
ARID4B	Unknown	YES
ARID5A	Unknown	YES
ARID5B	Unknown	YES
ARIH1	Unknown	YES
ARIH2	Unknown	YES
ARL1	Unknown	YES
ARL2	YES	YES
ARL2BP	YES	YES
ARL3	YES	YES
ARL4D	Unknown	YES
ARL5B	Unknown	YES
ARL6	YES	YES
ARL6IP1	Unknown	YES
ARL6IP4	Unknown	YES
ARL6IP5	Unknown	YES
ARL6IP6	Unknown	YES
ARL8A	Unknown	YES
ARL8B	Unknown	YES
ARL10	Unknown	YES
ARL11	Unknown	YES
ARL13B	YES	YES
ARL14EP	Unknown	YES
ARL15	Unknown	YES
ARL16	Unknown	YES
ARMC1	Unknown	YES
ARMC2	YES	YES
ARMC5	Unknown	YES
ARMC6	Unknown	YES
ARMC7	Unknown	YES
ARMC8	Unknown	YES
ARMC12	Unknown	YES
ARMCX2	Unknown	YES
ARMCX3	Unknown	YES
ARMCX5	Unknown	YES
ARMCX6	Unknown	YES
ARMT1	Unknown	YES
ARNT	Unknown	YES
ARNT2	Unknown	YES
ARNTL	Unknown	YES
ARPC1A	Unknown	YES
ARPC1B	Unknown	YES
ARPC2	Unknown	YES
ARPC3	Unknown	YES
ARPC4	Unknown	YES
ARPC5	Unknown	YES
ARPC5L	Unknown	YES
ARPIN	Unknown	YES
ARR3	Unknown	YES
ARRB1	Unknown	YES
ARRB2	Unknown	YES
ARRDC1	Unknown	YES
ARRDC3	Unknown	YES
ARSF	Unknown	YES
ARSK	Unknown	YES
ARSL	Unknown	YES
ART1	Unknown	YES
ART4	Unknown	YES
ARV1	Unknown	YES
ARVCF	Unknown	YES
ASAH2B	Unknown	YES
ASAP1	YES	YES
ASAP2	Unknown	YES
ASAP3	Unknown	YES
ASB2	Unknown	YES
ASB3	Unknown	YES
ASB4	Unknown	YES
ASB7	Unknown	YES
ASB8	Unknown	YES
ASB10	Unknown	YES
ASB14	Unknown	YES
ASB15	Unknown	YES
ASB16	Unknown	YES
ASB17	Unknown	YES
ASB18	Unknown	YES
ASCC1	Unknown	YES
ASCC2	Unknown	YES
ASCC3	Unknown	YES
ASCL2	Unknown	YES
ASCL3	Unknown	YES
ASCL4	Unknown	YES
ASF1B	Unknown	YES
ASH1L	Unknown	YES
ASH2L	Unknown	YES
ASIC1	Unknown	YES
ASIC3	Unknown	YES
ASIC4	Unknown	YES
ASMTL	Unknown	YES
ASNS	Unknown	YES
ASPH	Unknown	YES
ASPM	Unknown	YES
ASPRV1	Unknown	YES
ASPSCR1	Unknown	YES
ASRGL1	Unknown	YES
ASS1	Unknown	YES
ASTL	Unknown	YES
ASTN1	Unknown	YES
ASXL1	Unknown	YES
ASXL2	Unknown	YES
ASXL3	Unknown	YES
ATAD1	Unknown	YES
ATAD3A	Unknown	YES
ATAD3B	Unknown	YES
ATAD3C	Unknown	YES
ATAD5	Unknown	YES
ATAT1	YES	YES
ATCAY	Unknown	YES
ATE1	Unknown	YES
ATF1	Unknown	YES
ATF2	Unknown	YES
ATF3	Unknown	YES
ATF4	Unknown	YES
ATF5	Unknown	YES
ATF7IP	Unknown	YES
ATF7IP2	Unknown	YES
ATG2A	Unknown	YES
ATG2B	Unknown	YES
ATG3	YES	YES
ATG4A	Unknown	YES
ATG4B	Unknown	YES
ATG4C	Unknown	YES
ATG5	YES	YES
ATG7	Unknown	YES
ATG9A	Unknown	YES
ATG9B	Unknown	YES
ATG10	Unknown	YES
ATG12	Unknown	YES
ATG13	Unknown	YES
ATG14	Unknown	YES
ATG16L1	Unknown	YES
ATG16L2	Unknown	YES
ATG101	Unknown	YES
ATIC	Unknown	YES
ATL1	Unknown	YES
ATL2	Unknown	YES
ATM	Unknown	YES
ATMIN	YES	YES
ATN1	Unknown	YES
ATOH1	YES	YES
ATP1A1	Unknown	YES
ATP1A2	Unknown	YES
ATP1A3	Unknown	YES
ATP1A4	Unknown	YES
ATP1B1	Unknown	YES
ATP1B4	Unknown	YES
ATP2A1	Unknown	YES
ATP2A2	Unknown	YES
ATP2A3	Unknown	YES
ATP2B1	Unknown	YES
ATP2B2	Unknown	YES
ATP2B3	Unknown	YES
ATP2B4	Unknown	YES
ATP2C1	Unknown	YES
ATP4A	YES	YES
ATP4B	Unknown	YES
ATP5F1A	Unknown	YES
ATP5F1B	Unknown	YES
ATP5F1C	Unknown	YES
ATP5F1D	Unknown	YES
ATP5IF1	Unknown	YES
ATP5ME	Unknown	YES
ATP5MF	Unknown	YES
ATP5MG	Unknown	YES
ATP5MK	Unknown	YES
ATP5PB	Unknown	YES
ATP5PD	Unknown	YES
ATP5PO	Unknown	YES
ATP6AP1	Unknown	YES
ATP6AP2	Unknown	YES
ATP6V1A	Unknown	YES
ATP6V1B1	Unknown	YES
ATP6V1B2	Unknown	YES
ATP6V1D	Unknown	YES
ATP6V1E1	Unknown	YES
ATP6V1E2	Unknown	YES
ATP6V1F	Unknown	YES
ATP6V1G2	Unknown	YES
ATP6V1G3	Unknown	YES
ATP6V1H	Unknown	YES
ATP6V0A1	Unknown	YES
ATP6V0A2	Unknown	YES
ATP6V0C	Unknown	YES
ATP6V0D1	Unknown	YES
ATP6V0D2	Unknown	YES
ATP6V0E1	Unknown	YES
ATP7A	Unknown	YES
ATP8A2	Unknown	YES
ATP9A	Unknown	YES
ATP10A	Unknown	YES
ATP12A	Unknown	YES
ATP13A1	Unknown	YES
ATP13A2	Unknown	YES
ATP13A3	Unknown	YES
ATP23	Unknown	YES
ATPAF2	Unknown	YES
ATPSCKMT	Unknown	YES
ATR	Unknown	YES
ATRAID	Unknown	YES
ATRIP	Unknown	YES
ATRN	Unknown	YES
ATRNL1	Unknown	YES
ATRX	Unknown	YES
ATXN1	Unknown	YES
ATXN2	Unknown	YES
ATXN2L	Unknown	YES
ATXN3	Unknown	YES
ATXN3L	Unknown	YES
ATXN7	Unknown	YES
ATXN7L1	Unknown	YES
ATXN7L3B	Unknown	YES
ATXN10	YES	YES
AUNIP	Unknown	YES
AUP1	Unknown	YES
AURKA	YES	YES
AURKAIP1	Unknown	YES
AURKB	Unknown	YES
AURKC	Unknown	YES
AUTS2	Unknown	YES
AVIL	Unknown	YES
AVL9	Unknown	YES
AVPR2	Unknown	YES
AWAT2	Unknown	YES
AXDND1	Unknown	YES
AXIN1	Unknown	YES
AXIN2	Unknown	YES
AXL	Unknown	YES
AZGP1	Unknown	YES
AZI2	Unknown	YES
AZIN1	Unknown	YES
B2M	Unknown	YES
B3GALNT2	Unknown	YES
B3GALT4	Unknown	YES
B3GAT1	Unknown	YES
B3GLCT	Unknown	YES
B3GNT2	Unknown	YES
B3GNT3	Unknown	YES
B3GNT5	Unknown	YES
B4GALNT1	Unknown	YES
B4GALNT2	Unknown	YES
B4GALNT4	Unknown	YES
B4GALT1	Unknown	YES
B4GALT2	Unknown	YES
B4GALT3	Unknown	YES
B9D1	YES	YES
B9D2	YES	YES
BAAT	Unknown	YES
BABAM1	Unknown	YES
BACE1	Unknown	YES
BACE2	Unknown	YES
BACH1	Unknown	YES
BACH2	Unknown	YES
BAD	Unknown	YES
BAG1	Unknown	YES
BAG2	Unknown	YES
BAG3	Unknown	YES
BAG4	Unknown	YES
BAG5	Unknown	YES
BAG6	YES	YES
BAGE2	Unknown	YES
BAHD1	Unknown	YES
BAIAP2	Unknown	YES
BAIAP2L1	Unknown	YES
BAIAP3	Unknown	YES
BAK1	Unknown	YES
BANF1	Unknown	YES
BANF2	Unknown	YES
BANP	Unknown	YES
BAP1	Unknown	YES
BARD1	Unknown	YES
BARHL2	Unknown	YES
BASP1	Unknown	YES
BATF	Unknown	YES
BAX	Unknown	YES
BAZ1A	Unknown	YES
BAZ2B	Unknown	YES
BBC3	Unknown	YES
BBIP1	YES	YES
BBLN	Unknown	YES
BBS1	YES	YES
BBS2	YES	YES
BBS4	YES	YES
BBS5	YES	YES
BBS7	YES	YES
BBS9	YES	YES
BBS10	YES	YES
BBS12	YES	YES
BBX	Unknown	YES
BCAP29	Unknown	YES
BCAP31	Unknown	YES
BCAR1	Unknown	YES
BCAR3	Unknown	YES
BCAS1	Unknown	YES
BCAS2	Unknown	YES
BCAS3	Unknown	YES
BCAS4	Unknown	YES
BCAT1	Unknown	YES
BCCIP	Unknown	YES
BCKDHA	Unknown	YES
BCKDHB	Unknown	YES
BCKDK	Unknown	YES
BCL2	Unknown	YES
BCL2A1	Unknown	YES
BCL2L1	Unknown	YES
BCL2L2	Unknown	YES
BCL2L11	Unknown	YES
BCL2L13	Unknown	YES
BCL2L14	Unknown	YES
BCL3	Unknown	YES
BCL6	Unknown	YES
BCL6B	Unknown	YES
BCL9	Unknown	YES
BCL9L	Unknown	YES
BCL10	Unknown	YES
BCL11B	Unknown	YES
BCLAF1	Unknown	YES
BCO1	Unknown	YES
BCOR	Unknown	YES
BCR	Unknown	YES
BDH1	Unknown	YES
BDH2	Unknown	YES
BDKRB2	Unknown	YES
BDNF	Unknown	YES
BECN1	Unknown	YES
BEGAIN	Unknown	YES
BEND3	Unknown	YES
BEND5	Unknown	YES
BEST1	Unknown	YES
BET1	Unknown	YES
BET1L	Unknown	YES
BEX1	Unknown	YES
BEX2	Unknown	YES
BEX3	Unknown	YES
BFAR	Unknown	YES
BFSP1	Unknown	YES
BFSP2	Unknown	YES
BGLAP	Unknown	YES
BGLT3	Unknown	YES
BHLHA9	Unknown	YES
BHLHA15	Unknown	YES
BHLHB9	Unknown	YES
BHLHE22	Unknown	YES
BHLHE40	Unknown	YES
BHLHE41	Unknown	YES
BHMT	Unknown	YES
BICC1	Unknown	YES
BICD1	Unknown	YES
BICD2	Unknown	YES
BID	Unknown	YES
BIN1	Unknown	YES
BIN3	Unknown	YES
BIRC2	Unknown	YES
BIRC3	Unknown	YES
BIRC5	Unknown	YES
BIRC6	Unknown	YES
BIRC7	Unknown	YES
BLCAP	Unknown	YES
BLID	Unknown	YES
BLK	Unknown	YES
BLM	Unknown	YES
BLMH	Unknown	YES
BLNK	Unknown	YES
BLOC1S2	Unknown	YES
BLOC1S3	Unknown	YES
BLOC1S4	Unknown	YES
BLOC1S6	Unknown	YES
BLVRA	Unknown	YES
BLZF1	Unknown	YES
BMF	Unknown	YES
BMI1	Unknown	YES
BMP2	Unknown	YES
BMP2K	Unknown	YES
BMP6	Unknown	YES
BMP7	Unknown	YES
BMP8A	Unknown	YES
BMP8B	Unknown	YES
BMP15	Unknown	YES
BMPER	Unknown	YES
BMPR1A	Unknown	YES
BMPR2	Unknown	YES
BMS1	Unknown	YES
BMX	Unknown	YES
BNC2	Unknown	YES
BNIP1	Unknown	YES
BNIP2	Unknown	YES
BNIP3	Unknown	YES
BNIP3L	Unknown	YES
BOC	Unknown	YES
BOD1	Unknown	YES
BOD1L1	Unknown	YES
BOD1L2	Unknown	YES
BOLA1	Unknown	YES
BOLA2	Unknown	YES
BOLA2B	Unknown	YES
BOLA3	Unknown	YES
BOP1	Unknown	YES
BORA	Unknown	YES
BORCS6	Unknown	YES
BORCS8	Unknown	YES
BPESC1	Unknown	YES
BPGM	Unknown	YES
BPHL	Unknown	YES
BPIFA1	Unknown	YES
BPIFB1	Unknown	YES
BPIFB2	Unknown	YES
BPNT1	Unknown	YES
BPNT2	Unknown	YES
BPTF	Unknown	YES
BRAF	Unknown	YES
BRAP	Unknown	YES
BRAT1	Unknown	YES
BRCA1	Unknown	YES
BRCA2	Unknown	YES
BRCC3	Unknown	YES
BRD1	Unknown	YES
BRD2	Unknown	YES
BRD3	Unknown	YES
BRD4	Unknown	YES
BRD7	Unknown	YES
BRD8	Unknown	YES
BRD9	Unknown	YES
BRDT	Unknown	YES
BRF1	Unknown	YES
BRF2	Unknown	YES
BRI3BP	Unknown	YES
BRICD5	Unknown	YES
BRINP2	Unknown	YES
BRINP3	Unknown	YES
BRIP1	Unknown	YES
BRIX1	Unknown	YES
BRK1	Unknown	YES
BRMS1	Unknown	YES
BRMS1L	Unknown	YES
BROX	Unknown	YES
BRPF1	Unknown	YES
BRPF3	Unknown	YES
BRSK2	Unknown	YES
BRWD1	Unknown	YES
BSDC1	Unknown	YES
BSG	Unknown	YES
BSN	Unknown	YES
BSND	Unknown	YES
BSPRY	Unknown	YES
BST1	Unknown	YES
BST2	Unknown	YES
BTAF1	Unknown	YES
BTBD1	Unknown	YES
BTBD2	Unknown	YES
BTBD6	Unknown	YES
BTBD10	Unknown	YES
BTBD11	Unknown	YES
BTBD17	Unknown	YES
BTBD18	Unknown	YES
BTC	Unknown	YES
BTD	Unknown	YES
BTF3	Unknown	YES
BTF3L4	Unknown	YES
BTG1	Unknown	YES
BTK	Unknown	YES
BTLA	Unknown	YES
BTN1A1	Unknown	YES
BTN2A1	Unknown	YES
BTN3A2	Unknown	YES
BTNL8	Unknown	YES
BTNL9	Unknown	YES
BTRC	Unknown	YES
BUB1	Unknown	YES
BUB1B	Unknown	YES
BUB3	Unknown	YES
BUD23	Unknown	YES
BUD31	Unknown	YES
BYSL	Unknown	YES
BZW1	Unknown	YES
BZW2	Unknown	YES
C1D	Unknown	YES
C1GALT1	Unknown	YES
C1orf21	Unknown	YES
C1orf43	Unknown	YES
C1orf68	Unknown	YES
C1orf74	Unknown	YES
C1orf87	Unknown	YES
C1orf94	Unknown	YES
C1orf109	Unknown	YES
C1orf115	Unknown	YES
C1orf116	Unknown	YES
C1orf122	Unknown	YES
C1orf131	Unknown	YES
C1orf189	Unknown	YES
C1orf198	Unknown	YES
C1orf216	Unknown	YES
C1orf226	Unknown	YES
C1QA	Unknown	YES
C1QBP	Unknown	YES
C1QL4	Unknown	YES
C1QTNF1	Unknown	YES
C1QTNF3	Unknown	YES
C2CD2L	Unknown	YES
C2CD3	YES	YES
C2CD4A	Unknown	YES
C2CD4B	Unknown	YES
C2CD4C	Unknown	YES
C2CD5	Unknown	YES
C2CD6	Unknown	YES
C2orf49	Unknown	YES
C3	Unknown	YES
C3orf14	Unknown	YES
C3orf18	Unknown	YES
C3orf20	Unknown	YES
C3orf36	Unknown	YES
C3orf38	Unknown	YES
C3orf49	Unknown	YES
C3orf52	Unknown	YES
C4A	Unknown	YES
C4B	Unknown	YES
C4BPA	Unknown	YES
C4BPB	Unknown	YES
C4orf3	Unknown	YES
C4orf17	Unknown	YES
C4orf19	Unknown	YES
C4orf48	Unknown	YES
C5	Unknown	YES
C5AR1	Unknown	YES
C5AR2	Unknown	YES
C5orf34	Unknown	YES
C5orf51	Unknown	YES
C6orf47	Unknown	YES
C6orf118	Unknown	YES
C6orf120	Unknown	YES
C6orf132	Unknown	YES
C6orf136	Unknown	YES
C6orf141	Unknown	YES
C6orf201	Unknown	YES
C7orf25	Unknown	YES
C7orf31	Unknown	YES
C7orf33	Unknown	YES
C7orf50	Unknown	YES
C7orf57	Unknown	YES
C8orf33	Unknown	YES
C8orf34	Unknown	YES
C8orf48	Unknown	YES
C8orf76	Unknown	YES
C9orf24	Unknown	YES
C9orf43	Unknown	YES
C9orf78	Unknown	YES
C9orf116	Unknown	YES
C9orf163	Unknown	YES
C10orf88	Unknown	YES
C10orf90	Unknown	YES
C11orf45	Unknown	YES
C11orf49	Unknown	YES
C11orf52	Unknown	YES
C11orf54	Unknown	YES
C11orf71	Unknown	YES
C11orf98	Unknown	YES
C12orf4	Unknown	YES
C12orf29	Unknown	YES
C12orf40	Unknown	YES
C12orf75	Unknown	YES
C14orf119	Unknown	YES
C14orf178	Unknown	YES
C15orf32	Unknown	YES
C15orf48	Unknown	YES
C16orf87	Unknown	YES
C17orf49	Unknown	YES
C17orf75	Unknown	YES
C17orf78	Unknown	YES
C18orf25	Unknown	YES
C18orf32	Unknown	YES
C19orf25	Unknown	YES
C19orf38	Unknown	YES
C19orf44	Unknown	YES
C19orf47	Unknown	YES
C19orf48	Unknown	YES
C19orf54	Unknown	YES
C19orf71	Unknown	YES
C20orf85	Unknown	YES
C20orf96	Unknown	YES
C20orf141	Unknown	YES
C20orf202	Unknown	YES
C21orf91	Unknown	YES
C22orf23	Unknown	YES
C22orf42	Unknown	YES
C22orf46	Unknown	YES
CA1	Unknown	YES
CA2	Unknown	YES
CA4	Unknown	YES
CA5A	Unknown	YES
CA8	Unknown	YES
CA9	Unknown	YES
CA11	Unknown	YES
CA14	Unknown	YES
CAAP1	Unknown	YES
CAB39	Unknown	YES
CAB39L	Unknown	YES
CABCOCO1	Unknown	YES
CABLES1	Unknown	YES
CABP2	Unknown	YES
CABS1	Unknown	YES
CABYR	Unknown	YES
CACHD1	Unknown	YES
CACNA1A	Unknown	YES
CACNA1C	YES	YES
CACNA1E	Unknown	YES
CACNA1F	Unknown	YES
CACNA1G	Unknown	YES
CACNA1H	Unknown	YES
CACNA1I	Unknown	YES
CACNA2D1	Unknown	YES
CACNA2D2	Unknown	YES
CACNB1	Unknown	YES
CACNB2	Unknown	YES
CACNB3	Unknown	YES
CACNB4	Unknown	YES
CACNG3	Unknown	YES
CACNG4	Unknown	YES
CACNG5	Unknown	YES
CACNG7	Unknown	YES
CACTIN	Unknown	YES
CACYBP	Unknown	YES
CAD	Unknown	YES
CADPS	Unknown	YES
CADPS2	Unknown	YES
CALB1	Unknown	YES
CALB2	Unknown	YES
CALCA	Unknown	YES
CALCOCO1	Unknown	YES
CALCOCO2	Unknown	YES
CALCR	Unknown	YES
CALD1	Unknown	YES
CALHM1	Unknown	YES
CALHM4	Unknown	YES
CALM1	Unknown	YES
CALM2	Unknown	YES
CALM3	Unknown	YES
CALML3	Unknown	YES
CALML5	Unknown	YES
CALN1	Unknown	YES
CALR	Unknown	YES
CALU	Unknown	YES
CALY	Unknown	YES
CAMK1	Unknown	YES
CAMK1G	Unknown	YES
CAMK2A	Unknown	YES
CAMK2B	Unknown	YES
CAMK2D	Unknown	YES
CAMK2G	Unknown	YES
CAMK2N1	Unknown	YES
CAMK4	Unknown	YES
CAMKK1	Unknown	YES
CAMKK2	Unknown	YES
CAMKMT	Unknown	YES
CAMKV	Unknown	YES
CAMLG	Unknown	YES
CAMP	Unknown	YES
CAMSAP1	Unknown	YES
CAMSAP2	Unknown	YES
CAMSAP3	Unknown	YES
CAND1	Unknown	YES
CAND2	Unknown	YES
CANT1	Unknown	YES
CANX	Unknown	YES
CAP1	Unknown	YES
CAPG	Unknown	YES
CAPN1	Unknown	YES
CAPN2	Unknown	YES
CAPN5	Unknown	YES
CAPN6	Unknown	YES
CAPN7	Unknown	YES
CAPN10	Unknown	YES
CAPN12	Unknown	YES
CAPN13	Unknown	YES
CAPN15	Unknown	YES
CAPNS1	Unknown	YES
CAPNS2	Unknown	YES
CAPRIN1	Unknown	YES
CAPS	Unknown	YES
CAPSL	Unknown	YES
CAPZA1	Unknown	YES
CAPZA2	Unknown	YES
CAPZB	Unknown	YES
CARD9	Unknown	YES
CARD10	Unknown	YES
CARD11	Unknown	YES
CARD14	Unknown	YES
CARD19	Unknown	YES
CARHSP1	Unknown	YES
CARM1	Unknown	YES
CARMIL2	Unknown	YES
CARS1	Unknown	YES
CARTPT	Unknown	YES
CASK	Unknown	YES
CASP1	Unknown	YES
CASP2	Unknown	YES
CASP3	Unknown	YES
CASP4	Unknown	YES
CASP6	Unknown	YES
CASP7	Unknown	YES
CASP8	Unknown	YES
CASP8AP2	Unknown	YES
CASP9	Unknown	YES
CASP12	Unknown	YES
CASP14	Unknown	YES
CASQ1	Unknown	YES
CASQ2	Unknown	YES
CASR	Unknown	YES
CASS4	Unknown	YES
CASTOR3	Unknown	YES
CAT	Unknown	YES
CATIP	YES	YES
CATSPER1	Unknown	YES
CATSPERZ	Unknown	YES
CAV1	YES	YES
CAV2	Unknown	YES
CAV3	Unknown	YES
CAVIN1	Unknown	YES
CAVIN2	Unknown	YES
CAVIN3	Unknown	YES
CBFA2T3	Unknown	YES
CBFB	Unknown	YES
CBL	Unknown	YES
CBLB	Unknown	YES
CBLC	Unknown	YES
CBLIF	Unknown	YES
CBR1	Unknown	YES
CBR3	Unknown	YES
CBR4	Unknown	YES
CBSL	Unknown	YES
CBWD1	Unknown	YES
CBWD3	Unknown	YES
CBX1	Unknown	YES
CBX2	Unknown	YES
CBX3	Unknown	YES
CBX4	Unknown	YES
CBX5	Unknown	YES
CBX6	Unknown	YES
CBX8	Unknown	YES
CBY1	YES	YES
CBY2	Unknown	YES
CC2D1A	Unknown	YES
CC2D1B	Unknown	YES
CC2D2A	YES	YES
CCAR1	Unknown	YES
CCAR2	Unknown	YES
CCBE1	Unknown	YES
CCDC6	Unknown	YES
CCDC7	Unknown	YES
CCDC8	Unknown	YES
CCDC9	Unknown	YES
CCDC12	Unknown	YES
CCDC13	YES	YES
CCDC14	Unknown	YES
CCDC15	Unknown	YES
CCDC17	Unknown	YES
CCDC18	Unknown	YES
CCDC22	Unknown	YES
CCDC24	Unknown	YES
CCDC25	Unknown	YES
CCDC26	Unknown	YES
CCDC28A	Unknown	YES
CCDC28B	YES	YES
CCDC33	Unknown	YES
CCDC34	Unknown	YES
CCDC39	YES	YES
CCDC40	YES	YES
CCDC43	Unknown	YES
CCDC47	Unknown	YES
CCDC50	Unknown	YES
CCDC57	Unknown	YES
CCDC59	Unknown	YES
CCDC60	Unknown	YES
CCDC61	Unknown	YES
CCDC63	Unknown	YES
CCDC65	YES	YES
CCDC66	YES	YES
CCDC68	Unknown	YES
CCDC70	Unknown	YES
CCDC74A	Unknown	YES
CCDC77	Unknown	YES
CCDC82	Unknown	YES
CCDC83	Unknown	YES
CCDC85A	Unknown	YES
CCDC85B	Unknown	YES
CCDC85C	Unknown	YES
CCDC87	Unknown	YES
CCDC88A	Unknown	YES
CCDC88B	Unknown	YES
CCDC88C	Unknown	YES
CCDC89	Unknown	YES
CCDC92	Unknown	YES
CCDC93	Unknown	YES
CCDC96	Unknown	YES
CCDC102A	Unknown	YES
CCDC102B	Unknown	YES
CCDC103	YES	YES
CCDC106	Unknown	YES
CCDC107	Unknown	YES
CCDC110	Unknown	YES
CCDC112	Unknown	YES
CCDC113	Unknown	YES
CCDC115	Unknown	YES
CCDC117	Unknown	YES
CCDC120	Unknown	YES
CCDC121	Unknown	YES
CCDC124	Unknown	YES
CCDC125	Unknown	YES
CCDC126	Unknown	YES
CCDC127	Unknown	YES
CCDC134	Unknown	YES
CCDC136	Unknown	YES
CCDC138	Unknown	YES
CCDC141	Unknown	YES
CCDC142	Unknown	YES
CCDC144A	Unknown	YES
CCDC146	Unknown	YES
CCDC149	Unknown	YES
CCDC150	Unknown	YES
CCDC153	Unknown	YES
CCDC157	Unknown	YES
CCDC158	Unknown	YES
CCDC160	Unknown	YES
CCDC167	Unknown	YES
CCDC170	Unknown	YES
CCDC171	Unknown	YES
CCDC172	Unknown	YES
CCDC179	Unknown	YES
CCDC180	Unknown	YES
CCDC183	Unknown	YES
CCDC186	Unknown	YES
CCDC189	Unknown	YES
CCDC191	Unknown	YES
CCDC196	Unknown	YES
CCDC197	Unknown	YES
CCDC198	Unknown	YES
CCHCR1	Unknown	YES
CCIN	Unknown	YES
CCK	Unknown	YES
CCKAR	Unknown	YES
CCKBR	Unknown	YES
CCL1	Unknown	YES
CCL2	Unknown	YES
CCL3L3	Unknown	YES
CCL4	Unknown	YES
CCL4L2	Unknown	YES
CCL18	Unknown	YES
CCL19	Unknown	YES
CCL21	Unknown	YES
CCL28	Unknown	YES
CCN2	Unknown	YES
CCN3	Unknown	YES
CCNA1	Unknown	YES
CCNA2	Unknown	YES
CCNB1	Unknown	YES
CCNB1IP1	Unknown	YES
CCNB2	Unknown	YES
CCNB3	Unknown	YES
CCNC	Unknown	YES
CCND1	Unknown	YES
CCND2	Unknown	YES
CCND3	Unknown	YES
CCNDBP1	Unknown	YES
CCNE1	Unknown	YES
CCNE2	Unknown	YES
CCNF	Unknown	YES
CCNG1	Unknown	YES
CCNH	Unknown	YES
CCNI	Unknown	YES
CCNI2	Unknown	YES
CCNJL	Unknown	YES
CCNK	Unknown	YES
CCNL2	Unknown	YES
CCNO	YES	YES
CCNQ	Unknown	YES
CCNT1	Unknown	YES
CCNY	Unknown	YES
CCNYL1	Unknown	YES
CCP110	YES	YES
CCR4	Unknown	YES
CCR7	Unknown	YES
CCSAP	Unknown	YES
CCSER1	Unknown	YES
CCSER2	Unknown	YES
CCT2	YES	YES
CCT3	Unknown	YES
CCT4	Unknown	YES
CCT5	Unknown	YES
CCT6A	Unknown	YES
CCT6B	Unknown	YES
CCT7	Unknown	YES
CCT8	Unknown	YES
CCT8L2	Unknown	YES
CCZ1B	Unknown	YES
CD1A	Unknown	YES
CD1B	Unknown	YES
CD1C	Unknown	YES
CD1E	Unknown	YES
CD2AP	Unknown	YES
CD2BP2	Unknown	YES
CD3D	Unknown	YES
CD3G	Unknown	YES
CD4	Unknown	YES
CD6	Unknown	YES
CD7	Unknown	YES
CD9	Unknown	YES
CD14	Unknown	YES
CD36	Unknown	YES
CD40	Unknown	YES
CD44	Unknown	YES
CD46	Unknown	YES
CD48	Unknown	YES
CD53	Unknown	YES
CD55	Unknown	YES
CD59	Unknown	YES
CD68	Unknown	YES
CD69	Unknown	YES
CD70	Unknown	YES
CD74	Unknown	YES
CD79A	Unknown	YES
CD79B	Unknown	YES
CD80	Unknown	YES
CD81	Unknown	YES
CD83	Unknown	YES
CD84	Unknown	YES
CD93	Unknown	YES
CD96	Unknown	YES
CD99	Unknown	YES
CD99L2	Unknown	YES
CD109	Unknown	YES
CD151	Unknown	YES
CD160	Unknown	YES
CD163	Unknown	YES
CD177	Unknown	YES
CD200R1	Unknown	YES
CD209	Unknown	YES
CD244	Unknown	YES
CD247	Unknown	YES
CD248	Unknown	YES
CD274	Unknown	YES
CD300A	Unknown	YES
CD300E	Unknown	YES
CD300H	Unknown	YES
CD300LB	Unknown	YES
CD300LG	Unknown	YES
CD302	Unknown	YES
CDADC1	Unknown	YES
CDAN1	Unknown	YES
CDC5L	Unknown	YES
CDC6	Unknown	YES
CDC7	Unknown	YES
CDC14A	YES	YES
CDC16	Unknown	YES
CDC20	YES	YES
CDC23	Unknown	YES
CDC25A	Unknown	YES
CDC25B	Unknown	YES
CDC25C	Unknown	YES
CDC26	Unknown	YES
CDC27	Unknown	YES
CDC34	Unknown	YES
CDC37	Unknown	YES
CDC37L1	Unknown	YES
CDC40	Unknown	YES
CDC42	Unknown	YES
CDC42BPA	Unknown	YES
CDC42BPB	Unknown	YES
CDC42BPG	Unknown	YES
CDC42EP1	Unknown	YES
CDC42EP2	Unknown	YES
CDC42EP3	Unknown	YES
CDC42EP4	Unknown	YES
CDC42SE1	Unknown	YES
CDC42SE2	Unknown	YES
CDC45	Unknown	YES
CDC73	Unknown	YES
CDC123	Unknown	YES
CDCA2	Unknown	YES
CDCA3	Unknown	YES
CDCA5	Unknown	YES
CDCA7	Unknown	YES
CDCA7L	Unknown	YES
CDCA8	Unknown	YES
CDCP1	Unknown	YES
CDH1	Unknown	YES
CDH2	Unknown	YES
CDH3	Unknown	YES
CDH5	Unknown	YES
CDH6	Unknown	YES
CDH8	Unknown	YES
CDH9	Unknown	YES
CDH10	Unknown	YES
CDH11	Unknown	YES
CDH12	Unknown	YES
CDH13	Unknown	YES
CDH16	Unknown	YES
CDH18	Unknown	YES
CDH19	Unknown	YES
CDH23	YES	YES
CDHR1	Unknown	YES
CDHR2	Unknown	YES
CDHR4	Unknown	YES
CDHR5	Unknown	YES
CDIP1	Unknown	YES
CDIPT	Unknown	YES
CDK1	Unknown	YES
CDK2	Unknown	YES
CDK2AP1	Unknown	YES
CDK3	Unknown	YES
CDK4	Unknown	YES
CDK5	Unknown	YES
CDK5R1	Unknown	YES
CDK5R2	Unknown	YES
CDK5RAP1	Unknown	YES
CDK5RAP2	Unknown	YES
CDK5RAP3	Unknown	YES
CDK6	Unknown	YES
CDK7	Unknown	YES
CDK8	Unknown	YES
CDK9	Unknown	YES
CDK10	YES	YES
CDK11A	Unknown	YES
CDK11B	Unknown	YES
CDK12	Unknown	YES
CDK13	Unknown	YES
CDK14	Unknown	YES
CDK15	Unknown	YES
CDK16	Unknown	YES
CDK17	Unknown	YES
CDK18	Unknown	YES
CDK20	YES	YES
CDKAL1	Unknown	YES
CDKL2	Unknown	YES
CDKL3	Unknown	YES
CDKL4	Unknown	YES
CDKL5	YES	YES
CDKN1A	Unknown	YES
CDKN1B	YES	YES
CDKN1C	Unknown	YES
CDKN2A	Unknown	YES
CDKN2AIP	Unknown	YES
CDKN2B	Unknown	YES
CDKN2C	Unknown	YES
CDKN2D	Unknown	YES
CDKN3	Unknown	YES
CDO1	Unknown	YES
CDON	Unknown	YES
CDR1	Unknown	YES
CDR2	Unknown	YES
CDR2L	Unknown	YES
CDRT15	Unknown	YES
CDRT15P3	Unknown	YES
CDS2	Unknown	YES
CDSN	Unknown	YES
CDT1	Unknown	YES
CDX1	Unknown	YES
CDX2	Unknown	YES
CEACAM1	Unknown	YES
CEACAM8	Unknown	YES
CEACAM16	Unknown	YES
CEBPA	Unknown	YES
CEBPB	Unknown	YES
CEBPD	Unknown	YES
CEBPE	Unknown	YES
CEBPZ	Unknown	YES
CECR2	Unknown	YES
CEL	Unknown	YES
CELA1	Unknown	YES
CELA2A	Unknown	YES
CELA2B	Unknown	YES
CELA3A	Unknown	YES
CELF1	Unknown	YES
CELSR1	Unknown	YES
CELSR2	YES	YES
CELSR3	YES	YES
CEMIP	Unknown	YES
CEMIP2	Unknown	YES
CENATAC	Unknown	YES
CEND1	Unknown	YES
CENPA	Unknown	YES
CENPE	Unknown	YES
CENPF	YES	YES
CENPH	Unknown	YES
CENPJ	YES	YES
CENPK	Unknown	YES
CENPL	Unknown	YES
CENPO	Unknown	YES
CENPQ	Unknown	YES
CENPU	Unknown	YES
CENPV	Unknown	YES
CEP19	YES	YES
CEP20	YES	YES
CEP43	Unknown	YES
CEP44	Unknown	YES
CEP55	Unknown	YES
CEP57	Unknown	YES
CEP57L1	Unknown	YES
CEP63	Unknown	YES
CEP68	YES	YES
CEP70	Unknown	YES
CEP72	YES	YES
CEP76	Unknown	YES
CEP78	YES	YES
CEP83	YES	YES
CEP85	Unknown	YES
CEP85L	Unknown	YES
CEP89	YES	YES
CEP95	Unknown	YES
CEP97	YES	YES
CEP104	YES	YES
CEP112	Unknown	YES
CEP120	YES	YES
CEP126	Unknown	YES
CEP128	YES	YES
CEP131	YES	YES
CEP135	YES	YES
CEP152	Unknown	YES
CEP162	YES	YES
CEP164	YES	YES
CEP170	YES	YES
CEP170B	Unknown	YES
CEP170P1	Unknown	YES
CEP192	Unknown	YES
CEP250	YES	YES
CEP290	YES	YES
CEP295	Unknown	YES
CEP350	YES	YES
CEPT1	Unknown	YES
CER1	Unknown	YES
CERCAM	Unknown	YES
CERKL	Unknown	YES
CERS1	Unknown	YES
CERS2	Unknown	YES
CERS5	Unknown	YES
CERS6	Unknown	YES
CERT1	Unknown	YES
CES1P1	Unknown	YES
CES4A	Unknown	YES
CES5A	Unknown	YES
CETN1	Unknown	YES
CETN2	YES	YES
CETN3	YES	YES
CETP	Unknown	YES
CFAP20	Unknown	YES
CFAP36	YES	YES
CFAP43	YES	YES
CFAP44	Unknown	YES
CFAP45	Unknown	YES
CFAP52	YES	YES
CFAP53	YES	YES
CFAP57	YES	YES
CFAP58	YES	YES
CFAP65	YES	YES
CFAP70	YES	YES
CFAP74	Unknown	YES
CFAP77	Unknown	YES
CFAP91	Unknown	YES
CFAP97	Unknown	YES
CFAP100	YES	YES
CFAP157	YES	YES
CFAP161	YES	YES
CFAP206	Unknown	YES
CFAP298	YES	YES
CFAP299	Unknown	YES
CFAP410	YES	YES
CFB	Unknown	YES
CFC1	Unknown	YES
CFD	Unknown	YES
CFDP1	Unknown	YES
CFH	Unknown	YES
CFHR5	Unknown	YES
CFL1	Unknown	YES
CFL2	Unknown	YES
CFLAR	Unknown	YES
CFTR	Unknown	YES
CGA	Unknown	YES
CGAS	Unknown	YES
CGB2	Unknown	YES
CGN	Unknown	YES
CGNL1	Unknown	YES
CGRRF1	Unknown	YES
CHAC2	Unknown	YES
CHAF1A	Unknown	YES
CHAF1B	Unknown	YES
CHAT	Unknown	YES
CHCHD2	Unknown	YES
CHCHD3	Unknown	YES
CHCHD4	Unknown	YES
CHCHD6	Unknown	YES
CHD1	Unknown	YES
CHD1L	Unknown	YES
CHD2	Unknown	YES
CHD3	Unknown	YES
CHD4	Unknown	YES
CHD6	Unknown	YES
CHD7	Unknown	YES
CHD8	Unknown	YES
CHD9	Unknown	YES
CHEK1	Unknown	YES
CHEK2	Unknown	YES
CHERP	Unknown	YES
CHFR	Unknown	YES
CHGA	Unknown	YES
CHGB	Unknown	YES
CHIA	Unknown	YES
CHIC2	Unknown	YES
CHIT1	Unknown	YES
CHKA	Unknown	YES
CHKB	Unknown	YES
CHL1	Unknown	YES
CHM	Unknown	YES
CHML	Unknown	YES
CHMP1A	Unknown	YES
CHMP1B	Unknown	YES
CHMP2A	Unknown	YES
CHMP2B	Unknown	YES
CHMP3	Unknown	YES
CHMP4A	Unknown	YES
CHMP4B	YES	YES
CHMP4C	Unknown	YES
CHMP5	Unknown	YES
CHMP6	Unknown	YES
CHMP7	Unknown	YES
CHN1	Unknown	YES
CHN2	Unknown	YES
CHORDC1	Unknown	YES
CHP1	Unknown	YES
CHPF	Unknown	YES
CHPT1	Unknown	YES
CHRD	Unknown	YES
CHRM1	Unknown	YES
CHRM3	Unknown	YES
CHRM4	Unknown	YES
CHRNA1	Unknown	YES
CHRNA3	Unknown	YES
CHRNA7	Unknown	YES
CHST3	Unknown	YES
CHST14	Unknown	YES
CHTF18	Unknown	YES
CHTOP	Unknown	YES
CHUK	Unknown	YES
CHURC1	Unknown	YES
CIAO1	Unknown	YES
CIAO2A	Unknown	YES
CIAO2B	Unknown	YES
CIAPIN1	Unknown	YES
CIB1	Unknown	YES
CIB2	Unknown	YES
CIBAR1	YES	YES
CIBAR2	YES	YES
CIC	Unknown	YES
CIDEA	Unknown	YES
CIDEC	Unknown	YES
CIITA	Unknown	YES
CILK1	YES	YES
CILP	Unknown	YES
CINP	Unknown	YES
CIP2A	YES	YES
CIRBP	Unknown	YES
CISD1	Unknown	YES
CISH	Unknown	YES
CIT	Unknown	YES
CITED1	Unknown	YES
CITED2	Unknown	YES
CITED4	Unknown	YES
CIZ1	Unknown	YES
CKAP2	Unknown	YES
CKAP2L	Unknown	YES
CKAP4	Unknown	YES
CKAP5	Unknown	YES
CKB	Unknown	YES
CKM	Unknown	YES
CKMT1B	Unknown	YES
CKMT2	Unknown	YES
CKS1B	Unknown	YES
CKS2	Unknown	YES
CLASP1	Unknown	YES
CLASP2	Unknown	YES
CLCA1	Unknown	YES
CLCA2	Unknown	YES
CLCC1	Unknown	YES
CLCF1	Unknown	YES
CLCN2	Unknown	YES
CLCN3	Unknown	YES
CLCN4	YES	YES
CLCN5	Unknown	YES
CLCN6	Unknown	YES
CLCN7	Unknown	YES
CLDN4	Unknown	YES
CLDN8	Unknown	YES
CLDN9	Unknown	YES
CLDN14	Unknown	YES
CLDN19	Unknown	YES
CLDN20	Unknown	YES
CLEC1B	Unknown	YES
CLEC2B	Unknown	YES
CLEC2D	Unknown	YES
CLEC3B	Unknown	YES
CLEC4C	Unknown	YES
CLEC4D	Unknown	YES
CLEC4E	Unknown	YES
CLEC4G	Unknown	YES
CLEC4M	Unknown	YES
CLEC5A	Unknown	YES
CLEC11A	Unknown	YES
CLEC12A	Unknown	YES
CLEC16A	Unknown	YES
CLGN	Unknown	YES
CLHC1	Unknown	YES
CLIC1	Unknown	YES
CLIC3	Unknown	YES
CLIC5	Unknown	YES
CLIC6	Unknown	YES
CLINT1	Unknown	YES
CLIP1	Unknown	YES
CLIP2	Unknown	YES
CLIP3	Unknown	YES
CLIP4	Unknown	YES
CLK1	Unknown	YES
CLMN	Unknown	YES
CLMP	Unknown	YES
CLN3	Unknown	YES
CLN5	Unknown	YES
CLN6	Unknown	YES
CLNK	Unknown	YES
CLNS1A	Unknown	YES
CLOCK	Unknown	YES
CLP1	Unknown	YES
CLPB	Unknown	YES
CLPP	Unknown	YES
CLPTM1L	Unknown	YES
CLPX	Unknown	YES
CLRN3	Unknown	YES
CLSPN	Unknown	YES
CLSTN1	Unknown	YES
CLSTN2	Unknown	YES
CLSTN3	Unknown	YES
CLTA	Unknown	YES
CLTB	Unknown	YES
CLTC	Unknown	YES
CLTCL1	Unknown	YES
CLU	Unknown	YES
CLUAP1	YES	YES
CLUH	Unknown	YES
CMA1	Unknown	YES
CMAHP	Unknown	YES
CMAS	Unknown	YES
CMC1	Unknown	YES
CMIP	Unknown	YES
CMKLR1	Unknown	YES
CMPK1	Unknown	YES
CMSS1	Unknown	YES
CMTM1	Unknown	YES
CMTM2	Unknown	YES
CMTM6	Unknown	YES
CMTM8	Unknown	YES
CMYA5	Unknown	YES
CNBD2	Unknown	YES
CNBP	Unknown	YES
CNDP2	Unknown	YES
CNEP1R1	Unknown	YES
CNGA1	YES	YES
CNGA2	YES	YES
CNGA3	Unknown	YES
CNGA4	YES	YES
CNGB1	YES	YES
CNGB3	Unknown	YES
CNIH3	Unknown	YES
CNIH4	Unknown	YES
CNKSR1	Unknown	YES
CNKSR3	Unknown	YES
CNN2	Unknown	YES
CNN3	Unknown	YES
CNNM1	Unknown	YES
CNNM2	Unknown	YES
CNNM3	Unknown	YES
CNNM4	Unknown	YES
CNOT1	Unknown	YES
CNOT2	Unknown	YES
CNOT3	Unknown	YES
CNOT4	Unknown	YES
CNOT6L	Unknown	YES
CNOT7	Unknown	YES
CNOT8	Unknown	YES
CNOT9	Unknown	YES
CNOT10	Unknown	YES
CNR1	Unknown	YES
CNST	Unknown	YES
CNTF	Unknown	YES
CNTLN	Unknown	YES
CNTN1	Unknown	YES
CNTN2	Unknown	YES
CNTNAP2	Unknown	YES
CNTNAP3	Unknown	YES
CNTNAP4	Unknown	YES
CNTRL	Unknown	YES
CNTROB	Unknown	YES
COA3	Unknown	YES
[truncated: 9,230 more rows]
